# Supplementary material for: Rituximab versus tocilizumab in rheumatoid arthritis: synovial biopsy-based biomarker analysis of the phase 4 R4RA randomized trial
Source: Nat Med. 2022 May 19;28(6):1256–68. doi: 10.1038/s41591-022-01789-0 (PMC9205785; doi:10.1038/s41591-022-01789-0)
Supplement: Supplementary file 3 — Synovial biopsy DEGs in rituximab and tocilizumab responders compared with nonresponders. [file 41591_2022_1789_MOESM3_ESM.xls]

## Sheet: Rituximab
	No covariates			PC1 covariate			age, gender, ethnicity covariate
Gene	log2FoldChange	pvalue	qvalue	log2FoldChange	pvalue	qvalue	log2FoldChange	pvalue	qvalue
CHAD	-2.43858	9.3442e-08	1.88443e-05	-1.6919	0.00018185	0.0153839	-2.66164	3.34372e-09	1.82756e-05
CILP2	-1.95526	9.58435e-07	0.000127649	-1.30513	0.00140515	0.0727034	-2.46186	1.90232e-09	1.82756e-05
BPIFC	-1.4118	0.00570719	0.0298083	-2.82476	1.97161e-05	0.00240208	-3.59573	1.95763e-08	6.51901e-05
TYR	-1.60001	0.00190255	0.0204011	-3.46551	2.68751e-07	6.60503e-05	-3.59988	2.38545e-08	6.51901e-05
CARD18	-1.61822	2.18582e-05	0.0015912	-2.27036	1.7954e-07	4.73937e-05	-2.54694	3.66727e-08	8.01759e-05
KRTDAP	-2.07301	2.63843e-05	0.00182977	-0.521961	0.82051	0.909632	-3.50104	5.47376e-08	8.54789e-05
MTCO1P12	3.1344	1.40477e-12	7.48375e-10	2.29449	1.69388e-06	0.000311554	2.509	4.89309e-08	8.54789e-05
FXYD3	-1.31519	0.000154699	0.00664142	-2.41594	1.32891e-07	3.57415e-05	-2.35874	9.69724e-08	0.000132504
DCT	-1.28887	9.3182e-05	0.00482325	-3.02776	1.11233e-09	5.66277e-07	-2.41479	1.88904e-07	0.000149954
FLG2	-2.85254	2.99443e-09	9.74874e-07	-0.32567	0.90684	0.917298	-3.23285	1.59927e-07	0.000149954
KLK5	-1.9108	5.6884e-06	0.000537657	-3.01206	8.64402e-08	2.48922e-05	-2.91126	1.45288e-07	0.000149954
LCE1C	-2.62571	3.91004e-08	9.35237e-06	-3.51294	4.59177e-08	1.53538e-05	-3.31655	1.63486e-07	0.000149954
PKIA	1.54973	2.76855e-06	0.000303253	2.97168	7.50415e-12	9.30157e-09	2.09743	2.00142e-07	0.000149954
SPINK5	-1.40652	0.000381557	0.0104381	-2.6463	2.87695e-07	7.01019e-05	-2.58421	2.05769e-07	0.000149954
WFDC5	-2.95804	5.03081e-08	1.15612e-05	-3.69471	9.69564e-08	2.73677e-05	-3.4608	1.97398e-07	0.000149954
LY6G6C	-2.84669	1.17894e-08	3.3701e-06	-3.50839	8.21216e-08	2.38899e-05	-3.2389	2.20391e-07	0.000150572
KLK8	-1.60436	0.000164323	0.00695273	-2.27287	1.63643e-06	0.000304043	-2.53298	2.87588e-07	0.000184924
RSPO1	-1.61258	2.36198e-06	0.000271402	-1.26328	8.96758e-05	0.00866634	-1.82302	4.28727e-07	0.000241515
S100A14	-2.05079	7.27453e-06	0.000671333	-3.57218	5.76079e-09	2.45126e-06	-2.98175	4.41878e-07	0.000241515
SFN	-2.12116	7.27794e-07	0.00010277	-3.41021	3.51081e-09	1.58873e-06	-2.73401	4.00578e-07	0.000241515
SERPINB5	-2.16212	1.21653e-06	0.000156681	-3.35324	5.16369e-08	1.638e-05	-2.88166	5.67643e-07	0.000295479
CDHR1	-1.77908	8.61887e-07	0.00011746	-2.73562	9.60828e-08	2.73677e-05	-2.46068	6.92952e-07	0.000329341
KRT6A	-1.14224	0.0112938	0.0363289	-2.98114	3.30602e-07	7.92029e-05	-2.95932	6.67093e-07	0.000329341
ARG1	-1.58059	0.000212253	0.00785257	-2.66328	3.6119e-07	8.58098e-05	-2.51521	7.83321e-07	0.000330001
IVL	-2.64548	3.91966e-07	6.12526e-05	-3.5092	5.65303e-07	0.000122093	-3.2813	7.72744e-07	0.000330001
WNT16	-1.72769	2.63915e-07	4.35655e-05	-1.96733	6.32639e-07	0.000134596	-2.07018	7.84906e-07	0.000330001
MIR205HG	-2.36146	2.52884e-06	0.000284987	-3.70361	1.88696e-08	7.17272e-06	-3.06659	9.64222e-07	0.000376859
TTN-AS1	0.444637	0.00746193	0.0319566	1.61005	9.44251e-10	4.89449e-07	1.32558	9.65309e-07	0.000376859
AC016582.3	-0.865659	8.50501e-07	0.000117272	-0.587482	8.53224e-05	0.00836105	-0.922883	1.04412e-06	0.000379457
ANKRD2	-0.0324264	0.894264	0.354939	3.83945	2.24618e-11	2.20815e-08	2.76213	1.0461e-06	0.000379457
PMEL	-0.67708	0.00380579	0.0257581	-1.79936	3.68945e-06	0.000611527	-1.79676	1.0761e-06	0.000379457
CLEC2A	-1.89369	0.00102073	0.016633	-3.40775	3.46148e-06	0.000587402	-3.43295	1.43798e-06	0.000491218
GRHL2	-1.3712	3.87877e-06	0.000388827	-1.0411	1.17992e-05	0.00157261	-1.51499	1.62133e-06	0.000537066
COL2A1	-1.29593	0.00136016	0.0183007	-0.351969	0.824786	0.909632	-2.68096	1.71796e-06	0.00055234
GPR87	-1.26899	0.00377168	0.0257006	-2.57253	5.71278e-06	0.000880355	-2.59314	1.82121e-06	0.000561926
MLANA	-1.03112	5.44122e-05	0.00318804	-1.57373	4.97082e-06	0.000787296	-1.68843	1.85059e-06	0.000561926
LYPD6B	-1.18766	0.000459493	0.0114672	-1.94096	3.89653e-06	0.000634223	-2.02011	2.19735e-06	0.000649186
TFAP2B	-1.31095	5.44226e-05	0.00318804	-0.95524	0.000442159	0.0307452	-1.62132	2.26205e-06	0.000650713
COL11A2	-1.34208	7.64138e-06	0.000691113	-1.25991	0.000137783	0.0122369	-1.49379	2.5557e-06	0.000696799
RAB25	-1.06343	0.00123908	0.0175906	-1.84619	3.84406e-06	0.000629831	-1.96487	2.56395e-06	0.000696799
RRAD	2.05532	6.48805e-09	1.94979e-06	2.37023	2.49845e-11	2.31193e-08	1.77832	2.61349e-06	0.000696799
COL20A1	-1.85161	9.50407e-05	0.00484305	-1.60665	8.56369e-05	0.00836105	-2.37377	2.97747e-06	0.000756919
KLK11	-1.1009	0.00406987	0.0263294	-2.42154	8.46748e-07	0.000174927	-2.30893	2.92603e-06	0.000756919
RRM2	1.02253	1.0431e-05	0.000892366	0.742847	0.00104309	0.0593563	1.10666	3.18384e-06	0.000790987
OCA2	-1.21607	0.00602335	0.0302831	-1.30322	0.0198172	0.360542	-2.48428	3.5973e-06	0.000867137
SERPINB12	-0.996836	0.0771351	0.0770238	-2.27699	0.000994189	0.0571439	-3.1106	3.64901e-06	0.000867137
ESRP1	-0.806907	0.022619	0.0458018	-1.62643	0.000144535	0.0126786	-2.02679	4.46995e-06	0.00102328
SPRYD7P1	-2.0323	6.73238e-07	9.62259e-05	-1.4166	8.5555e-05	0.00836105	-2.02909	4.4933e-06	0.00102328
CRCT1	-2.99563	1.85164e-07	3.33873e-05	-3.47283	3.51401e-06	0.000592788	-3.39632	4.78351e-06	0.00106714
ALDH3A1	-0.77426	0.00524178	0.0287807	-2.03231	1.63415e-06	0.000304043	-1.7898	5.17659e-06	0.00113174
PSORS1C2	-1.60571	1.53195e-05	0.00121316	-1.43671	2.74164e-05	0.00324322	-1.7816	5.44374e-06	0.00114437
TGM3	-0.98862	0.00453713	0.0272552	-1.82569	2.12788e-05	0.00257601	-1.97078	5.34463e-06	0.00114437
AC018616.1	-1.20486	0.000661565	0.0138465	-0.735431	0.00474738	0.169947	-1.70176	5.59911e-06	0.00115482
AC092447.7	-1.80799	1.61882e-06	0.00020184	-0.97347	0.00101624	0.0580602	-1.83017	6.03824e-06	0.00120829
SLC6A3	-1.73669	9.38043e-08	1.88443e-05	-1.66316	5.14049e-07	0.000113605	-1.54808	6.07941e-06	0.00120829
AADACL2	-3.255	2.14157e-07	3.64435e-05	-4.23387	1.24793e-07	3.38832e-05	-3.42099	6.52236e-06	0.00127317
COL17A1	-1.07464	0.00119422	0.0173957	-2.38901	8.25941e-07	0.000173138	-2.0593	6.88051e-06	0.00131952
POF1B	-1.79967	5.46743e-05	0.00318804	-3.12834	5.29921e-07	0.000116212	-2.5446	7.24268e-06	0.00136503
CALB1	-1.16873	1.59165e-05	0.00123276	-0.578906	0.00568365	0.186462	-1.30499	7.37366e-06	0.00136616
ANXA8	-1.02188	0.0048559	0.0277813	-2.48389	5.12733e-07	0.000113605	-2.11923	7.6476e-06	0.00137046
UPK1A	-1.06602	0.000987212	0.0165211	-1.60626	3.67638e-05	0.00409414	-1.85936	7.60538e-06	0.00137046
SLC47A2	-0.923137	0.00235591	0.0219758	-1.23457	3.46116e-05	0.00391565	-1.61279	7.87644e-06	0.0013887
CNTNAP5	-1.86127	1.42767e-05	0.00114607	-0.886135	0.010522	0.26476	-2.06058	8.36289e-06	0.00145107
IL22RA1	-1.04927	0.000414945	0.0108072	-1.58454	1.39259e-05	0.00181285	-1.59087	8.69463e-06	0.00146221
TP53AIP1	-1.54182	0.00218068	0.0213696	-2.81685	4.91214e-06	0.000782349	-2.73593	8.66902e-06	0.00146221
SDR16C5	-0.933092	0.000113398	0.00551474	-1.48015	5.79321e-06	0.000883203	-1.49124	8.95183e-06	0.00148265
CHP2	-0.664691	0.00642799	0.0307248	-0.877164	0.000688094	0.0430297	-1.35749	9.315e-06	0.00151977
CENPE	0.65801	0.000186493	0.00748541	0.49877	0.00440072	0.161676	0.810705	9.52289e-06	0.00153084
NCAPH	0.774353	0.000189083	0.00753774	0.480738	0.0152843	0.314842	0.947962	1.03923e-05	0.00164639
LCE1E	-1.87874	0.00046103	0.0114672	-3.36142	5.6378e-07	0.000122093	-2.77173	1.16601e-05	0.00182086
LINC01105	-1.29792	1.31151e-05	0.00106009	-0.967699	0.000315325	0.0231688	-1.37048	1.26334e-05	0.00194506
ASPRV1	-0.867016	0.00145326	0.0186358	-1.88571	9.63992e-07	0.000196304	-1.54433	1.28979e-05	0.0019582
ACER1	-1.32125	1.59877e-05	0.00123276	-1.01494	0.000118055	0.0108921	-1.40845	1.38097e-05	0.00206791
CNFN	-0.866094	0.00525015	0.0287807	-1.76138	1.42017e-05	0.00184035	-1.73777	1.42298e-05	0.00210202
CENPN	0.810271	0.000120855	0.0056492	0.438077	0.0221045	0.379625	0.954834	1.44803e-05	0.00211052
SLC24A5	-1.18295	0.00344413	0.0250701	-1.99107	4.06633e-05	0.0044247	-2.18108	1.48845e-05	0.00214088
INSIG1	0.55344	1.10769e-05	0.000940753	0.405109	0.000208934	0.0168628	0.55953	1.55621e-05	0.00220928
SLC5A1	-1.43666	0.000119236	0.00563496	-1.16559	0.000213655	0.0170143	-1.7119	1.614e-05	0.00226193
HAPLN1	-1.58177	3.33134e-05	0.00223109	-1.1064	0.00521573	0.179027	-1.69275	1.66219e-05	0.00229998
STAC3	1.55473	6.3005e-08	1.39327e-05	2.26037	1.98818e-11	2.0993e-08	1.36898	1.7071e-05	0.0023326
ANXA8L1	-1.7685	0.000300868	0.00947444	-2.9973	4.35667e-07	9.93636e-05	-2.45078	1.74503e-05	0.0023549
HADHB	0.42991	8.10111e-06	0.000719296	0.324978	0.000229668	0.0180873	0.428623	1.76651e-05	0.0023549
XKRX	-1.2862	1.8218e-06	0.000220123	-1.02908	1.35966e-05	0.0017781	-1.23753	1.8178e-05	0.00239409
CLEC3A	-1.92352	3.54421e-06	0.000367602	-2.04988	1.83008e-06	0.000332317	-1.97199	1.92077e-05	0.00249309
CYP2W1	-1.86534	0.000104015	0.00518758	-2.5499	3.19051e-06	0.000551263	-2.37847	1.9614e-05	0.00249309
SMIM34B	-0.751953	8.84086e-05	0.00464529	-0.462743	0.00429374	0.159906	-0.878756	1.94698e-05	0.00249309
RPS4XP23	-1.48627	9.75258e-05	0.00492684	-0.959548	0.000663889	0.0420596	-1.71418	2.12619e-05	0.00267149
AC092111.1	-0.57237	0.000219519	0.00801501	-0.254039	0.0295187	0.42463	-0.687001	2.45748e-05	0.00305266
ASPG	-1.11328	0.00289011	0.0238028	-1.31626	0.000530701	0.0354327	-1.80488	2.59723e-05	0.00319001
DSC3	-0.702624	0.00768149	0.0322719	-1.16586	0.00020016	0.0163506	-1.43096	2.661e-05	0.00323202
AC008609.1	-1.16158	0.000103558	0.00518685	-0.437197	0.0102793	0.260724	-1.34013	2.83281e-05	0.00337016
FGFR3	-1.35724	0.000275256	0.00901138	-2.57045	1.12927e-07	3.15631e-05	-1.88765	2.89806e-05	0.00337016
LARGE2	-1.25086	6.53834e-06	0.000608183	-1.07948	0.00013417	0.0120182	-1.25458	2.87804e-05	0.00337016
SAA2	1.95183	0.000971733	0.0164504	3.1071	1.08273e-06	0.000214358	2.5747	2.88745e-05	0.00337016
AC020909.2	2.11097	6.42174e-09	1.94979e-06	2.1196	2.01412e-08	7.55535e-06	1.54959	3.21473e-05	0.00337896
AL136982.5	-1.27413	0.00030867	0.00954535	-0.515362	0.0440028	0.498403	-1.58532	3.15823e-05	0.00337896
CPA4	-1.51116	2.95235e-05	0.00201981	-1.29353	9.64859e-05	0.00913861	-1.60421	2.997e-05	0.00337896
DSC1	-2.04984	8.63247e-06	0.000760713	-3.13295	1.22587e-06	0.000239372	-2.49596	3.20193e-05	0.00337896
HNRNPFP1	-1.51133	0.000327296	0.00993779	-0.908468	0.00438858	0.161504	-1.90057	3.20502e-05	0.00337896
ITGA10	-1.10409	4.31815e-05	0.00270641	-0.672468	0.00668848	0.206143	-1.14563	3.09171e-05	0.00337896
MTCH2	0.526146	0.000640964	0.0136339	0.357724	0.0147947	0.309512	0.637126	3.07338e-05	0.00337896
RPL23AP77	-1.50832	0.00110438	0.0169641	-1.06102	0.00526136	0.179688	-2.09803	3.07315e-05	0.00337896
SCGB1B2P	-0.579978	0.0142559	0.0393292	-1.64085	0.000121392	0.0110568	-1.79731	3.17789e-05	0.00337896
UNC93A	-0.981796	0.0591671	0.0675025	-2.19563	0.000691957	0.0431663	-2.59323	3.01025e-05	0.00337896
IQANK1	-1.11728	4.56386e-05	0.00279492	-0.630895	0.000543857	0.0360578	-1.21343	3.42977e-05	0.00357065
AC005670.2	0.627062	4.87878e-05	0.00296273	0.505346	0.00120026	0.0655521	0.681855	3.5164e-05	0.0036263
AL133384.2	-1.10018	0.000513942	0.012023	-0.438004	0.0117491	0.279829	-1.39418	3.74017e-05	0.00382102
ALDH3B2	-1.28827	0.00252164	0.022509	-1.9836	3.01044e-05	0.00353188	-2.1229	3.88792e-05	0.00386364
BNIPL	-0.553669	0.058673	0.0672005	-1.02338	0.00271394	0.116524	-1.48989	3.87529e-05	0.00386364
TUBA1B	0.468207	0.000364675	0.0102742	0.292371	0.0145056	0.308623	0.55748	3.87091e-05	0.00386364
ME2	0.669588	9.36802e-05	0.00482325	0.24787	0.044116	0.498929	0.74258	3.93102e-05	0.00387126
RN7SL170P	-1.01317	0.00311441	0.0243832	-0.41961	0.135075	0.699262	-1.46442	4.09085e-05	0.0039927
GRHL3	-1.19614	0.00567047	0.0297789	-1.83168	0.000256073	0.0196247	-2.09893	4.14242e-05	0.0040065
MRGPRX2	-1.4233	0.00047237	0.0116177	-1.13947	0.00224976	0.102131	-1.78281	4.17829e-05	0.0040065
AC027575.1	-1.44614	8.07342e-05	0.00432066	-1.12726	0.000542721	0.0360578	-1.60102	4.26165e-05	0.00402959
LYPD3	-0.638773	0.00653453	0.0308199	-1.58357	8.1751e-06	0.00118307	-1.37996	4.2761e-05	0.00402959
GJB3	-2.26365	4.07469e-05	0.00259471	-3.27529	1.97094e-06	0.000351186	-2.64884	4.57057e-05	0.00416351
IRF6	-0.595918	0.00468996	0.0274204	-0.888855	0.000766027	0.0467638	-1.14428	4.46601e-05	0.00416351
OR10Y1P	-1.20255	0.00020049	0.00775114	-0.497727	0.0304207	0.427459	-1.40935	4.52378e-05	0.00416351
TINCR	-0.701336	0.0077655	0.0324123	-0.882543	0.00158072	0.0793397	-1.29879	4.5491e-05	0.00416351
FGFR2	-0.978245	0.00033219	0.0100075	-0.474506	0.0178899	0.34222	-1.18766	4.67601e-05	0.00422436
MRPS30	0.340287	0.000129316	0.00580713	0.200241	0.00658053	0.20414	0.376753	4.73377e-05	0.00424149
AC005523.2	1.03845	4.34348e-06	0.000427788	1.02808	1.92395e-06	0.000344968	0.975498	4.77631e-05	0.00424481
AC118757.1	-1.1009	0.000566712	0.0127486	-0.47349	0.0253069	0.403349	-1.37655	4.89515e-05	0.00431534
FTCDNL1	0.733776	5.81026e-05	0.00332184	0.656598	0.000469053	0.0322223	0.766204	5.01187e-05	0.00434811
GAPDHP46	-1.46041	0.000121506	0.0056492	-0.872555	0.00626587	0.198344	-1.66056	5.00402e-05	0.00434811
LINGO4	2.02181	2.48918e-05	0.00175746	2.7544	8.04046e-08	2.36315e-05	2.13256	5.13701e-05	0.00442158
AADAC	-1.36434	0.00455147	0.0272752	-2.56212	4.43035e-05	0.00471287	-2.41853	5.48946e-05	0.00445889
AC007741.1	-1.81854	8.98386e-05	0.00467969	-1.1341	0.00220498	0.101064	-2.04132	5.54746e-05	0.00445889
AL033397.1	-0.905943	0.000381612	0.0104381	-0.215794	0.0381414	0.472548	-1.09967	5.47549e-05	0.00445889
FOSB	1.62912	0.000181464	0.00738475	1.64421	0.000307059	0.0226201	1.82769	5.2794e-05	0.00445889
KRT77	-0.934573	0.0393479	0.0568174	-1.74126	0.0011048	0.0618798	-2.18837	5.48461e-05	0.00445889
RHOV	-1.09378	0.00311103	0.024373	-1.48163	0.000177359	0.0150935	-1.76648	5.44821e-05	0.00445889
RPL29P12	-1.11144	0.00292665	0.0238455	-0.748442	0.0106345	0.265946	-1.61934	5.50883e-05	0.00445889
SLC25A5P5	-1.15475	0.000455936	0.0114187	-0.549322	0.00438486	0.161504	-1.41278	5.52091e-05	0.00445889
TACSTD2	-0.598889	0.00548091	0.029249	-1.43784	1.58069e-05	0.00199398	-1.3039	5.24666e-05	0.00445889
HNRNPKP5	-0.956393	0.00121789	0.0174806	-0.600896	0.0250201	0.400505	-1.2573	5.61956e-05	0.00448387
FAM182A	-0.926604	0.00357174	0.0252526	-0.55348	0.020653	0.369221	-1.35621	5.67525e-05	0.00449549
CALML3	-3.04012	7.43893e-07	0.000103793	-0.636051	0.799621	0.908999	-2.89884	5.80054e-05	0.00456168
AC084759.3	-1.34801	0.000676483	0.0139729	-0.49994	0.0881279	0.628582	-1.68704	6.09375e-05	0.00457656
AC106872.4	-1.65638	0.000610016	0.0132645	-0.954248	0.0189773	0.354306	-2.10717	6.14126e-05	0.00457656
CNP	0.201063	0.000206454	0.00776065	0.126255	0.00959439	0.251866	0.230398	6.1544e-05	0.00457656
MTND6P4	-1.65694	4.36691e-05	0.00270851	-1.69648	4.69833e-05	0.00494261	-1.71072	5.88269e-05	0.00457656
PRSS8	-1.10422	0.00121392	0.0174749	-1.56151	3.12005e-05	0.00364547	-1.62766	6.03269e-05	0.00457656
RDH16	-0.793132	6.8873e-05	0.00384386	-0.324677	0.00188663	0.0895357	-0.861563	6.08941e-05	0.00457656
RPS26P56	-1.23844	0.000214955	0.00787289	-0.686128	0.0139416	0.305976	-1.44378	6.00662e-05	0.00457656
SNORC	-2.06621	8.2109e-08	1.71846e-05	-1.56902	4.77718e-05	0.00500709	-1.56903	6.00064e-05	0.00457656
MORF4L1P5	-1.54767	1.45475e-05	0.00115986	-0.88474	0.00222438	0.101626	-1.52523	6.20284e-05	0.00458142
FOXQ1	-0.635652	0.19439	0.129111	-2.42991	0.000277375	0.0208647	-2.50593	6.3235e-05	0.00463919
EPPK1	-0.820496	0.0033011	0.0248939	-1.15664	0.000146328	0.0127965	-1.37018	6.63069e-05	0.00483213
ANKK1	-0.916048	3.82866e-05	0.00247916	-0.677836	0.00139744	0.0725676	-0.956215	6.70249e-05	0.00485211
AC016590.1	-0.921074	0.000260532	0.00879971	-0.311413	0.0620742	0.563366	-1.08053	6.92774e-05	0.00491747
AF186192.3	-1.1964	0.00120156	0.0173957	-0.501118	0.0086386	0.23818	-1.57593	6.83996e-05	0.00491747
WFDC12	-1.04642	0.010817	0.0358884	-1.73871	0.000243219	0.0189452	-1.89429	6.89772e-05	0.00491747
CYP2B6	-1.05562	0.00204155	0.0208974	-0.6004	0.00321879	0.131994	-1.44425	6.98683e-05	0.00492742
GTSE1-DT	-0.773615	0.00109514	0.0169264	-0.464489	0.0316781	0.436382	-0.98609	7.09563e-05	0.0049404
LCE3D	-0.991572	0.0246811	0.0473592	-2.29625	4.52477e-05	0.00479543	-2.21638	7.08663e-05	0.0049404
AC016526.3	-0.948594	0.00103931	0.0166634	-0.473137	0.0259224	0.408074	-1.21576	7.28949e-05	0.00498022
AC097376.1	-0.642596	0.00159434	0.0191269	-0.252911	0.0432113	0.495486	-0.848722	7.22336e-05	0.00498022
ADAM11	-0.991559	8.84703e-05	0.00464529	-0.610841	0.00605861	0.19377	-1.0774	7.26839e-05	0.00498022
TUBB	0.330817	0.00052191	0.0120896	0.234262	0.0119575	0.281267	0.387592	7.59151e-05	0.00512253
ZNF750	-0.846093	0.0129312	0.0381085	-1.54646	0.000134477	0.0120182	-1.66998	7.57911e-05	0.00512253
LINC01198	-0.694811	0.000647837	0.0136807	-0.189395	0.224914	0.772076	-0.828671	7.67127e-05	0.00514459
GRK3	0.453318	0.000241125	0.00843596	0.41375	0.00117391	0.0644229	0.494754	7.81513e-05	0.00517989
PPP1R13L	-0.657319	0.000815656	0.015341	-0.385339	0.0201732	0.363768	-0.805727	7.81868e-05	0.00517989
CWH43	-1.65087	0.00468089	0.0274204	-2.88153	6.24334e-05	0.00637963	-2.71987	7.88065e-05	0.0051895
AQP5	-2.6845	3.44943e-06	0.000360966	-0.616152	0.789212	0.907783	-3.22699	8.32637e-05	0.00531037
CHCHD10	0.956322	1.16945e-05	0.000979015	0.943066	3.23542e-05	0.0037193	0.869651	8.74205e-05	0.00531037
GOLGA6L10	-0.736886	0.00221938	0.0214874	-0.275722	0.114434	0.67051	-0.99998	8.48165e-05	0.00531037
ITPRID1	-1.4939	5.08593e-05	0.0030726	-0.964601	0.00300644	0.126231	-1.55501	8.68861e-05	0.00531037
LINC01033	-1.35322	0.000551994	0.0125622	-0.668639	0.0436251	0.497484	-1.64984	8.56766e-05	0.00531037
PUDP	0.414795	0.00853239	0.0333198	0.134045	0.283672	0.796371	0.598614	8.63427e-05	0.00531037
SAE1	0.308882	0.000391935	0.0104914	0.174267	0.0216543	0.377118	0.357731	8.50187e-05	0.00531037
SDR9C7	-1.05025	0.00821931	0.0329876	-2.34914	8.83103e-06	0.0012701	-2.00357	8.74433e-05	0.00531037
SLC6A9	-0.9088	0.000206221	0.00776065	-0.628916	0.00695018	0.21124	-1.00255	8.58267e-05	0.00531037
SPRR1A	-1.52255	0.00047871	0.0117346	-1.86306	0.000121352	0.0110568	-2.02827	8.64583e-05	0.00531037
TAF1B	0.348328	0.000296522	0.00947444	0.180206	0.0276612	0.418003	0.402923	8.44582e-05	0.00531037
UCA1	-0.755441	0.00071513	0.0142785	-0.346123	0.00550681	0.183198	-0.932768	8.70837e-05	0.00531037
WSB2	0.357189	0.00142831	0.0185433	0.194407	0.0449514	0.503503	0.447444	8.6208e-05	0.00531037
Z85996.2	-0.935661	0.00117122	0.0173164	-0.254338	0.181166	0.74372	-1.19156	8.59889e-05	0.00531037
CHMP4C	-0.60531	0.00424874	0.0267148	-0.9708	0.000381438	0.0270508	-1.06939	8.84444e-05	0.00531874
RRAGD	0.711967	0.000266699	0.00885601	0.517545	0.00471867	0.169947	0.797517	8.85543e-05	0.00531874
LINC01433	-1.69935	1.20082e-05	0.000991121	-1.07409	0.000677737	0.0425591	-1.63837	8.97545e-05	0.00536137
EVPL	-1.12314	0.000560098	0.0126483	-0.861484	0.000612006	0.0392966	-1.35066	9.1241e-05	0.00541297
PROK1	-0.715187	0.0813813	0.0790873	-1.04755	0.0279598	0.419309	-1.83173	9.16086e-05	0.00541297
CMYA5	0.950038	0.00148746	0.0188266	2.99801	3.40706e-13	6.93801e-10	1.69697	9.28447e-05	0.00545651
AC008267.4	-0.764811	0.00165382	0.0193253	-0.371815	0.0649476	0.573249	-0.999021	9.60436e-05	0.00546812
DENR	0.152407	0.000358331	0.0102742	0.0862001	0.0189621	0.354253	0.176742	9.58851e-05	0.00546812
FAM86B1	-0.618054	0.000444947	0.0112609	-0.332274	0.0106977	0.266358	-0.731556	9.48026e-05	0.00546812
GOLGA6L9	-0.486212	0.0014424	0.0185977	-0.190851	0.0782045	0.604148	-0.628261	9.40043e-05	0.00546812
PGGT1BP1	-1.27817	0.000130075	0.00581874	-0.684873	0.00701984	0.212806	-1.39251	9.41676e-05	0.00546812
S100A2	-0.819923	0.0026718	0.0231785	-1.33527	0.000122555	0.0111271	-1.34231	9.58522e-05	0.00546812
AC127526.3	-1.07988	0.00134103	0.0181738	-0.462766	0.0236941	0.391311	-1.39264	9.93181e-05	0.00556049
COA7	0.32484	0.000878796	0.0157971	0.197246	0.0296336	0.42463	0.388143	9.97008e-05	0.00556049
DLAT	0.365293	0.000179676	0.00733745	0.228754	0.00434446	0.161482	0.398785	9.89484e-05	0.00556049
EMC8	0.317254	0.000302335	0.00947444	0.187995	0.0178928	0.34222	0.353965	9.91649e-05	0.00556049
HIGD2B	-1.39741	2.44202e-05	0.00173461	-0.85415	1.18046e-05	0.00157261	-1.39422	0.00010038	0.00556996
AC002504.1	-1.64925	6.35268e-06	0.00059564	-0.82543	0.00115781	0.0640932	-1.49475	0.000101591	0.00558783
PAK6	-1.12942	0.000200939	0.00775114	-0.907004	0.000395016	0.0278666	-1.26326	0.000101724	0.00558783
DNAAF3	-0.979045	0.000116666	0.00560366	-0.457552	0.00868675	0.23869	-1.06185	0.000103692	0.00566741
FDPSP2	-2.00321	0.00480806	0.0277244	-1.20112	0.0782479	0.604148	-3.03617	0.000105213	0.00572194
PTGES2-AS1	-0.730537	0.000210051	0.00781541	-0.222363	0.0479073	0.513616	-0.817542	0.000108657	0.00588001
AC004074.1	-1.56454	1.75972e-05	0.00133925	-0.973043	0.000402168	0.0281706	-1.51672	0.000115417	0.00593761
AC009117.1	-1.41438	0.00027267	0.00897685	-0.667883	0.0213128	0.375307	-1.62591	0.000117326	0.00593761
AC009123.1	-1.08741	0.000465421	0.0115081	-0.40713	0.0286552	0.423118	-1.28538	0.000116598	0.00593761
CARMIL1	-0.414662	0.000268239	0.00888086	-0.365364	0.00181676	0.087049	-0.460842	0.000112062	0.00593761
COL7A1	-0.47878	0.0261628	0.0484951	-1.23562	0.000103346	0.00966002	-1.19562	0.000110435	0.00593761
CRB3	-1.16022	7.53254e-05	0.00414476	-0.882366	0.00194943	0.091725	-1.20473	0.000116178	0.00593761
FAM83C	-1.54639	0.0030251	0.0241518	-2.87563	4.63538e-06	0.000742417	-2.39964	0.000111356	0.00593761
LINC00652	-0.700678	0.000185852	0.00748535	-0.371286	0.00588709	0.190289	-0.774058	0.000115742	0.00593761
OLA1	0.460879	0.000312622	0.00961682	0.304908	0.00870732	0.23869	0.494014	0.000117307	0.00593761
OR5AZ1P	-1.08024	0.00323673	0.024804	-0.326302	0.17155	0.737702	-1.50605	0.000113114	0.00593761
RN7SKP218	-1.6684	0.000206866	0.00776065	-1.25567	0.0030492	0.127463	-1.8673	0.000115687	0.00593761
RPL35AP35	-1.34911	0.00245626	0.0224146	-0.539575	0.137559	0.702433	-1.88268	0.000115563	0.00593761
RPL7AP33	-1.36268	0.00077237	0.0149036	-0.875641	0.0141861	0.30732	-1.68086	0.00011415	0.00593761
U62317.3	-1.04907	0.00021306	0.00785257	-0.612133	0.00876586	0.239772	-1.17791	0.000116577	0.00593761
FEZ2	0.389353	3.96948e-05	0.00254226	0.256316	0.00132458	0.0700297	0.388826	0.000120565	0.00604553
SLC23A1	-0.828305	0.00498673	0.0281802	-0.381124	0.073473	0.596166	-1.20066	0.000120218	0.00604553
BASP1P1	-1.36421	0.00171552	0.0196928	-0.541836	0.0943891	0.640348	-1.80776	0.000123266	0.00615275
AL356273.1	-1.36632	0.00116545	0.017301	-0.967049	0.00895248	0.24282	-1.7238	0.000123973	0.00615338
PERP	-0.522804	0.0790782	0.0780488	-1.49552	0.000258852	0.0197845	-1.45162	0.000124404	0.00615338
AP002992.1	-1.3298	0.00022087	0.00802763	-0.684319	0.00689512	0.210424	-1.46855	0.000127367	0.00623518
CCT5	0.363442	0.00141715	0.0185161	0.153636	0.0818795	0.612197	0.448309	0.000127769	0.00623518
NRTN	-1.00164	2.01541e-05	0.00149501	-0.815514	0.000334634	0.0241126	-0.96496	0.000127694	0.00623518
PRODH	-0.840437	0.0100237	0.0349333	-0.483372	0.0818029	0.611922	-1.29094	0.000128882	0.00626155
AC111152.1	-1.41687	3.6114e-05	0.00235147	-0.892076	0.000495658	0.0336446	-1.40191	0.00013003	0.00628934
EPHX3	-0.619068	0.00361634	0.0253897	-0.851717	0.00132646	0.0700297	-1.07728	0.000131381	0.0063267
AC034207.1	-1.51665	0.000307569	0.00953767	-0.53604	0.0982286	0.645395	-1.74606	0.000134384	0.0064148
SLC13A4	-0.606394	0.00216571	0.021336	-0.186149	0.223935	0.771834	-0.797433	0.000133997	0.0064148
LTA4H	0.66477	0.000501006	0.0118958	0.224297	0.124099	0.685248	0.764588	0.000136562	0.00649042
AL031058.1	-0.737592	0.0289676	0.0504862	-1.08324	0.00818409	0.232062	-1.61202	0.000137573	0.00651016
AL008718.2	-1.34891	0.000169004	0.00709953	-0.530581	0.0534343	0.53339	-1.47348	0.000143016	0.00670665
IFIT6P	-1.30889	0.000303359	0.00948119	-0.80045	0.00248307	0.109724	-1.4474	0.000143566	0.00670665
LINC00555	-1.50948	0.000319818	0.00976132	-0.87487	0.00835734	0.233817	-1.7316	0.000142798	0.00670665
ATF3	1.14694	1.28674e-05	0.00104729	1.10588	5.11155e-05	0.00533793	1.05704	0.000145537	0.00676981
CCL3	1.17094	0.0015903	0.0191269	0.656794	0.0593836	0.553258	1.45057	0.000147059	0.00681162
COMP	-0.952249	0.00657662	0.0308861	-0.569131	0.104994	0.656425	-1.39774	0.000154188	0.00705217
MS4A8	-1.72786	0.00019844	0.00772681	-1.10227	0.00406856	0.154449	-1.85671	0.00015374	0.00705217
PNLIPRP1	-1.01989	0.000628162	0.0134839	-0.497626	0.0145045	0.308623	-1.20676	0.000153873	0.00705217
AC011008.2	-0.956269	0.000129244	0.00580713	-0.465464	0.0110848	0.269969	-1.02094	0.000161883	0.0071485
AC079178.2	-1.49767	3.42729e-05	0.00226942	-0.707793	0.00201258	0.093945	-1.46417	0.000161034	0.0071485
AF228730.5	-0.403639	0.0016412	0.0192545	-0.210907	0.0624582	0.565277	-0.498347	0.000159002	0.0071485
CCDC151	-0.69962	0.000401509	0.0105918	-0.20682	0.105401	0.656425	-0.798451	0.000162099	0.0071485
LGI3	-0.986123	0.0082891	0.0330668	-1.1775	0.000696379	0.0433474	-1.65725	0.000159949	0.0071485
OR56A1	-1.19956	0.00100691	0.0165283	-0.595849	0.0464819	0.508176	-1.46484	0.000161655	0.0071485
RAD51-AS1	-0.444945	0.000407376	0.0106492	-0.223615	0.0321234	0.438724	-0.499501	0.000157712	0.0071485
ST13P19	-1.02779	0.00111715	0.017093	-0.334367	0.0549506	0.539347	-1.26549	0.000157247	0.0071485
VDAC1	0.426026	0.000590569	0.0131091	0.310041	0.00834565	0.233719	0.476894	0.000162179	0.0071485
POU2F3	-1.16891	0.000128289	0.00580713	-0.740421	0.00362079	0.143368	-1.2241	0.000164102	0.00720418
AP000897.1	-1.14415	0.000705427	0.0141421	-0.590782	0.0145386	0.308623	-1.36253	0.000165247	0.00722546
PLA2G4E	-0.649473	0.0535511	0.0645182	-1.71257	0.000111667	0.0104037	-1.6244	0.00016621	0.00723861
IQCA1	-0.531189	0.00136029	0.0183007	-0.321247	0.0395792	0.480564	-0.646985	0.00016692	0.00724067
LINC01755	-1.3127	0.000419656	0.0109057	-0.704864	0.0241156	0.393731	-1.51277	0.000167814	0.00725068
EPS8L2	-0.683525	0.000990697	0.0165211	-0.539296	0.00954677	0.251168	-0.77115	0.000169128	0.0072787
AC096751.1	-1.00052	0.00171876	0.0197106	-0.483493	0.0661699	0.577561	-1.26507	0.000173381	0.00731346
ATP5MFP3	-1.33669	0.000428076	0.0110577	-0.698096	0.014287	0.307403	-1.53864	0.000171655	0.00731346
BCAN	-0.442565	0.20079	0.131742	-1.24526	0.00366097	0.144158	-1.55696	0.00017395	0.00731346
GGT6	-0.997734	0.000679442	0.0139729	-0.589726	0.0061741	0.196515	-1.17068	0.000171651	0.00731346
RPS29P20	-1.25413	0.00224544	0.0216528	-0.682781	0.0272693	0.415956	-1.66165	0.000173825	0.00731346
TPM2	1.44657	2.21373e-06	0.000259186	2.25238	4.37346e-11	3.77827e-08	1.31762	0.000172604	0.00731346
AL391244.3	-0.425632	0.000383522	0.0104381	-0.148855	0.0355111	0.458921	-0.480377	0.000176765	0.00734372
CKMT2	2.0307	8.16877e-08	1.71846e-05	3.2091	2.87952e-15	2.73641e-11	1.60114	0.000176145	0.00734372
LINC02150	-1.14228	0.000700369	0.0141244	-0.586981	0.0054428	0.18273	-1.36441	0.000176468	0.00734372
SLC26A5	-0.888891	0.000904021	0.0160029	-0.464619	0.0197093	0.359726	-1.07399	0.000177357	0.00734372
TRIM74	-0.88252	0.00034239	0.0101081	-0.487166	0.0224616	0.382067	-0.985873	0.000178636	0.00736877
AC034154.1	-0.94593	0.000307608	0.00953767	-0.276141	0.0104695	0.263672	-1.0561	0.00018031	0.00737386
SELENOTP1	-1.13871	0.0026811	0.0231905	-0.685151	0.0266508	0.413378	-1.49159	0.000180783	0.00737386
TRPM1	-0.68536	0.0364599	0.0551677	-0.868693	0.0156535	0.318904	-1.4917	0.000180145	0.00737386
ACTG1P23	-1.26418	0.00103366	0.0166634	-0.665648	0.00730588	0.218098	-1.55858	0.000181979	0.00739501
FHL3	0.707535	7.80422e-06	0.000698225	1.31586	2.4891e-09	1.16331e-06	0.816363	0.000184875	0.00745726
MMP12	1.08339	0.00485688	0.0277813	0.556197	0.130916	0.693305	1.41738	0.000184842	0.00745726
RDH12	-0.818176	0.00139909	0.0184244	-1.55346	9.11966e-06	0.0012935	-1.31462	0.000185886	0.00747048
AC020910.5	-0.530162	0.000222721	0.00803184	-0.217311	0.0223334	0.381031	-0.557035	0.000188153	0.00749758
BICDL2	-0.817049	0.00826452	0.0330395	-1.55111	2.33946e-05	0.00281416	-1.4114	0.000189034	0.00749758
C1QL2	-1.11318	0.00294716	0.0239539	-0.592288	0.0811605	0.610503	-1.47771	0.000189883	0.00749758
FOXA1	-1.19576	0.00409777	0.0263858	-0.816535	0.0246075	0.397471	-1.68171	0.00018999	0.00749758
KDF1	-0.97665	0.00066661	0.0138974	-0.608486	0.00788896	0.227546	-1.14215	0.000188228	0.00749758
ZPR1	0.362791	0.00174455	0.0198249	0.179445	0.0577641	0.547423	0.438018	0.000190701	0.00749857
MAP3K19	-0.91345	0.00160572	0.0191269	-0.590829	0.0100107	0.256191	-1.12699	0.000193626	0.0075863
LINC02260	-0.80695	0.0018182	0.0200677	-0.336433	0.095158	0.641946	-1.02062	0.000195862	0.00762772
RPSAP18	-0.830335	0.000299542	0.00947444	-0.316984	0.018808	0.352898	-0.917188	0.000196078	0.00762772
EEF1DP4	-0.87259	0.00119686	0.0173957	-0.340069	0.0201465	0.363768	-1.06682	0.000203752	0.00789811
CAPNS2	-1.70811	0.00103046	0.0166634	-3.02355	6.61606e-06	0.000982383	-2.37283	0.000207991	0.00803396
FAM229A	-0.46308	0.000539265	0.0123444	-0.273296	0.0309238	0.430548	-0.511143	0.000208809	0.00803716
AC006252.1	-0.680087	0.000117217	0.00560366	-0.38299	0.00691235	0.210424	-0.693626	0.000209852	0.00804896
KRT78	-1.21608	0.00545427	0.0292298	-2.14482	1.60971e-05	0.00201278	-1.93047	0.000211947	0.00810089
CAMSAP3	-1.27738	0.000441312	0.0112284	-1.07676	0.00163512	0.0806502	-1.44089	0.000214115	0.00810648
PGLYRP4	-0.934959	0.00145865	0.0186432	-0.376376	0.145022	0.710872	-1.16029	0.000214318	0.00810648
SCO1	0.360446	0.000524406	0.0121226	0.177541	0.0321208	0.438724	0.403381	0.000213309	0.00810648
CYP3A5	-0.84837	0.000177254	0.00728041	-0.293989	0.00133165	0.0700839	-0.904734	0.0002151	0.00810798
CHMP1B2P	-0.676178	0.00222008	0.0214874	-0.457207	0.0261559	0.409578	-0.851023	0.000215975	0.00811301
NKPD1	-1.43544	7.60915e-05	0.00414796	-1.19387	0.000979558	0.0566455	-1.40136	0.000218527	0.00818077
ABCA12	-0.698727	0.103293	0.0896889	-1.85916	0.000502782	0.0340322	-1.85454	0.00022242	0.00818631
AC109446.4	-0.853076	9.57967e-05	0.00486044	-0.386542	0.0174576	0.338572	-0.877387	0.000219501	0.00818631
ALOX12B	-1.43025	0.000229919	0.00821559	-1.17016	0.00061726	0.0394563	-1.5152	0.000221676	0.00818631
PRADC1P1	-0.946446	0.000385632	0.0104381	-0.342754	0.0322138	0.439418	-1.05914	0.000221645	0.00818631
TPM3	0.706668	1.18166e-05	0.00098222	0.630265	7.81719e-05	0.00779233	0.62876	0.000221641	0.00818631
MUC13	-1.16035	0.000122429	0.0056492	-0.558478	0.00821877	0.23245	-1.1809	0.000223605	0.0082023
BCAP29	0.304573	0.0009736	0.0164504	0.184622	0.0343211	0.452363	0.356473	0.000225417	0.00824111
E2F8	1.13488	2.98139e-05	0.00201981	1.06696	0.000136394	0.0121514	1.07691	0.00022931	0.00827305
LGR6	-0.954843	0.000233982	0.00826342	-0.539957	0.0160354	0.32329	-0.998869	0.000229317	0.00827305
RAMACL	0.101986	0.805647	0.330998	0.746162	0.136951	0.701378	1.82051	0.000228772	0.00827305
UPK3A	0.569017	0.0305006	0.0513188	1.64651	1.05872e-06	0.000212556	1.2358	0.00022868	0.00827305
PLA2G4F	-0.847386	0.0385481	0.0564389	-1.49074	0.000614871	0.0393919	-1.76838	0.000231252	0.0083154
AC092418.1	-1.4614	0.000145546	0.00636672	-0.981741	0.00488368	0.172741	-1.51258	0.000232963	0.0083233
TUBG1	0.256112	0.00239581	0.0220919	0.210816	0.0143839	0.308324	0.318883	0.000232995	0.0083233
PGAM1P9	-1.1137	0.00421037	0.0267148	-0.294443	0.275329	0.794002	-1.51701	0.000234856	0.00836245
ERVH48-1	-0.839363	0.00117312	0.0173164	-0.316422	0.0911972	0.634952	-1.01679	0.000239202	0.00843479
SDK2	-1.04249	0.000221919	0.00802763	-0.758862	0.00135344	0.0707987	-1.10022	0.000239105	0.00843479
SHANK2	-0.92308	0.000330346	0.00997872	-0.728923	0.000717398	0.0443651	-1.01183	0.000238847	0.00843479
OR2V2	-1.00977	0.00105211	0.0167249	-0.253911	0.149318	0.715693	-1.21074	0.00024201	0.00850638
COQ2	0.659646	0.000370501	0.0103637	0.382049	0.0199094	0.361527	0.702327	0.000243304	0.00852445
FKBP1BP1	-1.61524	0.00012932	0.00580713	-0.880318	0.00984677	0.255227	-1.67658	0.000244863	0.00855166
AC105233.5	-0.570829	0.000710436	0.014209	-0.219038	0.0601716	0.555112	-0.663075	0.000246259	0.00857301
MIR6724-1	-1.57463	0.000198373	0.00772681	-0.420907	0.127126	0.690806	-1.6708	0.000247492	0.00858571
UQCRC1	0.494923	0.000164151	0.00695273	0.415959	0.00149956	0.0763411	0.501269	0.000248194	0.00858571
AC136475.1	-0.424686	0.00109062	0.0169101	-0.205847	0.0394868	0.479851	-0.488844	0.000260984	0.00860332
AL356599.1	-0.697443	0.000501968	0.0118958	-0.154389	0.0902169	0.633653	-0.786563	0.000252646	0.00860332
ATP5F1B	0.40855	0.00046181	0.0114672	0.314493	0.00553202	0.1836	0.438531	0.000256293	0.00860332
CALM1	0.310926	0.0015211	0.0189858	0.167511	0.0480837	0.514186	0.378205	0.000250137	0.00860332
CYP4A11	-0.809072	0.000731901	0.0144655	-0.28983	0.0126647	0.290473	-0.93717	0.000259921	0.00860332
DRC7	-0.897606	0.00308288	0.0242498	-0.381802	0.0271849	0.415335	-1.18094	0.000253794	0.00860332
DUX4	-1.03974	0.00283383	0.0236393	-0.503205	0.0132928	0.298581	-1.36115	0.000255119	0.00860332
DYDC2	-0.948552	0.000441653	0.0112284	-0.345448	0.0258779	0.40805	-1.04918	0.000262083	0.00860332
ERVFRD-1	-0.972956	0.00022731	0.0081472	-0.483499	0.0430299	0.494211	-1.04395	0.000259662	0.00860332
FAM25E	-1.41442	0.000282147	0.00918566	-1.10682	0.000930087	0.0542247	-1.53063	0.000258444	0.00860332
GAPDHP51	-0.999492	0.00139441	0.0184244	-0.410303	0.00603757	0.193617	-1.22334	0.000256189	0.00860332
NTF4	-1.1064	0.0122526	0.0372977	-0.653609	0.104138	0.655235	-1.70003	0.000254845	0.00860332
POLR3DP1	-1.17452	0.00038789	0.010451	-0.703681	0.00384051	0.148561	-1.30107	0.000261668	0.00860332
PPM1J	0.521681	0.00694179	0.0312884	1.42713	5.11606e-08	1.638e-05	0.985003	0.000250288	0.00860332
PROM2	-0.991716	0.000751916	0.0147062	-0.594675	0.0235658	0.39015	-1.13225	0.000259471	0.00860332
SLC34A2	-1.42759	0.000112623	0.00551474	-0.713345	0.0120709	0.283126	-1.46205	0.000256385	0.00860332
ZNF732	-0.81795	0.000701861	0.0141244	-0.387772	0.0671939	0.580847	-0.94365	0.000260321	0.00860332
MRPL19	0.417221	0.000207255	0.00776065	0.288314	0.00563141	0.185547	0.42867	0.000264943	0.00862983
NDUFS1	0.417768	0.000147605	0.00643113	0.269302	0.00264464	0.114236	0.432256	0.000265259	0.00862983
SUV39H2	0.365228	0.000264067	0.00884268	0.369483	0.000403826	0.0282174	0.375663	0.000264817	0.00862983
AC013643.3	-0.808978	0.000479873	0.0117346	-0.59073	0.0068672	0.210424	-0.903988	0.000268501	0.00863708
AC089983.1	-1.50124	9.38291e-05	0.00482325	-1.00436	0.00452639	0.16521	-1.5082	0.00026797	0.00863708
CCDC120	-0.687451	0.000232091	0.00824294	-0.371033	0.0308505	0.430361	-0.725376	0.000269351	0.00863708
CNPY1	-1.36075	0.00585529	0.030044	-0.924968	0.0176432	0.341153	-1.92898	0.000269036	0.00863708
LINC00886	-0.492309	0.00669879	0.0309922	-0.239516	0.150664	0.717607	-0.688085	0.000269433	0.00863708
TKT	0.471799	0.00213298	0.0212217	0.378508	0.0143472	0.307876	0.57889	0.000271925	0.00869148
TUFMP1	-1.28913	0.000231064	0.00823138	-0.366304	0.091129	0.634898	-1.37475	0.00027301	0.00870073
AC092809.4	-0.629483	0.0116962	0.0368007	-1.02169	0.00155409	0.0783869	-1.22474	0.000274649	0.00872753
AL136084.2	-0.730308	0.00360066	0.0253462	-0.392726	0.0532465	0.532982	-0.956334	0.000278082	0.00874161
EFCAB1	-0.805765	0.000867463	0.0157626	-0.425509	0.0152497	0.3144	-0.932754	0.000281448	0.00874161
FNBP1	0.493887	0.000365653	0.0102771	0.277631	0.0244564	0.396152	0.540483	0.000280673	0.00874161
GRB7	-0.935684	0.00102472	0.0166575	-0.39293	0.0260591	0.409389	-1.11101	0.000279884	0.00874161
MAPKAP1	0.439057	0.000348657	0.0101674	0.265836	0.00970392	0.253157	0.479873	0.000279735	0.00874161
NCCRP1	-0.919664	0.000874063	0.0157897	-1.30778	7.46388e-05	0.00749254	-1.23394	0.000278782	0.00874161
RC3H1-IT1	-0.779468	0.00154326	0.0190233	-0.515068	0.0207467	0.370033	-0.953698	0.000281765	0.00874161
RPSAP27	-1.14857	0.00161646	0.0191848	-0.58222	0.0137499	0.304109	-1.41816	0.00028229	0.00874161
SRL	1.91422	1.96065e-07	3.42975e-05	2.8134	2.95296e-14	1.05233e-10	1.48157	0.000277588	0.00874161
GADD45G	0.954825	3.88155e-06	0.000388827	0.945005	1.08253e-05	0.00149091	0.785965	0.000285784	0.00879996
LINC00851	-1.08251	0.00160951	0.0191511	-0.577193	0.0057609	0.187643	-1.31632	0.000285118	0.00879996
AC012354.2	-0.997566	0.00195079	0.0206056	-0.46865	0.0399353	0.481026	-1.25171	0.000288226	0.00884622
AC026782.2	-1.04664	0.000434669	0.0111232	-0.533885	0.0252929	0.403349	-1.15491	0.000292312	0.00884622
ACO2	0.381429	0.000319339	0.00976132	0.308198	0.00269472	0.116048	0.407351	0.000289863	0.00884622
CCL4L2	1.18765	0.00188437	0.0203302	0.478421	0.181662	0.744431	1.44068	0.000292629	0.00884622
CHST6	-0.85296	0.00105924	0.0167562	-0.223523	0.240624	0.778478	-1.0084	0.000292951	0.00884622
MAPKAPK3	0.492076	0.00340664	0.0250624	0.308222	0.0398782	0.481026	0.63455	0.000291773	0.00884622
MYBPH	2.07474	2.53845e-08	6.61139e-06	3.31031	1.29279e-10	8.77527e-08	1.95224	0.000292711	0.00884622
CLEC18C	-1.27411	0.000593409	0.0131473	-0.208727	0.361632	0.827558	-1.4356	0.000294196	0.00885935
CA6	-0.804208	0.0199917	0.0439297	-1.11848	0.00161464	0.0799222	-1.51718	0.000298357	0.00888006
CCDC114	-1.00938	0.000545985	0.0124496	-0.37987	0.10634	0.657194	-1.13192	0.000298778	0.00888006
COMMD7	0.340607	0.00153236	0.0190233	0.195461	0.0473095	0.510715	0.404587	0.000298946	0.00888006
HSP90AB3P	-1.00056	0.000906644	0.0160029	-0.287994	0.0842816	0.617207	-1.15294	0.00029732	0.00888006
TWISTNB	0.768027	0.000494	0.0118958	0.330419	0.0944136	0.640348	0.834119	0.000298754	0.00888006
GPRIN2	-1.35946	0.00488472	0.0278997	-2.32581	6.97743e-05	0.007079	-2.0809	0.000303063	0.00897796
CR382285.1	-0.645324	0.0269863	0.0490477	-0.0617198	0.782501	0.907287	-1.06041	0.000306752	0.0090442
DNAJB12	0.204957	0.00450736	0.0272299	0.0779833	0.17262	0.737702	0.268741	0.000306954	0.0090442
AL357673.1	-0.75364	0.00258619	0.0228263	-0.250806	0.125413	0.688498	-0.962326	0.00031016	0.00908967
SLC4A9	-1.24873	0.000891888	0.0159347	-0.523698	0.0344714	0.453087	-1.45334	0.000309864	0.00908967
COX10	0.431812	0.000171638	0.00718445	0.326998	0.00268982	0.116013	0.438589	0.000316034	0.00911519
LRP2	-1.14762	0.000521945	0.0120896	-1.02744	0.0008287	0.0496333	-1.2895	0.000312767	0.00911519
PKHD1	-0.838757	0.00197851	0.0206987	-0.262168	0.157449	0.725286	-1.04021	0.000314041	0.00911519
PRAMEF17	-1.06062	0.00216407	0.021336	-0.237801	0.246909	0.783547	-1.33114	0.000315463	0.00911519
TMEM170B	0.370601	0.00235672	0.0219758	0.274551	0.0196799	0.359726	0.4571	0.000314476	0.00911519
ZDHHC3	0.246395	0.00243639	0.0222913	0.125225	0.0767226	0.60145	0.30637	0.000314137	0.00911519
AC025062.2	-1.23598	0.000543232	0.0124109	-0.577376	0.0100814	0.257536	-1.39082	0.000319484	0.00919046
AC010395.2	-1.11475	0.000460813	0.0114672	-0.362595	0.0153675	0.315408	-1.22938	0.000320666	0.00919928
AC019129.1	-1.29137	0.000666648	0.0138974	-0.684011	0.0268934	0.414211	-1.45925	0.000323157	0.00919928
AC025219.1	-0.946256	0.000312544	0.00961682	-0.250786	0.0392221	0.47888	-1.01579	0.000322207	0.00919928
TBC1D1	0.283522	0.00289362	0.0238028	0.147617	0.0839405	0.616292	0.36193	0.000322732	0.00919928
AC009108.3	-0.767895	0.0038815	0.0258514	-0.374299	0.0332781	0.446228	-1.0201	0.000328047	0.00923782
AC087203.2	-1.13322	0.00382205	0.0257741	-0.812529	0.0127886	0.292702	-1.48842	0.000328737	0.00923782
EIF2B2	0.359403	0.00305666	0.0242051	0.18672	0.0849379	0.618992	0.433764	0.000325731	0.00923782
LHB	-0.942398	0.000939373	0.016374	-0.5311	0.0119186	0.281048	-1.09543	0.000327108	0.00923782
LINC00687	-1.10156	0.000300705	0.00947444	-0.415651	0.0769172	0.601601	-1.18666	0.000327091	0.00923782
CR382287.2	-1.62313	0.000603276	0.0132567	-0.417808	0.239254	0.778304	-1.81889	0.000332956	0.0093324
AC021683.1	-1.29566	0.00099271	0.0165211	-0.992428	0.0110655	0.269969	-1.48531	0.000339249	0.00938842
CCL28	-0.516578	0.000177658	0.00728041	-0.362506	0.00550675	0.183198	-0.526622	0.000336533	0.00938842
FXR1	0.47454	7.38039e-06	0.000675782	0.40878	9.58946e-05	0.00911288	0.390013	0.000337625	0.00938842
RHOXF1P1	-1.34913	2.37004e-05	0.00169375	-1.07151	0.000567439	0.0372466	-1.22811	0.000337326	0.00938842
UBE2L3	0.347759	0.00314046	0.024538	0.166182	0.112605	0.667	0.430621	0.000338671	0.00938842
GCNT2P	-0.926621	0.00210899	0.0211555	-0.348605	0.14864	0.714529	-1.13746	0.000342964	0.00943714
MRPS35	0.367327	0.00121517	0.0174749	0.190629	0.0440083	0.498403	0.418091	0.000343599	0.00943714
WDR1	0.323385	0.00273729	0.0232614	0.127552	0.122731	0.683403	0.409178	0.000342483	0.00943714
AHCYP4	-1.28563	0.00019468	0.00765163	-0.472926	0.0144245	0.308509	-1.33498	0.000345591	0.00946805
CCDC83	-1.16324	0.000774413	0.0149036	-0.485626	0.013961	0.306164	-1.3252	0.000351057	0.00956984
ZNF165	-0.492057	0.000835607	0.0155453	-0.264735	0.037463	0.469554	-0.560273	0.000350958	0.00956984
AC007423.1	0.256786	0.596541	0.271092	1.50604	0.0153992	0.315612	2.33926	0.00035291	0.0095726
MKI67	1.0246	0.0014187	0.0185161	0.409729	0.174699	0.739332	1.18908	0.0003525	0.0095726
FH	0.364976	0.000644637	0.0136624	0.261694	0.0105553	0.265129	0.391556	0.000356283	0.00964018
AC104457.1	-1.24369	0.000174901	0.0072511	-0.747544	0.00571862	0.186964	-1.2868	0.000358096	0.0096653
DPPA2P4	-0.943991	0.00736714	0.0317732	-0.399541	0.103388	0.652838	-1.30451	0.000364996	0.00981565
TEKT2	-1.07349	0.000696861	0.0141244	-0.550698	0.00690786	0.210424	-1.20593	0.000365462	0.00981565
EEF1A1P3	-0.559101	0.000818507	0.015349	-0.337586	0.0247458	0.397651	-0.622141	0.000369175	0.00984739
SHCBP1	0.701033	0.000191624	0.00758743	0.474797	0.00776318	0.226068	0.71691	0.000369346	0.00984739
TMSB4XP6	0.702582	0.00208448	0.0210584	0.447543	0.0470852	0.510502	0.841528	0.000367835	0.00984739
TUBB4B	0.302369	0.00463736	0.0273596	0.24222	0.0256948	0.40719	0.386663	0.000371056	0.0098689
LINC00839	-0.568164	0.00055594	0.012603	-0.334955	0.0142544	0.307403	-0.607974	0.000371977	0.00986937
DNM1P34	-0.977793	0.000849662	0.015681	-0.380751	0.0680445	0.582547	-1.11106	0.000374082	0.00987638
IFITM10	-1.10321	0.000182256	0.00739131	-0.758182	0.0110889	0.269969	-1.05547	0.00037465	0.00987638
RNASE7	-0.81889	0.0417642	0.0581379	-2.5804	1.64238e-06	0.000304043	-1.89889	0.000374951	0.00987638
ACAA2	0.40775	0.00109661	0.0169264	0.316354	0.0106924	0.266358	0.455863	0.000376958	0.00990536
AC011487.1	-0.801506	0.00146211	0.0186555	-0.465977	0.0380986	0.472548	-0.963227	0.000378995	0.00993502
UBE2A	0.228317	0.0030365	0.024152	0.0676747	0.198581	0.754646	0.286304	0.000380123	0.00994075
AC099344.1	-1.27293	0.00122973	0.0175125	-0.620865	0.0192857	0.357023	-1.50903	0.000381993	0.00994208
RNA5SP359	-1.23725	0.00688602	0.0312346	-0.575538	0.0510719	0.525496	-1.74124	0.000381579	0.00994208
CHCHD3	0.515502	8.26094e-05	0.00438101	0.448057	0.000639297	0.0405918	0.476437	0.000385495	0.00998568
RPL10P3	-0.835033	0.00859233	0.0333458	-0.281149	0.187393	0.747641	-1.19095	0.000384946	0.00998568
TPRG1LP1	-0.965091	0.00387066	0.0258514	-0.325693	0.133905	0.697241	-1.26944	0.000386937	0.00999932
GRSF1	0.280831	0.00113276	0.0171972	0.12563	0.0514138	0.526134	0.320493	0.000388698	0.0100212
RPL12P10	-0.763199	0.00884882	0.0336767	-0.285081	0.142764	0.707961	-1.07333	0.000393605	0.0101238
FKBP4P1	-1.14351	0.00114445	0.0172185	-0.409859	0.0467315	0.509327	-1.34283	0.000398345	0.0101482
IFT172	-0.432227	0.0010218	0.016633	-0.199718	0.0600246	0.555112	-0.487974	0.000398122	0.0101482
LINC00309	-0.962155	0.0279046	0.0497099	0.122927	0.698435	0.895361	-1.64723	0.000397075	0.0101482
RN7SL392P	-0.995442	0.0277865	0.0496061	-0.630355	0.0927825	0.639	-1.7397	0.000399197	0.0101482
UTS2B	-0.716455	0.000297969	0.00947444	-0.276973	0.0148193	0.309512	-0.752888	0.000396361	0.0101482
RAB6C-AS1	-0.920318	0.00154297	0.0190233	-0.475035	0.0359341	0.461255	-1.07399	0.000401039	0.0101714
AC091175.1	-1.04591	0.003398	0.0250624	-0.345459	0.206928	0.758853	-1.33159	0.0004054	0.0102582
AC008805.2	-1.06344	0.00304824	0.0241912	-0.484835	0.0795146	0.606525	-1.36545	0.000406932	0.0102732
OR2T29	-1.13587	0.00127591	0.0177012	-0.531673	0.0516688	0.527589	-1.33107	0.000407893	0.0102737
AF186996.1	-0.921867	0.0114506	0.036475	-0.574758	0.0273621	0.416397	-1.35566	0.000411318	0.0102873
CNMD	-1.69968	0.000341675	0.0101081	-1.13806	0.00936703	0.248645	-1.81579	0.000412196	0.0102873
GDPD2	-0.858535	0.0422279	0.0584737	-2.922	3.73781e-06	0.000615962	-2.09007	0.000411589	0.0102873
NR5A1	-1.97412	0.000812914	0.0153309	-1.21938	0.00494275	0.17323	-2.27377	0.000410883	0.0102873
AC097721.1	-0.777081	0.000407969	0.0106492	-0.347561	0.0317463	0.436382	-0.82867	0.000418085	0.0103633
DSP	-1.41599	0.000121857	0.0056492	-2.32215	5.4651e-06	0.000851393	-1.71883	0.000416411	0.0103633
ZIM2	-1.18071	0.000387171	0.010451	-0.509615	0.0217324	0.377727	-1.27384	0.000417253	0.0103633
C10orf99	-0.909262	0.105512	0.0906049	-2.17931	0.00190752	0.0903346	-2.45525	0.000420736	0.0104054
MMP26	-1.11767	0.00483018	0.0277777	-0.363891	0.237239	0.7775	-1.47765	0.000423617	0.0104294
UBAP1L	-0.528866	0.00130678	0.0179342	-0.268113	0.0582735	0.549925	-0.608288	0.000423575	0.0104294
AL512605.2	-0.908663	0.00167533	0.0194409	-0.511667	0.021945	0.379108	-1.08797	0.000425849	0.0104608
AC099677.3	-1.4191	0.000299793	0.00947444	-0.658621	0.0292145	0.42463	-1.50135	0.000430199	0.0104692
AC108688.1	-1.14682	0.0030001	0.0240638	-0.374513	0.236519	0.777203	-1.46749	0.000432893	0.0104692
BRDT	-1.19894	0.000640822	0.0136339	-0.421464	0.0746655	0.597597	-1.33217	0.000431669	0.0104692
ENO3	1.45035	4.17495e-08	9.78629e-06	0.612233	0.714679	0.897972	1.35519	0.000429793	0.0104692
FOXN1	-1.62148	0.000464555	0.0115081	-1.50101	9.26585e-05	0.0088348	-1.74348	0.000429193	0.0104692
PHBP5	-1.1444	0.00281547	0.0235728	-0.761999	0.0151091	0.312136	-1.4495	0.000432582	0.0104692
UPP2	-0.918477	0.00352698	0.0252526	-0.660877	0.0142228	0.307403	-1.1799	0.000429842	0.0104692
AC009113.1	-0.308334	0.0013844	0.0183962	-0.146914	0.0380615	0.472548	-0.360147	0.000450834	0.0105897
AC012493.1	-0.974263	0.0265543	0.0487048	-0.458615	0.22058	0.769331	-1.65988	0.000456668	0.0105897
AC092017.4	-1.12547	0.000854717	0.015681	-0.539911	0.0272341	0.415865	-1.28532	0.000450477	0.0105897
AC092306.1	-0.94488	0.00553636	0.0294141	-0.362371	0.11883	0.675772	-1.27187	0.000454477	0.0105897
AC099494.1	-0.792758	0.000502093	0.0118958	-0.364699	0.0252029	0.402752	-0.863225	0.000466651	0.0105897
AC245884.8	-0.494648	0.00501349	0.0282568	-0.224788	0.0978693	0.645151	-0.654771	0.00045808	0.0105897
AL022341.2	-0.697446	0.00316364	0.0245913	-0.236374	0.237075	0.777203	-0.870953	0.000463015	0.0105897
CPSF6	0.277865	0.00155387	0.0190457	0.0793753	0.142864	0.708209	0.328385	0.000449449	0.0105897
CYCS	0.606223	0.000646317	0.0136733	0.377324	0.0145215	0.308623	0.639966	0.000466898	0.0105897
DUSP4	0.421942	0.0219869	0.0453786	1.103	3.54816e-06	0.000595027	0.82742	0.000449589	0.0105897
ECHDC1	0.422942	0.000829835	0.0154756	0.222291	0.0370804	0.467576	0.465	0.000453171	0.0105897
EPX	-0.89941	0.00093781	0.016374	-0.339616	0.0373244	0.469058	-1.02583	0.000452457	0.0105897
GRM7-AS3	-1.07775	0.0100691	0.0349959	-0.684309	0.0688629	0.585193	-1.58314	0.000460621	0.0105897
HADHA	0.260173	0.001135	0.0172089	0.154046	0.0296176	0.42463	0.292548	0.000464073	0.0105897
HOXA2	-0.522679	0.011875	0.0370084	-0.336488	0.106192	0.657194	-0.715008	0.000458043	0.0105897
IP6K3	1.35578	0.000302076	0.00947444	1.95412	3.35665e-06	0.000573022	1.45739	0.000465809	0.0105897
KPNA3	0.321801	0.000123534	0.00565565	0.19318	0.00482981	0.171473	0.319029	0.000445565	0.0105897
LATS2-AS1	-1.01378	0.00090588	0.0160029	-0.465966	0.0215401	0.37651	-1.14477	0.00044577	0.0105897
LINC02532	-0.921837	0.00624904	0.0305423	-0.309257	0.165948	0.732303	-1.26499	0.000444214	0.0105897
MKX	-0.542661	0.0414316	0.0579946	-0.390676	0.142132	0.707287	-0.94915	0.000465803	0.0105897
MST1R	-0.891097	0.0011496	0.0172517	-0.433161	0.0402625	0.48228	-1.02567	0.000460714	0.0105897
NDUFV3	0.225592	0.000393877	0.0105156	0.20068	0.00223759	0.101741	0.226105	0.000446253	0.0105897
NUTF2	0.311569	0.0071921	0.0315851	0.187717	0.0967254	0.6433	0.406893	0.000466938	0.0105897
PHBP3	-1.2703	0.000191509	0.00758743	-0.628553	0.00368135	0.144562	-1.29182	0.000451123	0.0105897
SLC35G4	-1.06235	0.00175218	0.0198249	-0.279735	0.085938	0.621672	-1.27952	0.000439715	0.0105897
STAU2	0.317422	0.000185315	0.00748535	0.218734	0.00544972	0.18273	0.320374	0.000443393	0.0105897
TRIM67	-1.22252	0.000614051	0.0133275	-0.436453	0.0438026	0.497993	-1.34955	0.000462636	0.0105897
UGT1A8	-0.987532	0.00321428	0.0246869	-0.577591	0.0381206	0.472548	-1.25182	0.000455781	0.0105897
VWA2	-0.809525	0.00108303	0.0169101	-0.487625	0.0119455	0.281218	-0.935131	0.000463248	0.0105897
YARS2	0.392185	0.00217387	0.02135	0.221987	0.0556221	0.540313	0.45594	0.000462861	0.0105897
RN7SKP89	-1.3496	0.0008965	0.0159533	-0.759538	0.0195784	0.35964	-1.53829	0.000468521	0.0106036
AC234775.2	-1.28435	0.000346368	0.0101674	-0.838413	0.00967344	0.253157	-1.32771	0.000473824	0.0106137
AL392046.2	-0.867091	0.00451706	0.0272331	-0.616398	0.0340053	0.450912	-1.13026	0.000471109	0.0106137
HPSE	0.592183	0.00265936	0.0231128	0.17933	0.286963	0.798483	0.723472	0.000472939	0.0106137
LINC00661	-0.939676	0.00804444	0.0329331	-0.460292	0.0787819	0.605154	-1.32011	0.000470757	0.0106137
LRIG3	-0.494193	0.00202664	0.0208738	-0.346345	0.0318835	0.436709	-0.569343	0.000472639	0.0106137
AC009055.2	-0.909376	0.000347728	0.0101674	-0.332092	0.0803854	0.608466	-0.954318	0.000486205	0.0106705
AC026894.1	-0.988306	0.00165861	0.0193427	-0.406471	0.0340864	0.451567	-1.15872	0.000488073	0.0106705
AP001207.3	-1.0647	0.00329965	0.0248939	-0.681254	0.0191908	0.355969	-1.36466	0.000483584	0.0106705
BASP1-AS1	-0.686285	0.00232712	0.0219032	-0.192836	0.115959	0.671085	-0.834055	0.000487369	0.0106705
CERS3	-1.03691	0.00769788	0.0323026	-1.86362	3.31064e-05	0.00377533	-1.63388	0.000482411	0.0106705
HINT3	0.28426	0.000254145	0.00865886	0.187068	0.00637399	0.199688	0.28866	0.000487816	0.0106705
IGKV1OR1-1	-1.527	0.000434277	0.0111232	-1.50176	0.00116889	0.0643317	-1.54822	0.000483134	0.0106705
PLA2G4E-AS1	-1.0216	0.000907995	0.0160029	-0.369346	0.106712	0.657573	-1.14743	0.000487582	0.0106705
PPFIA4	-0.59144	0.00903356	0.0339493	-0.281973	0.135322	0.699262	-0.837081	0.000486731	0.0106705
RN7SL165P	-1.10592	0.00156701	0.0190873	-0.497746	0.0800538	0.607145	-1.30316	0.000478391	0.0106705
RPL7AP4	-1.10365	0.00100539	0.0165283	-0.55493	0.00473134	0.169947	-1.25729	0.000487847	0.0106705
TCAIM	0.392733	0.00038151	0.0104381	0.156116	0.0453711	0.504677	0.412429	0.000481533	0.0106705
AC016687.1	-1.11643	0.00803332	0.032932	-0.58827	0.123239	0.683809	-1.56882	0.000489544	0.0106813
DUSP8P3	-1.31586	0.000897573	0.0159533	-0.659612	0.0397291	0.481026	-1.4862	0.000492562	0.0106832
POTEI	-0.919985	0.000622212	0.0134008	-0.262072	0.118897	0.675772	-1.00484	0.000492368	0.0106832
SIKE1	0.459814	0.000340759	0.0101081	0.285108	0.00983198	0.255227	0.47239	0.000491067	0.0106832
AC129492.1	-1.08915	0.000494411	0.0118958	-0.531583	0.0261396	0.409578	-1.17612	0.000500866	0.0107236
ATP6V1B1	-0.797274	0.00292284	0.0238439	-0.400409	0.0416649	0.489596	-0.99086	0.000499419	0.0107236
KRT10	-0.935479	0.000630239	0.0135038	-2.13052	6.10002e-07	0.000130756	-1.34539	0.000498675	0.0107236
KRTAP6-3	-0.936898	0.00230256	0.0218668	-0.613771	0.00866406	0.238421	-1.14212	0.000498737	0.0107236
MGC32805	-0.867004	0.00478846	0.0276872	-0.327079	0.0475014	0.511799	-1.14336	0.000501284	0.0107236
TWF2	0.423001	0.00330141	0.0248939	0.236884	0.0707415	0.590044	0.517304	0.000497968	0.0107236
ZNF733P	-1.101	0.00278092	0.0234314	-0.269491	0.279352	0.794284	-1.3774	0.000501291	0.0107236
AL031659.1	-1.15367	0.000955315	0.016374	-0.392366	0.126118	0.689321	-1.30984	0.000511402	0.0108182
AMT	-0.471581	0.00347116	0.0251284	-0.148736	0.23107	0.773908	-0.583538	0.000511189	0.0108182
DUXA	-1.21357	0.000873164	0.0157897	-0.497583	0.109157	0.660692	-1.37772	0.000506936	0.0108182
GAPDH	0.693978	0.000143879	0.00633949	0.660586	0.000470998	0.0322781	0.645556	0.000508094	0.0108182
H2AFZP6	-1.1547	0.000869085	0.0157676	-0.75519	0.00754425	0.221048	-1.30712	0.000516858	0.0108182
LINC01602	-0.71596	0.00146501	0.0186555	-0.176775	0.163342	0.731976	-0.827862	0.000517591	0.0108182
LINC01980	-1.16965	0.000123043	0.00565526	-0.553026	0.00239102	0.107517	-1.14081	0.000509492	0.0108182
MCM6	0.303978	0.000839887	0.0155755	0.120618	0.0632171	0.567104	0.338516	0.000511663	0.0108182
PWRN1	-1.04023	0.00278085	0.0234314	-0.702769	0.00848507	0.235312	-1.28847	0.000514845	0.0108182
RCOR2	-0.982964	0.00105714	0.0167562	-0.22227	0.320769	0.814684	-1.12306	0.000514606	0.0108182
SNX24	0.501253	0.00376763	0.0257006	0.146594	0.331816	0.819105	0.631215	0.000517432	0.0108182
TRIM29	-1.23065	0.00234953	0.0219758	-1.04849	0.0126455	0.290266	-1.43836	0.000516736	0.0108182
AL132633.1	-0.759805	0.00198818	0.0207245	-0.322144	0.0181694	0.34463	-0.919333	0.000520903	0.010846
OR4D11	-0.977077	0.00194068	0.0205839	-0.241318	0.1467	0.712703	-1.1692	0.000520498	0.010846
MSLN	-0.63948	0.0667013	0.0714142	-1.39474	0.0010629	0.0600504	-1.52716	0.000523759	0.0108702
RNF144B	0.383303	0.0148934	0.0398112	0.188859	0.196218	0.752488	0.566661	0.000524058	0.0108702
CDC42P5	-1.08566	0.000481834	0.0117346	-0.68138	0.0138836	0.305406	-1.14442	0.000527653	0.0108829
HIST1H2BI	-0.893924	0.0245762	0.0472881	-0.547818	0.104067	0.654932	-1.45459	0.000527081	0.0108829
NECAP1P1	-1.04463	0.00141068	0.0184883	-0.466376	0.0266735	0.413505	-1.21565	0.000525975	0.0108829
AC011193.1	-1.63695	0.00273802	0.0232614	-0.830754	0.0382838	0.473713	-2.07901	0.000534522	0.0109005
EIF2S1	0.445325	0.00194741	0.0206056	0.205527	0.0504823	0.523536	0.518278	0.000532848	0.0109005
FNDC8	-1.03504	0.00408658	0.0263858	-0.453588	0.102506	0.651357	-1.33234	0.000535486	0.0109005
LINC00649	-0.772594	0.000772556	0.0149036	-0.209608	0.0117784	0.279834	-0.85503	0.000530684	0.0109005
MTCYBP18	-1.02277	0.00288205	0.0238028	-0.677225	0.0100206	0.256212	-1.25501	0.000534119	0.0109005
POC1A	0.401943	0.00675814	0.03102	0.225362	0.112219	0.665857	0.530525	0.000530684	0.0109005
TYMS	0.588104	0.00125173	0.0175906	0.411954	0.0246925	0.397651	0.646744	0.000533917	0.0109005
LINC01693	-1.30815	0.00331345	0.0248939	-0.427368	0.239694	0.778304	-1.65912	0.000539152	0.0109547
IRX4	-0.855202	0.0170556	0.0416378	-1.48674	0.000466854	0.0321487	-1.48537	0.000541319	0.010958
RPL12P2	-1.27318	0.00150565	0.0188936	-0.707281	0.0373318	0.469058	-1.49446	0.000540873	0.010958
AC084116.1	-1.18058	0.000368676	0.0103373	-0.709229	0.00286149	0.121191	-1.23853	0.000544059	0.0109931
SNX13	0.382665	0.00172658	0.019781	0.143109	0.107439	0.657573	0.451594	0.000551171	0.0111162
AC025755.1	-1.42107	0.00237753	0.0220749	-0.805407	0.0471854	0.510667	-1.74814	0.000557057	0.0111427
AC090282.1	-1.29984	0.00282952	0.0236202	-0.121965	0.665111	0.892627	-1.63061	0.000557294	0.0111427
MAPRE1	0.355339	0.00265447	0.0231128	0.0787446	0.268746	0.79253	0.432023	0.000556839	0.0111427
NPM1P12	-1.23395	0.0015584	0.0190457	-0.641489	0.0239383	0.392895	-1.43032	0.000557578	0.0111427
TMPRSS6	-0.847239	0.00208339	0.0210584	-0.383689	0.130397	0.693211	-1.01	0.000553861	0.0111427
PRDX3	0.429835	0.000948299	0.016374	0.201997	0.0523327	0.530344	0.46916	0.000559911	0.0111689
AL354766.1	-1.14527	0.00235859	0.0219758	-0.6701	0.0113918	0.274529	-1.38378	0.000565541	0.0112606
AP001330.3	-1.27468	0.00155318	0.0190457	-0.606981	0.0210442	0.373801	-1.48853	0.000567958	0.0112683
SUCLG2	0.33657	0.000692663	0.0141244	0.189546	0.0190688	0.355084	0.361986	0.000569019	0.0112683
TBX18-AS1	-0.822609	0.000362442	0.0102742	-0.529859	0.00837408	0.234056	-0.868102	0.000568303	0.0112683
LINC01572	-0.826129	0.00158383	0.0190976	-0.141622	0.386074	0.833409	-0.963614	0.000576653	0.0113988
AC105429.1	-0.672918	0.000558964	0.0126471	-0.253791	0.0502107	0.523101	-0.724873	0.000578914	0.0114229
AC005730.2	-0.825717	0.00467657	0.027419	-0.332617	0.0980037	0.645151	-1.06882	0.00058156	0.0114271
AC023824.6	-0.556751	0.00154576	0.0190233	-0.0818518	0.201022	0.755661	-0.649908	0.000581358	0.0114271
AC026316.4	-0.714712	0.00103365	0.0166634	-0.144929	0.140167	0.705511	-0.802053	0.000598248	0.0114271
AC104257.1	-0.943334	0.00124834	0.0175906	-0.593382	0.0234483	0.388937	-1.08115	0.000587635	0.0114271
AF107885.2	-1.25851	0.0008784	0.0157971	-0.904743	0.0111733	0.27133	-1.40328	0.000591524	0.0114271
AL391152.1	-0.967034	0.000247551	0.00854326	-0.473429	0.00115064	0.0638202	-0.973068	0.000597102	0.0114271
AL445471.2	-1.55683	0.000455958	0.0114187	-0.540396	0.0852091	0.619318	-1.66653	0.000600442	0.0114271
AL596087.1	-1.30549	0.000404119	0.0106068	-0.692063	0.00986108	0.255341	-1.37243	0.000591653	0.0114271
ATP2C2	-0.952219	0.00115452	0.0172811	-0.589996	0.0115418	0.276975	-1.08287	0.000593039	0.0114271
CCDC171	-0.698824	0.00253885	0.0225572	-0.240056	0.18545	0.746492	-0.839537	0.000597129	0.0114271
CCK	-1.74265	0.000725687	0.0144249	-1.38797	0.00258483	0.112505	-1.87729	0.000590568	0.0114271
CLCA2	-0.545677	0.123285	0.098607	-1.4872	0.00127208	0.0679441	-1.46968	0.000602126	0.0114271
CYB5AP4	-0.973916	0.00607135	0.0302979	-0.444184	0.106793	0.657573	-1.2895	0.00060124	0.0114271
ESRP2	-0.996419	0.00121013	0.0174749	-0.455878	0.0323008	0.440184	-1.1337	0.000588956	0.0114271
FAM151A	-1.03484	0.00270052	0.0232614	-0.262703	0.299171	0.804568	-1.26918	0.000595523	0.0114271
GPC2	-0.550253	0.00294343	0.0239402	-0.171249	0.262148	0.789122	-0.674347	0.000594784	0.0114271
HTR3C	-1.09956	0.00909735	0.0339923	-0.339343	0.251198	0.785958	-1.54673	0.000597908	0.0114271
HTR6	-1.2276	0.00100145	0.0165283	-0.519323	0.0428208	0.493444	-1.38182	0.000599912	0.0114271
HUS1	0.444299	0.000747904	0.0146828	0.227382	0.0285102	0.422892	0.480999	0.000591683	0.0114271
IHH	-1.30084	0.000404535	0.0106068	-0.444481	0.0752379	0.597727	-1.34747	0.000596595	0.0114271
KPNA2	0.451078	0.00350214	0.0252117	0.172441	0.191855	0.750426	0.55402	0.000594953	0.0114271
TK1	0.597983	0.00455435	0.0272752	0.408277	0.055304	0.540313	0.740989	0.000585875	0.0114271
EIF4E2	0.325651	0.00494522	0.0280674	0.156822	0.135261	0.699262	0.410223	0.000613693	0.0116264
TGM5	-0.621496	0.047067	0.0610847	-0.863863	0.00839888	0.234228	-1.28549	0.000615527	0.011641
SYCE1	-0.843381	0.00131911	0.018019	-0.55484	0.0302169	0.426322	-0.960749	0.000628822	0.0118719
AC007743.1	-0.671013	0.000605383	0.0132567	-0.162757	0.106456	0.657573	-0.721204	0.000632132	0.0118933
HSPA8	0.435561	0.00184203	0.0201579	0.215952	0.0510147	0.525496	0.496847	0.000631331	0.0118933
GALR3	-1.14727	0.00404681	0.026306	-0.514784	0.0337493	0.449538	-1.45125	0.000639076	0.0120033
LINC00606	-1.2447	0.00109023	0.0169101	-0.680743	0.00258387	0.112505	-1.4018	0.00064174	0.0120185
LINC00967	-1.02649	0.000363647	0.0102742	-0.271405	0.221864	0.770116	-1.06152	0.000642082	0.0120185
VPS26C	0.317532	0.00190217	0.0204011	0.0752469	0.16196	0.730784	0.373578	0.000644775	0.0120482
BTBD1	0.391157	0.000352209	0.0101674	0.213606	0.0124273	0.287807	0.396489	0.000648028	0.0120762
ZFAND5	0.333256	0.000351857	0.0101674	0.173273	0.0155336	0.317453	0.345073	0.000648479	0.0120762
CU638689.4	-0.568196	0.00289462	0.0238028	-0.194837	0.207568	0.759829	-0.685761	0.000653307	0.0121248
HDAC1P2	-1.02235	0.000502413	0.0118958	-0.410903	0.0334174	0.447148	-1.07111	0.000652991	0.0121248
AC024581.1	-0.946508	0.000774241	0.0149036	-0.26916	0.101978	0.649823	-1.03082	0.00065704	0.0121292
AL353997.2	-1.40851	0.00171261	0.0196787	-0.624558	0.0308303	0.430361	-1.64136	0.000658657	0.0121292
AP003557.2	-0.747205	0.00269313	0.0232603	-0.281732	0.105972	0.656776	-0.901469	0.000660205	0.0121292
MKLN1	0.296051	0.00231459	0.0218771	0.130863	0.0861671	0.622382	0.353355	0.000659474	0.0121292
TOP2A	0.829928	0.00139475	0.0184244	0.570734	0.027461	0.417317	0.933061	0.000659706	0.0121292
YWHAB	0.251296	0.00188111	0.0203302	0.112159	0.0846954	0.618686	0.294147	0.000659627	0.0121292
AL137014.1	-1.85515	4.57861e-05	0.00279492	-1.06404	0.00477667	0.170223	-1.66948	0.000666065	0.0121959
KLF4P1	-1.30899	0.00110586	0.0169646	-0.403174	0.12289	0.683403	-1.46814	0.000665321	0.0121959
KREMEN2	-0.504064	0.0266042	0.0487146	-1.06522	0.000968287	0.0561076	-1.10408	0.000668384	0.0122179
AC024267.5	-1.04996	0.00214185	0.0212557	-0.58476	0.0445486	0.501447	-1.24612	0.000675702	0.0122359
AC106800.2	-0.702732	0.0099123	0.0347994	-0.238433	0.191617	0.750426	-0.9845	0.000679073	0.0122359
AC108462.1	-1.08209	0.00752459	0.0320603	-0.316756	0.334283	0.819496	-1.43609	0.000672976	0.0122359
CCL2	0.855663	0.00149779	0.0188693	0.633996	0.0164338	0.327692	0.934085	0.00067677	0.0122359
DLX5	-0.963885	0.000116727	0.00560366	-0.556597	0.0186956	0.352275	-0.832789	0.000682801	0.0122359
GLIPR2	0.380984	0.0120218	0.0371518	0.117509	0.371264	0.829527	0.536044	0.000674276	0.0122359
GLUL	0.520218	0.00601614	0.0302751	0.206019	0.186344	0.747315	0.670662	0.000682088	0.0122359
MDH2	0.46885	0.000679555	0.0139729	0.439925	0.00212984	0.0980932	0.476251	0.0006771	0.0122359
OVOL1	-2.06664	0.000106039	0.00524389	-3.06391	6.65871e-06	0.000983594	-2.15231	0.000677941	0.0122359
PLEKHA3	0.308181	0.004158	0.0265319	0.161971	0.0931551	0.63937	0.372629	0.000680637	0.0122359
RPSAP24	-0.976822	0.0100745	0.0349959	-0.14886	0.566444	0.879862	-1.37082	0.000682457	0.0122359
SULT2B1	-1.08991	0.00121905	0.0174806	-0.661321	0.022321	0.381031	-1.21837	0.00068224	0.0122359
MYO15A	-0.547317	0.000889213	0.0159112	-0.293578	0.0159329	0.321921	-0.602598	0.000684541	0.012247
AC079112.1	-1.40902	0.000962579	0.0164504	-0.643383	0.0494159	0.520612	-1.5509	0.000699863	0.0123603
AL359258.1	-0.958137	0.00032941	0.00997615	-0.394366	0.0449861	0.503503	-0.955659	0.00069747	0.0123603
FAM86B3P	-0.625085	0.00371477	0.0255766	-0.19066	0.052692	0.531641	-0.778342	0.000693655	0.0123603
GLS2	-0.704238	0.00530997	0.0288732	-0.511893	0.0405365	0.483538	-0.900837	0.000692253	0.0123603
IDH2	0.837536	7.59563e-05	0.00414796	0.792693	0.000198327	0.0163373	0.738579	0.000699919	0.0123603
PNO1	0.297041	0.00558134	0.0295515	0.175407	0.0898684	0.632241	0.368087	0.000699523	0.0123603
PPP2R3C	0.413166	0.00162617	0.0192128	0.163129	0.126295	0.68963	0.466209	0.000697808	0.0123603
RGL3	-0.653489	0.00118854	0.0173957	-0.314383	0.0602895	0.555112	-0.72443	0.000697444	0.0123603
AC079781.1	-0.798456	0.00237503	0.0220749	-0.545743	0.0213703	0.375741	-0.942688	0.000705091	0.0123915
GALNT9	-1.0452	0.00175658	0.0198249	-0.159543	0.451575	0.85375	-1.21226	0.000705013	0.0123915
SPANXN2	-1.28871	0.000122417	0.0056492	-0.749114	0.000700717	0.0435224	-1.22648	0.000703489	0.0123915
AC022382.1	-1.05072	0.000520399	0.0120896	-0.571377	0.0299653	0.42532	-1.09743	0.000710087	0.0123986
AC106886.1	-1.0031	0.00327824	0.0248939	-0.307725	0.134018	0.697342	-1.24444	0.000710062	0.0123986
AL157834.2	-1.13388	0.00124617	0.0175906	-0.395434	0.150251	0.717342	-1.28151	0.000710841	0.0123986
NAA50	0.329921	0.00206284	0.0209564	0.132675	0.0753317	0.597727	0.389138	0.000709533	0.0123986
RARRES2P5	-1.26591	0.000844917	0.0156202	-0.670459	0.00059944	0.0386835	-1.3849	0.000711162	0.0123986
AC100850.1	-1.357	0.000508543	0.0119684	-0.511429	0.0677464	0.582093	-1.41972	0.000718269	0.0124131
AC104823.1	-1.28765	0.000234078	0.00826342	-0.760906	0.00793928	0.228166	-1.27245	0.000714546	0.0124131
APIP	0.505814	0.00103769	0.0166634	0.30691	0.0286541	0.423118	0.531133	0.000717187	0.0124131
HNRNPA1P53	-1.42162	0.000599206	0.01324	-1.0597	0.00472143	0.169947	-1.49091	0.000717189	0.0124131
REXO1L1P	-0.910005	0.00157731	0.0190905	-0.391095	0.0059775	0.192123	-1.02896	0.000718811	0.0124131
TSPAN17	0.359179	0.00112475	0.0171423	0.16253	0.060202	0.555112	0.396818	0.000713372	0.0124131
AL713998.1	-0.968822	0.00192045	0.0205179	-0.308031	0.104311	0.655544	-1.13744	0.000724443	0.0124616
CCND3P2	-1.17923	0.000782791	0.0150136	-0.413971	0.0930373	0.63937	-1.28156	0.000724891	0.0124616
CXCL2	1.03858	0.000381055	0.0104381	0.752992	0.00926792	0.246704	1.01074	0.000726749	0.0124616
DNAH11	-0.718519	0.0137608	0.0388815	-0.293018	0.224044	0.771971	-1.03138	0.000727799	0.0124616
NDUFS2	0.287491	0.000515987	0.0120468	0.185316	0.0136782	0.303021	0.300014	0.000728458	0.0124616
SV2A	-0.452441	0.0056866	0.0297789	-0.190148	0.191357	0.750426	-0.559217	0.000727968	0.0124616
CCDC43	0.261881	0.00160584	0.0191269	0.135763	0.052321	0.530344	0.298206	0.000730661	0.0124798
ABCC11	-0.907797	0.00171096	0.0196787	-0.292651	0.100968	0.648994	-1.04769	0.000735341	0.0124996
AL157698.1	-1.6091	0.000188482	0.00753774	-0.667731	0.0539807	0.536013	-1.57893	0.000736398	0.0124996
AL355877.3	-0.879598	0.00239952	0.0220919	-0.296645	0.0736891	0.596311	-1.04722	0.000735913	0.0124996
C4orf36	-0.824608	0.00137939	0.0183544	-0.422034	0.0415331	0.489513	-0.929264	0.000736353	0.0124996
AL133163.2	-1.0368	0.00374833	0.0256386	-0.541501	0.0389668	0.477517	-1.28372	0.000741321	0.0125637
AC026726.1	-0.921751	0.00591079	0.0301385	-0.433295	0.062589	0.565539	-1.2034	0.000743656	0.0125643
AL354710.2	-1.2991	0.000619847	0.0134008	-0.840118	0.00902699	0.243473	-1.38772	0.000743555	0.0125643
AL157832.2	-1.13328	0.00341666	0.0250624	-0.236395	0.467103	0.858416	-1.37776	0.000746729	0.0125651
DPH3	0.453644	0.00146599	0.0186555	0.253598	0.0387164	0.476363	0.488241	0.000745083	0.0125651
INSYN1-AS1	-1.10531	0.000923742	0.016256	-0.340761	0.0666126	0.578982	-1.21185	0.000747153	0.0125651
AP004608.1	-1.02159	0.0018639	0.0202621	-0.339331	0.103375	0.652838	-1.18949	0.000748424	0.0125672
ZNF521	-0.482157	0.000883011	0.0158486	-0.285774	0.0365455	0.463882	-0.512105	0.000750893	0.0125893
AC026410.1	-0.974388	0.00568635	0.0297789	-0.319022	0.0688204	0.585148	-1.26267	0.000775428	0.0126183
AC097263.1	-1.28325	0.000271076	0.00894952	-0.641672	0.012092	0.283126	-1.24631	0.000773768	0.0126183
AKR1B1P7	-1.24467	0.00381617	0.0257581	-0.539512	0.0465206	0.508339	-1.54384	0.000771403	0.0126183
AL589743.5	-0.985761	0.00231023	0.0218711	-0.282609	0.284061	0.796371	-1.16628	0.000767447	0.0126183
BX323845.3	-1.29956	0.000607785	0.0132567	-0.69794	0.00455718	0.16581	-1.36106	0.000764831	0.0126183
C19orf57	-0.900538	0.00388386	0.0258514	-0.220017	0.306637	0.806525	-1.11945	0.000773376	0.0126183
C2CD6	-1.01502	0.000195204	0.00765163	-0.647529	0.00843722	0.234442	-0.959335	0.0007688	0.0126183
FOXD4L1	-0.812249	0.00420306	0.0266997	-0.26506	0.215151	0.767345	-1.00984	0.000766766	0.0126183
HCN4	-1.7721	0.000361783	0.0102742	-0.739495	0.0798073	0.606525	-1.81176	0.000774468	0.0126183
LIPA	0.64019	0.000660066	0.0138465	0.168256	0.245043	0.782594	0.665326	0.000768655	0.0126183
MRPS25	0.295382	0.000339248	0.0100916	0.20949	0.00806909	0.230272	0.287177	0.000764009	0.0126183
PARVB	0.445463	0.00331185	0.0248939	0.254194	0.0653983	0.574695	0.522618	0.000771641	0.0126183
PGAM1P5	-0.954204	0.0011868	0.0173957	-0.492143	0.0783141	0.604148	-1.07035	0.000762124	0.0126183
PRELP	-0.791174	0.0188309	0.0430537	-0.503358	0.133715	0.697174	-1.19049	0.000766216	0.0126183
RPL35P4	-1.13964	0.00116702	0.017301	-0.537813	0.0138687	0.305376	-1.27363	0.000759018	0.0126183
SLC25A39P1	-1.23804	0.000221751	0.00802763	-0.608972	0.00752691	0.221048	-1.20724	0.000756702	0.0126183
SPDEF	-1.0847	0.0023441	0.0219758	-0.584351	0.0292008	0.42463	-1.28209	0.000762602	0.0126183
TOX4P1	-1.21822	0.000670072	0.0139245	-0.554756	0.0199852	0.361751	-1.29254	0.000761867	0.0126183
UBE2K	0.361818	0.0022057	0.0214769	0.126788	0.146663	0.712703	0.422151	0.000775103	0.0126183
ZNF611	-0.449575	0.00105313	0.0167249	-0.0826011	0.318364	0.813953	-0.492637	0.000775709	0.0126183
AL365440.1	-0.941164	0.00159065	0.0191269	-0.321066	0.0810892	0.610451	-1.07811	0.000780537	0.0126404
KLC3	-0.831345	0.0021887	0.0214138	-0.386533	0.0205812	0.368907	-0.978736	0.000779679	0.0126404
TJP3	-0.732767	0.00330065	0.0248939	-0.270821	0.0710247	0.591196	-0.884772	0.000779471	0.0126404
KRT18P9	-0.982753	0.00348472	0.0251821	-0.239412	0.0875246	0.626111	-1.20997	0.000783533	0.0126701
AC015936.1	-1.47244	0.00126358	0.0176327	-0.491414	0.132668	0.696417	-1.65856	0.000787693	0.0126937
CCL4	1.07478	0.0016661	0.0194106	0.567948	0.0745589	0.597597	1.20025	0.000788507	0.0126937
EFNA5	-0.409581	0.000506225	0.0119378	-0.39725	0.00122486	0.0660425	-0.422714	0.000787548	0.0126937
RANP1	-1.03153	0.00448295	0.0271647	-0.458093	0.0830371	0.613663	-1.30683	0.000789636	0.0126937
PLA2G2F	-1.40146	0.0018329	0.0201091	-1.07954	0.00129337	0.0687025	-1.62196	0.000797985	0.0128091
VDAC3	0.453947	0.000117617	0.00560366	0.335796	0.00223499	0.101741	0.416034	0.00079928	0.0128111
CDH8	-0.765775	0.0018204	0.0200677	-0.152506	0.0800152	0.607145	-0.884534	0.000801065	0.0128209
AC060780.1	-0.496107	0.00151293	0.0189242	-0.1021	0.164326	0.732072	-0.562537	0.000809622	0.0128264
AC087354.1	-0.610531	0.00227813	0.0217403	-0.144029	0.0783923	0.604148	-0.717064	0.000806035	0.0128264
AC126768.3	-0.612582	0.000753525	0.0147062	-0.110516	0.227384	0.773425	-0.658036	0.000809231	0.0128264
AC217774.1	-0.838016	0.0488366	0.0620195	-0.217802	0.466999	0.858416	-1.53337	0.000806607	0.0128264
IGLON5	-0.899005	0.00439022	0.027057	-0.491685	0.0180543	0.343768	-1.12606	0.000807318	0.0128264
LINC00960	-0.726158	0.00158209	0.0190963	-0.178319	0.209538	0.760725	-0.81696	0.000809485	0.0128264
USP43	-0.83933	0.0014329	0.0185569	-0.304175	0.0270676	0.41466	-0.951276	0.00080617	0.0128264
FAM136BP	-1.28324	0.00139876	0.0184244	-0.854426	0.00792569	0.228109	-1.45226	0.000810865	0.0128275
RPL13AP3	-1.01717	0.000695041	0.0141244	-0.477384	0.0241274	0.393731	-1.08169	0.000812275	0.0128312
AC015656.1	-1.13357	0.00347108	0.0251284	-0.294519	0.257737	0.787997	-1.39809	0.000817393	0.0128645
ALDOAP2	-1.13988	0.000783969	0.0150136	-0.443482	0.0217262	0.377727	-1.21963	0.000817915	0.0128645
PTP4A2	0.308078	0.000827686	0.0154716	0.166696	0.0271804	0.415335	0.327448	0.000817206	0.0128645
AL445253.1	-1.1561	0.00155714	0.0190457	-0.415856	0.150805	0.717746	-1.31794	0.000831015	0.0130518
HSPA8P1	-1.40506	5.56075e-05	0.00321051	-0.814871	0.000547665	0.036226	-1.23542	0.000834654	0.0130902
KCNC1	-0.9497	0.00362411	0.0253897	-0.275874	0.265513	0.790882	-1.16187	0.000837365	0.0130951
NLRP9	-0.868575	0.00390082	0.0258514	-0.348208	0.0320157	0.437973	-1.07776	0.000836417	0.0130951
AC122713.2	-0.484118	0.000686617	0.0140898	-0.200334	0.0379289	0.471778	-0.510404	0.000838623	0.013096
LINC00937	-0.516957	0.00345089	0.0250701	-0.166912	0.0743842	0.597597	-0.62924	0.000840131	0.0131009
AC009152.3	-0.649066	0.000947161	0.016374	-0.36201	0.0377599	0.470657	-0.710216	0.000842917	0.0131238
DPPA3P2	-0.953877	0.00333681	0.0250053	-0.420131	0.083986	0.616338	-1.15157	0.000844996	0.0131238
LINC00678	-0.954599	0.000954081	0.016374	-0.398647	0.015354	0.315408	-1.04174	0.0008452	0.0131238
AC068587.4	-0.602521	0.00121248	0.0174749	-0.106475	0.153699	0.721172	-0.671763	0.000850345	0.0131546
LSM 12.00	0.219267	0.00706851	0.0313925	0.0921582	0.184256	0.746492	0.275806	0.000850798	0.0131546
TMEM271	-0.565179	0.106505	0.0910146	-1.22444	0.00142699	0.0734333	-1.43643	0.000849696	0.0131546
AC015818.2	-0.809072	0.00219638	0.0214473	-0.255188	0.112656	0.66716	-0.933282	0.000862205	0.013256
HNMT	0.602913	0.00355679	0.0252526	0.138076	0.434353	0.850537	0.71161	0.000861213	0.013256
NTN5	-0.69395	0.000175087	0.0072511	-0.445073	0.0119344	0.28119	-0.656861	0.000860908	0.013256
ZNF334	-0.574734	0.00177047	0.0198302	-0.409926	0.0264475	0.412164	-0.639905	0.000860276	0.013256
TFR2	-0.720247	0.000905898	0.0160029	-0.277509	0.0559199	0.541004	-0.777169	0.000864661	0.0132751
S100A11	0.409194	0.0172689	0.0417712	0.169097	0.296336	0.803318	0.580375	0.000869594	0.0133134
TGIF2P1	-0.797815	0.0148991	0.0398112	-0.127659	0.518391	0.869782	-1.15508	0.000869156	0.0133134
AC010329.1	-0.612232	0.00155692	0.0190457	-0.187806	0.140378	0.705586	-0.695246	0.000877186	0.0133216
AC254629.1	-1.14568	0.00305051	0.0241912	-0.301738	0.246167	0.783344	-1.38003	0.000876502	0.0133216
CASKIN1	-1.18897	0.00505971	0.0283601	-0.697006	0.0614485	0.560914	-1.50182	0.000874919	0.0133216
IL17C	-1.26406	0.00345455	0.0250701	-0.32295	0.2657	0.79089	-1.54393	0.000874021	0.0133216
MYCBPAP	-0.766841	0.00177267	0.0198302	-0.381694	0.0403171	0.482334	-0.876634	0.000874275	0.0133216
PCSK2	-0.856561	0.0123551	0.0374022	-0.494114	0.103783	0.65416	-1.17184	0.000878658	0.0133216
RNASEH1	0.24469	0.00250622	0.022509	0.0886082	0.158679	0.726595	0.287211	0.000877918	0.0133216
AC069218.2	-0.801359	0.0176093	0.0420936	-0.291211	0.204037	0.757092	-1.1928	0.00088496	0.0133328
AC079466.1	-0.532321	0.00389698	0.0258514	-0.207875	0.163286	0.731976	-0.646863	0.000886695	0.0133328
AC098847.1	-0.85686	0.00650308	0.0308199	-0.257509	0.18938	0.748525	-1.11533	0.000885949	0.0133328
CCNB1	0.524549	0.00431225	0.0268548	0.272977	0.121668	0.681456	0.629319	0.000885693	0.0133328
CICP22	-1.23275	0.00126144	0.0176327	-0.475852	0.035838	0.460229	-1.37204	0.00088249	0.0133328
RABGAP1L-IT1	-0.724114	0.000364073	0.0102742	-0.169405	0.118872	0.675772	-0.730551	0.000886714	0.0133328
AL357054.1	-1.15675	0.00188189	0.0203302	-0.715299	0.0099123	0.255596	-1.34242	0.000894617	0.0133646
ANGPTL7	-0.544771	0.273232	0.160848	0.0579271	0.904397	0.916928	-1.69386	0.000892212	0.0133646
CCNA2	0.635899	0.00113928	0.0172185	0.310013	0.0872048	0.62572	0.685522	0.000894946	0.0133646
RPS2P35	-0.906278	0.00274663	0.0232614	-0.349638	0.00487639	0.172697	-1.07292	0.000892761	0.0133646
SYNGR4	-0.921193	0.0172871	0.0417824	-0.264903	0.27298	0.794002	-1.36093	0.000891227	0.0133646
ARPC4	0.310407	0.00950409	0.0344337	0.094492	0.319571	0.813953	0.408592	0.000897406	0.0133831
SERPINC1	-0.925999	0.00124465	0.0175906	-0.399156	0.0702318	0.589068	-1.02738	0.000902779	0.0134449
CPN1	-1.01582	0.0029822	0.0240638	-0.277893	0.213763	0.765871	-1.20889	0.000904308	0.0134493
AC007238.1	-0.898234	0.012296	0.0373252	-0.0591517	0.832138	0.909751	-1.25617	0.000908954	0.0134608
CD83	0.654661	0.00712454	0.0314625	0.181099	0.398367	0.838324	0.832591	0.000909959	0.0134608
PRAMEF11	-1.04873	0.00826951	0.0330395	-0.321053	0.278888	0.794002	-1.42641	0.000910008	0.0134608
RPLP1P13	-1.00909	0.00170275	0.0196038	-0.474122	0.0258615	0.40805	-1.13675	0.000908808	0.0134608
LINC00933	-0.559467	0.0108027	0.0358874	-0.28073	0.109542	0.661593	-0.774742	0.000911762	0.0134685
RBPMSLP	-1.42121	0.000810195	0.0153309	-0.657567	0.0357504	0.459311	-1.51753	0.000916245	0.0135165
AC132872.1	-0.317782	0.00582964	0.0299934	-0.297457	0.0131171	0.296554	-0.379904	0.000918105	0.0135257
AC068790.9	-0.849897	0.00467637	0.027419	-0.183817	0.254018	0.78709	-1.05873	0.000927798	0.0135301
AC091059.2	-0.896829	0.00235524	0.0219758	-0.310096	0.0587661	0.551152	-1.04666	0.000922948	0.0135301
AC108073.1	-1.10309	0.00383325	0.0257755	-0.317996	0.213985	0.766009	-1.36462	0.000921398	0.0135301
CLUHP4	-0.854671	0.00719272	0.0315851	-0.207764	0.32854	0.818252	-1.11597	0.000927379	0.0135301
DCAF6	0.375179	0.000337215	0.0100773	0.299646	0.00388209	0.14956	0.366211	0.000924424	0.0135301
DUX4L33	-1.05453	0.00445103	0.0271647	-0.289709	0.104642	0.656425	-1.32017	0.000925436	0.0135301
ZFP2	-0.419466	0.00433584	0.0269302	-0.193627	0.120665	0.680659	-0.516328	0.000921769	0.0135301
ZNF503-AS1	-0.809917	0.00299386	0.0240638	-0.299972	0.162213	0.731343	-0.96443	0.000928303	0.0135301
AL662899.2	-0.424615	0.000667581	0.0138974	-0.193992	0.0589357	0.551852	-0.430702	0.000931514	0.0135498
C16orf96	-1.05118	0.000856106	0.015681	-0.209009	0.340667	0.820874	-1.12197	0.000933709	0.0135498
COX5A	0.685988	0.000266732	0.00885601	0.624474	0.00111002	0.0620505	0.631379	0.000934616	0.0135498
CRYBA4	-0.858561	0.00522487	0.0287362	-0.469554	0.0490274	0.519021	-1.08356	0.000932734	0.0135498
OR4A13P	-1.2008	0.00144739	0.0186358	-0.530715	0.0424355	0.492348	-1.3499	0.000936569	0.0135601
EEF1A1P30	-1.01368	0.000263674	0.00884268	-0.541877	0.0170776	0.334385	-0.981681	0.000943898	0.0136301
PCDHGA1	-0.598516	0.00327973	0.0248939	-0.319653	0.0600608	0.555112	-0.706565	0.000943876	0.0136301
APEH	0.291164	0.0051621	0.0285787	0.113821	0.163905	0.731976	0.360441	0.000949733	0.0136783
SATB2	-0.60278	0.00167452	0.0194409	-0.159462	0.210791	0.762328	-0.678468	0.000948745	0.0136783
AC109597.2	-0.757315	0.00356732	0.0252526	-0.392858	0.0236328	0.390578	-0.914592	0.000955942	0.0136827
AP1S2	0.435373	0.00739588	0.0318365	0.120505	0.31046	0.809376	0.559423	0.000956724	0.0136827
CLEC7A	0.548891	0.00630733	0.0306012	0.161389	0.33381	0.819105	0.684671	0.000956721	0.0136827
TUBAP2	-0.940342	0.00114347	0.0172185	-0.396194	0.0142757	0.307403	-1.02384	0.000957554	0.0136827
Z99496.1	-1.0955	0.00109221	0.0169101	-0.234447	0.281132	0.794941	-1.19762	0.000953889	0.0136827
ZNRF2P1	-0.838361	0.0018535	0.0202315	-0.169505	0.0674388	0.581727	-0.954024	0.00095563	0.0136827
AC005086.1	-0.737853	0.00137319	0.0183279	-0.329025	0.0221982	0.379798	-0.816784	0.000969108	0.0137579
AC104024.1	-0.634066	0.008149	0.0329331	-0.510846	0.0221808	0.379798	-0.831	0.000968086	0.0137579
CCDC38	-0.935072	0.00160324	0.0191269	-0.480741	0.0585807	0.550809	-1.03812	0.000964859	0.0137579
MID1IP1	0.409489	0.000214081	0.00786546	0.35739	0.00142513	0.0734333	0.387573	0.000966644	0.0137579
PFN1	0.428444	0.0120236	0.0371518	0.176648	0.256363	0.787295	0.571971	0.000965369	0.0137579
AL357093.2	-0.821898	0.00684905	0.0311637	-0.323193	0.0712833	0.591621	-1.06987	0.000973999	0.0138094
AC122694.1	-0.984142	0.00145809	0.0186432	-0.298651	0.00775461	0.226066	-1.09531	0.000979503	0.0138266
C8orf74	-0.84015	0.0109743	0.0360688	-0.212957	0.218205	0.768097	-1.1582	0.000976948	0.0138266
DAPL1	-0.557066	0.256691	0.154535	-2.08132	0.0013324	0.0700839	-2.03655	0.000980272	0.0138266
SH3BGR	1.38841	3.65314e-06	0.000374501	2.15193	7.5695e-11	5.53332e-08	1.1059	0.000979687	0.0138266
AC004491.1	-0.832265	0.00860626	0.0333629	-0.0939819	0.651868	0.890783	-1.11878	0.000986876	0.0138295
AC068213.1	-0.840204	0.0022788	0.0217403	-0.248456	0.046736	0.509327	-0.973642	0.000999721	0.0138295
AC104066.2	-0.919064	0.00518943	0.0286219	-0.332424	0.120811	0.680708	-1.16151	0.000987702	0.0138295
AL022069.2	-0.931907	0.000444284	0.0112609	-0.477189	0.0287692	0.42321	-0.930413	0.00100244	0.0138295
AL512310.5	-1.23379	0.00203893	0.0208974	-0.639011	0.0219931	0.379108	-1.41473	0.00100005	0.0138295
AP000688.2	-0.712395	0.00179063	0.0198944	-0.14281	0.115254	0.671085	-0.808236	0.0010083	0.0138295
ATP1B3	0.281596	0.00877432	0.033585	0.0781926	0.374752	0.830297	0.371291	0.000998692	0.0138295
CAPNS1	0.261863	0.00743422	0.0319326	0.149777	0.108476	0.659563	0.337875	0.00100812	0.0138295
EEF1B2P5	-1.10639	0.00726541	0.0316065	-0.556208	0.098018	0.645151	-1.45925	0.0010121	0.0138295
GLRX3	0.355058	0.00344706	0.0250701	0.19238	0.0801618	0.607479	0.405106	0.000996004	0.0138295
GPX2	-1.15241	0.000150815	0.00652249	-0.653461	0.0123334	0.2875	-1.07847	0.000983294	0.0138295
LINC01623	-0.951747	0.0109086	0.0359933	-0.491293	0.030107	0.426171	-1.30213	0.000984887	0.0138295
OSM	0.99566	0.00266011	0.0231128	0.869979	0.01054	0.264979	1.12648	0.000989425	0.0138295
PPOX	-0.255941	0.000728612	0.0144249	-0.251484	0.00148458	0.0757138	-0.252314	0.000988928	0.0138295
RN7SL182P	-1.13228	0.000946392	0.016374	-0.520887	0.0293585	0.42463	-1.20931	0.0010046	0.0138295
RN7SL272P	-1.2629	0.000975233	0.0164504	-0.813834	0.0141613	0.307132	-1.35684	0.000998722	0.0138295
RPL7AP8	-0.864153	0.00390234	0.0258514	-0.283122	0.170412	0.736842	-1.05311	0.00100909	0.0138295
SCGB3A2	-0.789688	0.00067126	0.0139245	-0.260826	0.146037	0.711923	-0.815116	0.00100348	0.0138295
SDHB	0.461631	0.00230769	0.0218668	0.347164	0.0204269	0.366952	0.507207	0.000991389	0.0138295
SERPINB13	-0.628123	0.0528618	0.0641131	-1.3604	0.000601447	0.0387058	-1.34559	0.000985524	0.0138295
SMIM10L1	0.299621	0.00587417	0.0300847	0.169552	0.0972771	0.644379	0.361357	0.000999264	0.0138295
SSBP2	-0.490402	0.00184123	0.0201579	-0.0693807	0.259965	0.788436	-0.556369	0.00100397	0.0138295
TDGF1P5	-0.768494	0.00753212	0.0320603	-0.231453	0.1499	0.716969	-1.00607	0.000993708	0.0138295
TMEM45A	-0.450332	0.000996599	0.0165211	-0.222782	0.0500829	0.522436	-0.479792	0.00101128	0.0138295
YBX1P6	-0.948239	0.00309431	0.0243071	-0.290363	0.0762576	0.600316	-1.12252	0.00101116	0.0138295
AL133372.2	-0.844777	0.00172922	0.0197919	-0.23214	0.16789	0.733997	-0.943728	0.00101983	0.01384
CELP	-0.600891	0.0283899	0.0500657	0.0772515	0.747681	0.901792	-0.934516	0.00101608	0.01384
CNN2P4	-1.01167	0.00917904	0.0341309	-0.282905	0.219891	0.768654	-1.36439	0.00102173	0.01384
ETV3L	-1.00392	0.00446355	0.0271647	-0.321333	0.100186	0.648109	-1.2448	0.00102095	0.01384
HTR3E	-1.12023	0.00106808	0.0168158	-0.394963	0.0221866	0.379798	-1.21395	0.00101618	0.01384
POLR2E	0.362753	0.00721258	0.0316065	0.251562	0.0603119	0.555112	0.447215	0.00101969	0.01384
SH3GL3	-1.0178	0.00508115	0.0284033	-0.50569	0.059651	0.55412	-1.27969	0.00101958	0.01384
ETFA	0.425456	0.00128265	0.0177227	0.294152	0.0181723	0.34463	0.445991	0.00102549	0.0138565
PABPC1P2	-0.869091	0.00230712	0.0218668	-0.220155	0.132815	0.696475	-1.00038	0.00102503	0.0138565
NAV3	-0.670718	0.00142335	0.0185355	-0.0991562	0.420422	0.846242	-0.741364	0.00103157	0.0139215
CICP8	-1.09015	0.00336938	0.0250624	-0.0768495	0.661585	0.892487	-1.30844	0.00103436	0.0139247
NOTCH2NLA	0.427691	0.00292137	0.0238439	0.191487	0.164074	0.731976	0.487494	0.00103409	0.0139247
OR2M4	-0.980812	0.00383237	0.0257755	-0.416139	0.122109	0.682322	-1.18562	0.00103614	0.0139315
AL805961.1	-1.29994	0.000530116	0.0122065	-0.494327	0.0420871	0.491344	-1.32034	0.00104049	0.0139669
AMD 1.00	0.352404	0.00242814	0.022244	0.113052	0.155979	0.723425	0.40928	0.00104772	0.0139669
LINC00691	-0.829227	0.00344065	0.0250624	-0.250618	0.0477879	0.513527	-0.995814	0.00104736	0.0139669
LINC02141	-0.975364	0.000816774	0.015341	-0.452698	0.0188152	0.352898	-1.03587	0.0010447	0.0139669
MS4A4E	-0.710484	0.00248803	0.0225003	-0.0782255	0.52096	0.869782	-0.822321	0.00104498	0.0139669
UBE2F	0.448583	0.00814617	0.0329331	0.237604	0.131084	0.693465	0.563787	0.00104542	0.0139669
ZNF765	-0.204893	0.00605642	0.0302831	-0.0733702	0.218077	0.768097	-0.260515	0.00104707	0.0139669
FAM167A-AS1	-0.780923	0.00364902	0.0254568	-0.221735	0.213598	0.765871	-0.950023	0.00105485	0.0140047
FKBP3	0.557281	0.000113331	0.00551474	0.474451	0.00105811	0.0600504	0.489286	0.00105695	0.0140047
LILRP2	-1.19698	0.0023843	0.0220749	-0.326119	0.189863	0.748802	-1.3897	0.00105595	0.0140047
MELK	0.626878	0.00116696	0.017301	0.594234	0.00306263	0.127837	0.674012	0.00105558	0.0140047
MRPL57P3	-0.962044	0.00335075	0.0250601	-0.547936	0.0340721	0.451567	-1.15544	0.00105575	0.0140047
AC113615.1	-0.693158	0.00216491	0.021336	-0.153043	0.133179	0.69679	-0.799566	0.0010611	0.0140334
OR7E108P	-1.44916	0.000480744	0.0117346	-0.586668	0.0500801	0.522436	-1.47251	0.00106169	0.0140334
EIF4A1	0.357858	0.00903255	0.0339493	0.0969925	0.378323	0.830999	0.457157	0.00106339	0.0140389
AC079781.3	-0.841502	0.00262356	0.0229985	-0.252673	0.197294	0.753136	-0.954432	0.00106476	0.01404
NIPSNAP2	0.398098	0.00039634	0.0105345	0.334545	0.00332867	0.13472	0.384125	0.00106665	0.0140481
SATL1	-0.707839	0.00081362	0.0153309	-0.14244	0.170559	0.736956	-0.74655	0.00106955	0.0140692
AC004895.1	-0.883596	0.00339262	0.0250624	-0.35672	0.0299008	0.425158	-1.04154	0.0011339	0.014071
AC007780.1	-0.688907	0.000886662	0.0158898	-0.235773	0.111874	0.664841	-0.731201	0.00109776	0.014071
AC007923.1	-0.734714	0.00495049	0.0280714	-0.209918	0.265631	0.79089	-0.90775	0.00111708	0.014071
AC015813.8	-0.788334	0.018624	0.0428585	-0.304632	0.218901	0.768097	-1.16083	0.00117712	0.014071
AC015818.9	-0.732756	0.00279543	0.0235198	-0.170113	0.270735	0.792931	-0.856837	0.00112924	0.014071
AC026495.1	-0.897462	0.00746904	0.0319566	-0.222791	0.239971	0.778304	-1.14666	0.00113716	0.014071
AC063977.4	-1.1672	0.00183202	0.0201091	-0.496483	0.0686793	0.584988	-1.32687	0.00107171	0.014071
AC092134.2	-0.76817	0.00410862	0.0263858	-0.311538	0.0817442	0.611922	-0.936303	0.00112581	0.014071
AC096577.2	-1.16344	0.0054446	0.0291913	-0.539366	0.139678	0.704463	-1.48684	0.00109094	0.014071
AC096664.2	-0.994961	0.00361228	0.0253897	-0.367464	0.130662	0.693305	-1.19928	0.00117252	0.014071
AC104162.1	-0.78898	0.00674083	0.03102	-0.524478	0.0505906	0.523897	-1.01277	0.00116681	0.014071
AC112484.3	-0.530331	0.0283482	0.0500524	-0.516055	0.0388494	0.477517	-0.797921	0.00117579	0.014071
AC116562.2	-0.776996	0.0221442	0.0454434	-0.318213	0.189939	0.748802	-1.16173	0.00117062	0.014071
AC133785.1	-1.17677	0.00262852	0.0230074	-0.380818	0.0870984	0.625464	-1.36517	0.00114913	0.014071
AC139256.1	-0.702165	0.00349465	0.025205	-0.125918	0.271537	0.793624	-0.837575	0.00114467	0.014071
AC140479.2	-0.936645	0.00101815	0.0166197	-0.3456	0.0847874	0.618686	-1.00723	0.00108753	0.014071
AC245102.1	-1.26725	0.000249939	0.00854326	-0.507781	0.0107394	0.266826	-1.20497	0.00116056	0.014071
AF287957.1	-0.742732	0.00664984	0.03094	-0.340578	0.176945	0.740622	-0.950688	0.00114458	0.014071
AIMP2	0.400075	0.0025035	0.022509	0.356296	0.00911979	0.244509	0.437145	0.00115324	0.014071
AK2	0.362306	0.00157434	0.0190873	0.190348	0.0550344	0.539367	0.388341	0.00113915	0.014071
AKR7A3	-0.60545	0.00225529	0.0217195	-0.196375	0.0673056	0.580972	-0.688923	0.00116375	0.014071
AL133367.1	-0.35307	0.00741096	0.031879	-0.145685	0.19524	0.752488	-0.442556	0.00117215	0.014071
AL390726.3	-0.89567	0.0118521	0.0369922	-0.310746	0.281506	0.795215	-1.2367	0.00109265	0.014071
AL390728.2	-0.907415	0.00191807	0.0205112	-0.439624	0.0602638	0.555112	-1.02755	0.00113477	0.014071
AL512625.2	-1.19411	0.000512132	0.0120046	-0.508205	0.0426695	0.493096	-1.20709	0.00110711	0.014071
AL583827.1	-0.620074	0.00149798	0.0188693	-0.158349	0.0762736	0.600316	-0.679833	0.00117286	0.014071
AL627230.2	-0.708452	0.00507672	0.0284012	-0.266972	0.0457822	0.506232	-0.873806	0.00116997	0.014071
AP001207.2	-1.39178	0.00550734	0.0292898	-0.686904	0.0993881	0.64681	-1.77879	0.00114904	0.014071
ATP9B	-0.452385	0.00154682	0.0190233	-0.0747533	0.327077	0.817594	-0.497708	0.00115497	0.014071
C2orf27AP1	-0.955211	0.0317416	0.0520186	-0.316948	0.400428	0.838905	-1.50729	0.00115598	0.014071
CBLC	-1.55982	0.00125073	0.0175906	-1.46724	0.00110224	0.0618579	-1.6624	0.00115674	0.014071
CBX3	0.308003	0.00428137	0.0267846	0.0551559	0.456951	0.85554	0.36749	0.00114743	0.014071
CD164L2	-1.61455	0.00122962	0.0175125	-1.59666	0.000558649	0.0367819	-1.74539	0.0010964	0.014071
CDC42BPG	-1.08731	0.00180758	0.0200239	-0.787423	0.0084112	0.234228	-1.21183	0.00111444	0.014071
CDKN1A	0.566544	0.000754116	0.0147062	0.394606	0.0130332	0.29536	0.585332	0.00109445	0.014071
CHCHD2P5	-0.944998	0.0230723	0.0462384	-0.379127	0.226938	0.773425	-1.44642	0.00108745	0.014071
DAP3P2	-0.639559	0.00642546	0.0307248	-0.167199	0.332113	0.819105	-0.807727	0.00113423	0.014071
DIRC2	0.418179	0.00151282	0.0189242	0.138773	0.170617	0.736987	0.461726	0.00111812	0.014071
DISP2	-0.780488	0.00185459	0.0202315	-0.257933	0.0734883	0.596166	-0.878289	0.00113686	0.014071
DUX4L37	-0.708523	0.00424855	0.0267148	-0.132202	0.242349	0.779458	-0.855711	0.00112428	0.014071
FAM182B	-0.644337	0.00783873	0.0325516	-0.200211	0.190838	0.750363	-0.839742	0.00112692	0.014071
FANCI	0.427067	0.00343174	0.0250624	0.295212	0.0442883	0.499928	0.488104	0.00111112	0.014071
FASTKD5	0.265819	0.00339308	0.0250624	0.0847819	0.16534	0.732159	0.312064	0.00117822	0.014071
FPGT	0.470529	0.00128705	0.0177227	0.139506	0.160072	0.728931	0.509714	0.00116642	0.014071
GATA4	-1.24553	0.00407288	0.0263294	-0.244317	0.419785	0.845964	-1.52374	0.0011039	0.014071
GOLGA6L4	-0.675265	0.0113249	0.0363289	-0.101737	0.462678	0.857834	-0.918391	0.00113986	0.014071
GYG1	0.445611	7.15531e-05	0.00395576	0.431209	0.000226021	0.0178494	0.374246	0.00116718	0.014071
HPX	-0.587243	0.0110794	0.0361231	-0.333051	0.130096	0.693123	-0.78782	0.00110296	0.014071
HSD11B2	-0.696367	0.00281781	0.0235728	-0.209362	0.286599	0.798072	-0.807898	0.00115165	0.014071
IGBP1P1	-0.982563	0.00215792	0.021336	-0.465826	0.0538716	0.536013	-1.12682	0.00113172	0.014071
IMMT	0.234523	0.00175819	0.0198249	0.110238	0.0668563	0.578982	0.26296	0.00109602	0.014071
IRF5P1	-0.857965	0.0044597	0.0271647	-0.262314	0.104765	0.656425	-1.0513	0.00115137	0.014071
KRT8P45	-1.18725	0.000945132	0.016374	-0.439442	0.0643107	0.571433	-1.25532	0.00111151	0.014071
LAGE3P1	-0.847255	0.00163546	0.019245	-0.185216	0.24001	0.778304	-0.950474	0.00107965	0.014071
LEAP2	-0.365742	0.00273376	0.0232614	-0.309469	0.0134098	0.299631	-0.405297	0.00116847	0.014071
LHFPL5	-0.865267	0.00210735	0.0211555	-0.193337	0.169302	0.736536	-0.976041	0.00109402	0.014071
LINC02253	-0.851668	0.000954657	0.016374	-0.201444	0.0425821	0.492485	-0.903738	0.00115073	0.014071
LRRTM4	-0.819557	0.00139769	0.0184244	-0.152662	0.0776101	0.603379	-0.901223	0.00107259	0.014071
MADCAM1	-0.820267	0.00143489	0.0185621	-0.191273	0.299609	0.804568	-0.903942	0.00107899	0.014071
MDH1	0.590761	0.000499607	0.0118958	0.494685	0.00378604	0.147052	0.558078	0.00117608	0.014071
MRPL42	0.461244	0.00209322	0.0210584	0.170528	0.14606	0.711923	0.51152	0.00112977	0.014071
MTRF1L	0.245445	0.00817373	0.0329518	0.0867267	0.241782	0.779395	0.315648	0.00113902	0.014071
MYOM2	1.23272	1.77327e-05	0.00134085	1.70304	3.79925e-08	1.28944e-05	1.0495	0.00109951	0.014071
NLN	0.4269	0.00161725	0.0191848	0.151788	0.151284	0.718633	0.475529	0.0010982	0.014071
NNT	0.339063	0.000226191	0.00813195	0.313982	0.000992821	0.0571439	0.313586	0.00115294	0.014071
NUDT3	0.214965	0.00139492	0.0184244	0.0913413	0.0829534	0.613654	0.232708	0.00113094	0.014071
POC1B-GALNT4	-0.724553	0.00107179	0.0168162	-0.438211	0.0157189	0.319636	-0.779888	0.00110728	0.014071
POLD3	0.234459	0.00259751	0.0228428	0.0865243	0.165088	0.732072	0.272706	0.00113205	0.014071
POLDIP2	0.353777	0.00164058	0.0192545	0.267286	0.0149036	0.31059	0.38092	0.0010955	0.014071
POTEC	-0.718552	0.00216632	0.021336	-0.179289	0.0788216	0.605154	-0.819872	0.00111976	0.014071
PPP1R8P1	-0.927906	0.0011131	0.0170534	-0.27775	0.101791	0.649823	-0.994829	0.00117634	0.014071
PRSS3	-1.04551	0.0129004	0.0380559	-1.80987	0.00029778	0.0220092	-1.63933	0.00113819	0.014071
PSMD11	0.334254	0.00308715	0.0242671	0.133768	0.128562	0.692673	0.390038	0.00117542	0.014071
RHOQ	0.266052	0.0116345	0.0367407	0.107993	0.225327	0.77243	0.360687	0.00108337	0.014071
RPAP3	0.350235	0.00222973	0.0215441	0.0747258	0.345301	0.822147	0.400162	0.00111489	0.014071
RPL10P13	-0.605074	0.0718958	0.0743132	-0.0426212	0.866038	0.913189	-1.13973	0.00107499	0.014071
RPS16P8	-1.41754	0.000790144	0.0150826	-0.729376	0.00787969	0.227546	-1.49463	0.00108867	0.014071
RPS26P13	-1.05904	0.000696165	0.0141244	-0.734484	0.00526287	0.179688	-1.09266	0.00109305	0.014071
RRNAD1	-0.160454	0.00439697	0.027057	-0.174146	0.00297444	0.125441	-0.193203	0.0010983	0.014071
SLC38A9	-0.7276	0.00266073	0.0231128	-0.0844368	0.381387	0.832986	-0.844063	0.00112729	0.014071
TOX4	0.197947	0.00638844	0.0306476	0.0822185	0.146981	0.713128	0.248015	0.00111569	0.014071
VANGL2	-0.7573	0.000976897	0.0164504	-0.360484	0.0697614	0.587795	-0.792445	0.00114829	0.014071
VDAC1P4	-1.0128	0.00249988	0.022509	-0.304433	0.194166	0.751901	-1.14729	0.00117854	0.014071
VN1R2	-1.13008	0.000580917	0.0129686	-0.471285	0.0451805	0.503933	-1.16268	0.00111255	0.014071
ZFRP1	-1.75404	6.69281e-05	0.00375318	-1.0538	0.00664854	0.205134	-1.50221	0.0011791	0.014071
AC022497.1	-0.770006	0.00157835	0.0190905	-0.118836	0.340913	0.820874	-0.849064	0.00118256	0.0140881
HMGB1P47	-1.02088	0.00196512	0.0206378	-0.525782	0.0477813	0.513527	-1.15804	0.00118311	0.0140881
MAPK15	-1.01807	0.00067464	0.0139699	-0.861451	0.00411837	0.155305	-0.984579	0.00118783	0.0141289
GDI2	0.338155	0.00369915	0.025533	0.0763949	0.321425	0.815432	0.398479	0.0011905	0.0141453
AL009031.1	-0.713786	0.00258835	0.0228263	-0.178082	0.315743	0.812781	-0.820846	0.00119608	0.0141821
PRDM7	-0.776196	0.00192596	0.0205268	-0.179219	0.199003	0.755037	-0.872594	0.00119619	0.0141821
CHMP6	0.310597	0.00145489	0.0186358	0.174981	0.0421894	0.49184	0.334554	0.00120078	0.0141918
SACS-AS1	-0.864853	0.00334167	0.0250257	-0.318539	0.140346	0.705586	-1.00857	0.00119951	0.0141918
SP7	-2.11465	2.98093e-05	0.00201981	-0.981882	0.00494391	0.17323	-1.71275	0.00120091	0.0141918
AZGP1P1	-1.29368	0.00173268	0.0198121	-1.05852	0.00438576	0.161504	-1.43341	0.00120247	0.0141949
AC008267.7	-0.739126	0.00661862	0.0309069	-0.150674	0.170911	0.737589	-0.9401	0.00120539	0.0142128
AC092902.5	-0.69145	0.00175548	0.0198249	-0.0835275	0.234643	0.77654	-0.770084	0.00120658	0.0142128
AC099518.1	-0.661466	0.00147872	0.0187704	-0.285082	0.0623959	0.565101	-0.730849	0.00121213	0.0142136
AL136018.1	-0.971098	0.00314746	0.0245591	-0.353988	0.0799426	0.606859	-1.13917	0.00121315	0.0142136
CR769775.1	-0.750221	0.00459312	0.0273019	-0.182251	0.137194	0.70195	-0.917873	0.00121242	0.0142136
NRK	-0.830394	0.00372575	0.0255766	-0.416367	0.116224	0.67128	-0.961466	0.00120938	0.0142136
PEA15	0.374802	0.00262554	0.0229985	0.0942362	0.240245	0.778304	0.433014	0.00120941	0.0142136
AC018629.1	-0.880923	0.0046104	0.0273019	-0.134015	0.44086	0.851417	-1.07991	0.00121788	0.0142233
CFL2	0.935117	3.07406e-06	0.000327534	0.94404	5.9627e-06	0.000899422	0.66489	0.00121556	0.0142233
PPIAP91	-1.22568	0.000337907	0.0100773	-0.619576	0.0217641	0.377727	-1.18426	0.00121765	0.0142233
PHBP11	-1.04832	0.00343175	0.0250624	-0.410942	0.0438888	0.498262	-1.24882	0.00122037	0.0142371
AC087491.1	-1.12542	0.00205353	0.0209453	-0.438052	0.126705	0.690806	-1.27501	0.00122601	0.0142532
AL512310.6	-0.883506	0.00864437	0.033415	-0.187264	0.314932	0.812021	-1.1509	0.00122672	0.0142532
C1orf174	0.159416	0.00516035	0.0285787	0.114838	0.0451243	0.503503	0.192764	0.00122827	0.0142532
HERC2P7	-1.06394	0.000623147	0.0134008	-0.484134	0.0136794	0.303021	-1.09713	0.00122815	0.0142532
HSD3B2	-1.3986	0.00272719	0.0232614	-0.729546	0.0810358	0.610383	-1.61945	0.00122338	0.0142532
AC004835.1	-0.868802	0.00140494	0.0184579	-0.131708	0.205523	0.75786	-0.945454	0.00124561	0.0142727
AC008278.1	-0.952689	0.00460769	0.0273019	-0.293945	0.0624931	0.565414	-1.15335	0.00124466	0.0142727
CFL1	0.343211	0.0144827	0.0394724	0.1101	0.362952	0.827558	0.465166	0.00123418	0.0142727
DNAJB5	0.708375	3.488e-05	0.00229204	0.703921	8.06217e-05	0.00800852	0.593342	0.00123975	0.0142727
KRTAP11-1	-1.07332	0.00191039	0.0204477	-0.452346	0.0470094	0.51016	-1.18474	0.00124409	0.0142727
LINC01695	-0.730578	0.00284577	0.0236883	-0.283225	0.0877581	0.627042	-0.85095	0.00124005	0.0142727
LINC02056	-1.04621	0.00139393	0.0184244	-0.660792	0.0243758	0.395747	-1.14719	0.00124047	0.0142727
MROH2B	-1.25697	0.00170274	0.0196038	-0.489635	0.15104	0.718255	-1.33733	0.00124199	0.0142727
PRR5-ARHGAP8	-1.0294	0.000701644	0.0141244	-0.902445	0.00340402	0.136684	-1.02573	0.00123283	0.0142727
RBMXP2	-0.817366	0.00461652	0.0273019	-0.259316	0.157564	0.725286	-0.986839	0.00124415	0.0142727
RXYLT1-AS1	-1.05312	0.000428336	0.0110577	-0.341951	0.100164	0.648109	-1.05101	0.00124201	0.0142727
TDGF1P3	-1.26317	5.33284e-05	0.00315668	-0.407477	0.0447774	0.502979	-1.0703	0.00124316	0.0142727
AC124283.5	-0.977964	0.00436735	0.0270256	-0.363587	0.0533379	0.532987	-1.18717	0.00124782	0.014283
DLK2	-0.500256	0.0162798	0.0409924	-0.620858	0.0159977	0.323003	-0.905382	0.00125025	0.0142959
AC104759.1	-0.836595	0.00743534	0.0319326	-0.180009	0.226286	0.773117	-1.06738	0.00125669	0.0143022
AC136944.4	-1.08682	0.00409848	0.0263858	-0.345486	0.0873135	0.62572	-1.31104	0.00125299	0.0143022
ANKRD33	-0.885334	0.0095105	0.0344435	-0.273372	0.233597	0.775106	-1.15933	0.00125735	0.0143022
LACTB2	0.375344	0.00228886	0.0217744	0.169	0.0977326	0.645115	0.416645	0.00125711	0.0143022
LIPM	-0.900208	0.0783003	0.0776133	-2.30828	0.000395873	0.0278666	-2.00336	0.00125536	0.0143022
APOC1	1.14697	0.0033705	0.0250624	0.389598	0.317777	0.813827	1.31407	0.00126005	0.0143032
SHC2	-0.509858	0.00702306	0.0313886	-0.258199	0.157256	0.725286	-0.628484	0.00125914	0.0143032
CHORDC2P	-1.09532	0.000941853	0.016374	-0.36333	0.0549382	0.539347	-1.15542	0.00126223	0.014313
CHTF8P1	-1.34227	0.000994849	0.0165211	-0.951382	8.82875e-05	0.0085612	-1.41402	0.00126367	0.0143145
AC121338.2	-0.83768	0.0012503	0.0175906	-0.449689	0.0347997	0.455095	-0.906363	0.00126783	0.0143468
ME1	0.580427	0.0010994	0.0169264	0.279043	0.0667374	0.578982	0.612092	0.00127164	0.014375
AC093496.1	-0.710426	0.00727455	0.0316065	-0.0963294	0.567077	0.879989	-0.907939	0.0012747	0.0143947
SLURP1	-2.62142	4.12955e-05	0.00260212	-0.655312	0.798968	0.908941	-2.4414	0.00127623	0.0143972
AC079776.1	-1.26378	0.0022923	0.0217894	-0.622276	0.0547635	0.538922	-1.43899	0.00129163	0.0144088
AC083862.1	-0.901293	0.00384884	0.0258514	-0.292509	0.13471	0.698851	-1.0836	0.00129154	0.0144088
AC107302.1	-1.0958	0.0110035	0.0361143	-0.433558	0.208858	0.760428	-1.50396	0.00131092	0.0144088
AC129492.5	-1.04295	0.00357164	0.0252526	-0.709278	0.0282942	0.421273	-1.21236	0.00129932	0.0144088
AL161431.1	-0.647889	0.00412985	0.0264621	-0.06098	0.568249	0.880038	-0.776976	0.00129658	0.0144088
AL589669.1	-0.98	0.000793218	0.0151166	-0.458305	0.0455287	0.505444	-0.992086	0.0013059	0.0144088
APOBEC3B	0.761555	0.00320609	0.0246869	0.458318	0.0720733	0.592992	0.873102	0.00130834	0.0144088
ARPP19	0.421711	0.000273652	0.00898396	0.279655	0.00633127	0.199226	0.401348	0.00128664	0.0144088
BSX	-1.07195	0.0207891	0.0446023	-0.262309	0.37645	0.830893	-1.61568	0.00131134	0.0144088
C11orf72	-0.572961	0.00307614	0.0242457	-0.0807912	0.247252	0.783547	-0.66658	0.00128989	0.0144088
CDC37L1	0.366093	0.00320589	0.0246869	0.224609	0.0471303	0.510502	0.410694	0.00130789	0.0144088
CDCA5	0.547173	0.00232202	0.0219032	0.36323	0.0430365	0.494211	0.596686	0.00129691	0.0144088
DLX1	-0.926343	0.00982427	0.0347339	-0.55204	0.206799	0.758798	-1.38991	0.00128141	0.0144088
EPN2-AS1	-0.791886	0.00653593	0.0308199	-0.283966	0.189485	0.748525	-1.00914	0.00128842	0.0144088
ESRG	-0.713709	0.0027176	0.0232614	-0.127216	0.325081	0.816234	-0.823455	0.00128904	0.0144088
GPR149	-0.959019	0.00179657	0.0199396	-0.400539	0.027946	0.419309	-1.06554	0.00129428	0.0144088
HIST1H2BE	-1.22416	8.87818e-05	0.00464529	-0.959441	0.00184737	0.0882191	-1.06264	0.00131529	0.0144088
HNRNPRP2	-0.943183	0.00753803	0.0320603	-0.415087	0.107401	0.657573	-1.20794	0.00130468	0.0144088
LINC01949	-0.772005	0.00156042	0.0190505	-0.15567	0.0751712	0.597727	-0.846747	0.00131179	0.0144088
LINC02076	-0.535656	0.0120714	0.0371824	-0.153396	0.391829	0.834644	-0.718822	0.00127905	0.0144088
LMTK3	-0.64453	0.00284237	0.0236788	-0.306976	0.0896989	0.632241	-0.746755	0.00129552	0.0144088
OR7E90P	-1.30397	0.00141183	0.0184883	-0.59228	0.0365318	0.463882	-1.42123	0.00128432	0.0144088
PAIP1	0.31453	0.00204357	0.0208974	0.174972	0.0501157	0.522586	0.343766	0.00130979	0.0144088
PHBP7	-0.610304	0.0410583	0.0577896	-0.108363	0.602141	0.882416	-1.01051	0.00131069	0.0144088
RPL22P22	-1.40275	0.000860341	0.0156818	-0.742747	0.041948	0.491128	-1.42708	0.00130077	0.0144088
RPS26P49	-1.23018	0.00185674	0.0202315	-0.815631	0.00559125	0.184706	-1.38042	0.00131334	0.0144088
SH3BGRL	0.370076	0.00636525	0.0306012	0.0515294	0.612188	0.884232	0.458983	0.00129359	0.0144088
SLC25A3	0.333257	0.00219151	0.0214221	0.282184	0.0113098	0.273423	0.35626	0.00131549	0.0144088
ZNF471	-0.582184	0.00168027	0.0194789	-0.108587	0.256803	0.787481	-0.639208	0.00129988	0.0144088
STMP1	0.293202	0.0105365	0.0355369	0.187788	0.099129	0.646808	0.373674	0.00131723	0.0144114
UCP2	0.469786	0.0144973	0.0394724	0.207087	0.241296	0.778711	0.639339	0.00131836	0.0144114
PSMC1	0.365722	0.00303749	0.024152	0.178368	0.0998077	0.647318	0.413093	0.00132104	0.0144118
RNF139-AS1	-0.216447	0.00372254	0.0255766	-0.147674	0.0452497	0.504508	-0.2518	0.00131999	0.0144118
LRP4	-0.835487	0.000942145	0.016374	-0.391547	0.0749651	0.597717	-0.822525	0.00132314	0.0144203
ACTG1P21	-0.936797	0.00157283	0.0190873	-0.345443	0.042741	0.493157	-1.01579	0.00132873	0.0144592
Z83839.1	-1.22677	0.00256468	0.0226763	-0.724434	0.0384323	0.474535	-1.41703	0.00132935	0.0144592
AC092570.2	-1.24666	0.00426796	0.0267669	-0.748129	0.0119016	0.281048	-1.5157	0.00133369	0.0144675
ATP5PB	0.454681	0.00368127	0.0254588	0.224231	0.104015	0.654894	0.517949	0.00133232	0.0144675
NPM1P10	-0.830813	0.0112085	0.0362481	-0.258333	0.221192	0.769706	-1.11827	0.00133408	0.0144675
AC005387.1	-0.866392	0.00115321	0.0172811	-0.606271	0.0147852	0.309512	-0.922561	0.0013383	0.0144677
AL591644.1	-1.10906	0.00263803	0.0230558	-0.389553	0.107033	0.657573	-1.26202	0.00134154	0.0144677
LINC02386	-0.933686	0.00430176	0.0268528	-0.291454	0.148043	0.714496	-1.11614	0.0013411	0.0144677
RBMX	0.169363	0.00212961	0.0212217	0.0617345	0.119378	0.677417	0.190335	0.00134336	0.0144677
RTN1	0.378915	0.0133968	0.0384973	0.229085	0.118275	0.674976	0.510535	0.00134185	0.0144677
TRIM54	2.48294	5.46256e-08	1.2312e-05	3.90775	1.65911e-14	9.45995e-11	1.78959	0.00133716	0.0144677
U91328.1	-0.416402	0.00205874	0.0209453	-0.0602633	0.442145	0.851479	-0.465056	0.00134211	0.0144677
GUCY2C	-0.535137	0.017583	0.0420637	-0.25842	0.201226	0.755661	-0.761675	0.00134668	0.0144749
RHOA	0.233414	0.0165918	0.0412603	0.0539997	0.490967	0.863425	0.327057	0.001346	0.0144749
GTF2IP12	-0.519912	0.00265352	0.0231128	-0.147371	0.254938	0.78709	-0.588002	0.00135178	0.0145154
AP005328.1	-0.780003	0.00304823	0.0241912	-0.151345	0.136237	0.700301	-0.904525	0.00135314	0.0145158
SKINT1L	-0.633713	0.00715326	0.0315525	-0.121546	0.465241	0.857954	-0.803959	0.00135665	0.0145391
AC092159.2	-0.749866	0.00188564	0.0203302	-0.116967	0.393341	0.835489	-0.831566	0.00136102	0.0145457
CLDN4	-0.70125	0.0189697	0.0431813	-0.354722	0.237785	0.778304	-1.02126	0.00135989	0.0145457
DCHS2	-0.724847	0.0161812	0.0408207	-0.14017	0.438721	0.851417	-1.01157	0.00136126	0.0145457
AL139807.1	-1.28172	0.0020993	0.0211015	-0.746453	0.0196899	0.359726	-1.44758	0.00136272	0.0145471
AC100797.4	-1.09598	0.0746007	0.0758185	-0.548598	0.251028	0.785958	-2.13964	0.00137219	0.0145835
AC138951.2	-0.885325	0.00387445	0.0258514	-0.116058	0.361083	0.82754	-1.04613	0.0013728	0.0145835
FP236240.1	-1.12775	0.0132136	0.0383705	-0.505615	0.129792	0.692981	-1.56686	0.00136909	0.0145835
KPNA4	0.219346	0.00205274	0.0209453	0.10951	0.0668078	0.578982	0.245716	0.0013717	0.0145835
MRPS21P7	-0.949597	0.0030113	0.0240638	-0.515447	0.0259888	0.408828	-1.0995	0.00136758	0.0145835
AL117378.1	-0.704463	0.00174597	0.0198249	-0.157702	0.250494	0.785767	-0.779173	0.00137474	0.0145855
CABS1	-1.34136	0.000658319	0.0138465	-0.413071	0.162892	0.731669	-1.3744	0.00137996	0.0145855
KRT8P49	-0.826207	0.00928386	0.0342491	-0.231283	0.153727	0.721172	-1.08901	0.00138099	0.0145855
MIR548XHG	-0.808829	0.00196403	0.0206378	-0.271317	0.00832592	0.233418	-0.901272	0.00137919	0.0145855
NEDD4	-0.675097	0.00199574	0.0207363	-0.0686147	0.465581	0.857966	-0.752584	0.0013779	0.0145855
SETD3	0.264083	0.00250762	0.022509	0.117473	0.0916233	0.636165	0.299744	0.00137718	0.0145855
NR1H3	0.677919	0.0010689	0.0168158	0.22147	0.211427	0.763163	0.701147	0.00138511	0.0146149
AC005304.2	-0.631141	0.00415287	0.0265246	-0.110864	0.203309	0.757033	-0.748957	0.00149515	0.0146188
AC005324.5	-1.02094	0.00208984	0.0210584	-0.532343	0.0491962	0.519621	-1.15109	0.00145343	0.0146188
AC005726.1	-0.778475	0.00399548	0.0260735	-0.118716	0.197232	0.753032	-0.923077	0.00142844	0.0146188
AC007731.4	-1.19157	0.00189656	0.0203928	-0.280506	0.303316	0.805427	-1.31843	0.00146426	0.0146188
AC008103.1	-1.21283	0.00457033	0.0273019	-0.531025	0.0511638	0.525496	-1.47073	0.00143654	0.0146188
AC013452.1	-1.11744	0.000897892	0.0159533	-0.5084	0.0637334	0.568694	-1.15942	0.00138724	0.0146188
AC016251.1	-0.736469	0.0122187	0.0372932	0.0507182	0.808265	0.909152	-1.0013	0.00143059	0.0146188
AC022167.2	-0.325281	0.0387101	0.0565261	-0.205974	0.1957	0.752488	-0.493826	0.00147296	0.0146188
AC087369.1	-1.41435	0.00152676	0.0190233	-0.828566	0.0309366	0.430548	-1.54932	0.00147176	0.0146188
AC092070.4	-0.91477	0.00329936	0.0248939	-0.205045	0.139654	0.704463	-1.06396	0.00141458	0.0146188
AC096775.1	-0.8774	0.0138649	0.0390157	-0.387984	0.147037	0.71327	-1.20067	0.00144397	0.0146188
AC100810.3	-0.782634	0.00270166	0.0232614	-0.194841	0.261945	0.789122	-0.888096	0.00144977	0.0146188
AC104164.1	-1.23876	0.00124214	0.0175906	-0.594648	0.0483912	0.51577	-1.32778	0.00148518	0.0146188
AC116456.2	-1.09462	0.00861952	0.0333629	-0.112756	0.679014	0.893758	-1.42937	0.00148233	0.0146188
ACTB	0.301152	0.0135239	0.0386269	0.141804	0.208167	0.760062	0.402868	0.00146113	0.0146188
AJUBA	-0.650046	0.00379782	0.0257581	-0.2044	0.300183	0.804568	-0.756526	0.00141597	0.0146188
AKR7L	-0.876081	0.00203196	0.0208738	-0.185546	0.245391	0.78304	-0.972055	0.00147823	0.0146188
AL023806.3	-0.546392	0.00224377	0.0216528	-0.107452	0.231756	0.774123	-0.612864	0.00148959	0.0146188
AL158064.1	-0.671911	0.00203715	0.0208974	-0.168097	0.0388728	0.477517	-0.745522	0.00144707	0.0146188
AL583810.2	-1.01764	0.00846542	0.033241	-0.301087	0.240839	0.778693	-1.32706	0.00143798	0.0146188
AL591438.2	-1.38553	0.00351877	0.0252526	-0.296508	0.393719	0.835581	-1.61677	0.00149105	0.0146188
AL662844.4	-0.673118	0.00153759	0.0190233	-0.12549	0.155623	0.723425	-0.730202	0.00140998	0.0146188
AP001099.1	-0.797643	0.00241397	0.0221553	-0.157002	0.244939	0.782594	-0.900351	0.00145082	0.0146188
AP006248.4	-0.936837	0.00104863	0.0167249	-0.61196	0.0135992	0.301712	-0.976222	0.00141368	0.0146188
ASB2	1.51368	1.20237e-06	0.000156578	1.89295	1.62071e-08	6.32942e-06	1.07435	0.00148983	0.0146188
ATP5MC3	0.558899	0.0023079	0.0218668	0.439751	0.0160914	0.32329	0.588657	0.00148049	0.0146188
BIN1	0.67201	0.000121442	0.0056492	1.10002	4.54449e-07	0.000102015	0.673524	0.00144408	0.0146188
CCDC28B	0.772254	8.77386e-06	0.000767402	0.791792	1.1732e-05	0.00157261	0.562993	0.0014937	0.0146188
CCL3L1	1.08263	0.00518549	0.0286136	0.596797	0.128895	0.69277	1.28984	0.00144615	0.0146188
CNNM1	-1.04494	0.000677314	0.0139729	-0.289654	0.123003	0.683403	-1.05732	0.00145994	0.0146188
CTSLP2	-0.890271	0.00176822	0.0198302	-0.259223	0.0770195	0.601741	-0.973286	0.00148648	0.0146188
CYCSP35	-1.07686	0.00900676	0.0339493	-0.170521	0.599826	0.882416	-1.43668	0.00140769	0.0146188
FAF1	0.321067	0.00121369	0.0174749	0.180573	0.0260633	0.409389	0.342581	0.00143914	0.0146188
FLJ40288	-1.13682	0.00123841	0.0175906	-0.530985	0.0148128	0.309512	-1.21864	0.00140155	0.0146188
GIF	-1.28811	0.00137138	0.0183279	-0.713705	0.0153572	0.315408	-1.39364	0.00148039	0.0146188
GPR155	0.49111	0.00120224	0.0173957	0.324062	0.0299313	0.42532	0.520271	0.00147798	0.0146188
GRPEL1	0.33977	0.00817874	0.0329518	0.168218	0.132513	0.696118	0.420247	0.00144487	0.0146188
H2AFX	0.383786	0.00476711	0.0276131	0.164858	0.169273	0.736536	0.452654	0.00145547	0.0146188
H3F3AP3	-1.47381	0.00039038	0.0104914	-0.846689	0.0101416	0.257919	-1.4343	0.00139167	0.0146188
HMMR-AS1	-1.47945	0.00215024	0.021285	-1.13693	0.0071868	0.215673	-1.66501	0.00148894	0.0146188
HYDIN	-0.631912	0.00334539	0.0250375	-0.157018	0.231088	0.773908	-0.735187	0.00148836	0.0146188
JAZF1-AS1	-0.635173	0.00197976	0.0206987	-0.374407	0.0239898	0.393287	-0.702292	0.00144433	0.0146188
KIF11	0.714535	0.00132669	0.0180594	0.273724	0.166007	0.732303	0.748897	0.00141428	0.0146188
KIF20B	0.500109	0.000599855	0.01324	0.20855	0.0707651	0.590069	0.502978	0.00144728	0.0146188
KLF17P1	-0.895075	0.00274122	0.0232614	-0.339963	0.046597	0.508784	-1.0215	0.0014389	0.0146188
KYAT3	0.333083	0.00617113	0.0304967	0.0699789	0.458101	0.856108	0.407851	0.00140392	0.0146188
LCTL	-0.965381	0.000501331	0.0118958	-0.144287	0.476165	0.86088	-0.942963	0.00142158	0.0146188
LINC01067	-0.960768	0.00238441	0.0220749	-0.122215	0.364132	0.827899	-1.08385	0.00142039	0.0146188
LRRC37A14P	-0.987565	0.00860047	0.0333629	-0.345745	0.207334	0.759587	-1.2808	0.00147232	0.0146188
LRRC8E	-0.980154	0.00517139	0.0286031	-0.294909	0.164177	0.731976	-1.19195	0.00147433	0.0146188
LUC7L	-0.204496	0.0139308	0.039079	-0.2158	0.012941	0.293973	-0.253532	0.00146268	0.0146188
MANEAL	-0.351271	0.00631861	0.0306012	-0.245993	0.0514216	0.526134	-0.436516	0.00144035	0.0146188
MARK2P11	-0.939681	0.0050198	0.0282568	-0.187188	0.34667	0.822388	-1.14075	0.00148103	0.0146188
MEST	0.884686	0.00177317	0.0198302	1.01636	0.000460125	0.0318391	0.944452	0.00148397	0.0146188
MRGPRX3	-0.944533	0.00101039	0.0165622	-0.19078	0.160844	0.73008	-0.982897	0.00149236	0.0146188
NDUFA10	0.284623	0.00529728	0.0288635	0.185697	0.0601861	0.555112	0.336022	0.00148565	0.0146188
NEBL	-0.595662	0.000937239	0.016374	-0.276735	0.0481486	0.514494	-0.618851	0.00149414	0.0146188
OR10J1	-0.675843	0.00919891	0.0341356	-0.252485	0.0890937	0.631919	-0.879278	0.00146516	0.0146188
OR2AL1P	-0.88022	0.00812634	0.0329331	-0.549508	0.0353316	0.457434	-1.12642	0.00147796	0.0146188
OR52B6	-1.15295	0.000728032	0.0144249	-0.60902	0.0393877	0.479361	-1.17826	0.00139517	0.0146188
PANX1	0.393953	0.0063109	0.0306012	0.150146	0.182313	0.744509	0.486598	0.00140761	0.0146188
PCDHGB9P	-0.680676	0.00997861	0.0348404	-0.212058	0.254152	0.78709	-0.899361	0.00148226	0.0146188
PCNA	0.394031	0.00448014	0.0271647	0.144566	0.22364	0.771834	0.458326	0.00147694	0.0146188
PHB	0.395324	0.00611587	0.0304444	0.206416	0.118022	0.674828	0.466865	0.00142638	0.0146188
PIGL	-0.77899	0.00350089	0.0252117	-0.162125	0.126862	0.690806	-0.909169	0.0014332	0.0146188
RASEF	-0.867418	0.00188404	0.0203302	-0.200009	0.103982	0.654894	-0.955765	0.00140448	0.0146188
RN7SL162P	-0.984008	0.0111098	0.0361497	-0.520656	0.0686711	0.584988	-1.3193	0.00140532	0.0146188
RPL17P36	-0.901011	0.00592233	0.0301385	-0.270703	0.261807	0.789122	-1.07507	0.00139955	0.0146188
SDHDP2	-1.29024	0.0020013	0.0207573	-0.798864	0.025859	0.40805	-1.44185	0.00146961	0.0146188
SLC4A5	-0.588725	0.00206341	0.0209564	-0.233673	0.0494009	0.520612	-0.656799	0.0013945	0.0146188
SLC6A5	-1.08648	0.00226828	0.0217403	-0.576721	0.0693319	0.587221	-1.22519	0.00141886	0.0146188
SMC1B	-0.780222	0.00235336	0.0219758	-0.569614	0.0138135	0.305278	-0.876042	0.00144389	0.0146188
SMIM12	0.357504	0.00568288	0.0297789	0.202074	0.0945299	0.640348	0.426183	0.00140413	0.0146188
SPDYE20P	-1.33107	0.00137456	0.0183279	-0.677963	0.0228166	0.383991	-1.40609	0.00149226	0.0146188
SYNGR2	0.480571	0.00622081	0.0305413	0.162955	0.274615	0.794002	0.587645	0.00141986	0.0146188
TDP2	0.283502	0.00831284	0.0330939	0.0719404	0.362744	0.827558	0.362526	0.00141879	0.0146188
TLE6	-0.765926	0.00592375	0.0301385	-0.00172856	0.991623	0.923123	-0.942788	0.00148941	0.0146188
TRPV5	-0.838519	0.00537823	0.0290614	-0.271539	0.244393	0.781976	-1.01163	0.00142515	0.0146188
TUBA1C	0.383233	0.0153374	0.0401117	0.159091	0.262728	0.789353	0.518479	0.00146918	0.0146188
UBE2T	0.723076	0.000802607	0.015246	0.559971	0.00929538	0.247204	0.724172	0.0014246	0.0146188
UMODL1-AS1	-0.847676	0.0112245	0.0362607	-0.274677	0.119196	0.676925	-1.14032	0.00148457	0.0146188
YWHAE	0.285204	0.00339719	0.0250624	0.128937	0.106668	0.657573	0.326867	0.00141943	0.0146188
SCCPDH	0.372864	0.00546044	0.0292361	0.20929	0.094993	0.641436	0.427933	0.00149981	0.0146513
AC007012.2	-0.949362	0.00884999	0.0336767	-0.53175	0.0288262	0.423702	-1.23961	0.00150199	0.0146595
SOX15	-0.880975	0.0049655	0.0281009	-0.692665	0.0291301	0.42463	-0.966781	0.00150397	0.0146657
AC093802.1	-0.804227	0.00434978	0.026952	-0.184857	0.115976	0.671085	-0.958079	0.00150639	0.0146762
FAM85B	-0.716682	0.00379458	0.0257537	-0.324287	0.0660079	0.577069	-0.843015	0.00150957	0.0146941
AC113349.1	-0.882458	0.00968179	0.0346091	-0.466316	0.107541	0.657918	-1.15116	0.00151112	0.0146961
PLEKHA5	-0.335358	0.00207768	0.0210584	-0.111435	0.185035	0.746492	-0.366719	0.00151333	0.0147046
AC006064.4	0.743136	0.000643084	0.0136542	0.724478	0.00139288	0.0724632	0.707043	0.00151927	0.014735
AC006960.3	-0.799888	0.00305226	0.0241912	-0.135048	0.279877	0.794372	-0.919127	0.00152283	0.014735
AL354714.1	-0.625662	0.00395708	0.0259966	-0.0973218	0.412722	0.843645	-0.732996	0.0015232	0.014735
OR5BR1P	-0.822529	0.0105235	0.0355238	-0.306965	0.16074	0.73008	-1.08223	0.00152267	0.014735
TUBB4BP7	-1.19383	0.00296283	0.0240146	-0.431999	0.0899297	0.632259	-1.38676	0.00152253	0.014735
AC011294.1	-1.08841	0.00139429	0.0184244	-0.260143	0.217002	0.768097	-1.16653	0.00152584	0.0147381
AL136295.7	-0.371991	0.00167476	0.0194409	-0.0842999	0.268406	0.79253	-0.400808	0.00152622	0.0147381
DPP6	-0.800917	0.00822686	0.0329876	-0.294479	0.099736	0.647318	-1.02517	0.00153015	0.0147555
RPSAP61	-0.972107	0.000503609	0.0119	-0.410106	0.0249355	0.3996	-0.956995	0.00153072	0.0147555
LINC01010	0.626056	0.034759	0.0541377	0.335744	0.248276	0.783878	0.973918	0.00153219	0.0147566
AC079089.2	-1.31648	0.000602082	0.0132567	-0.374781	0.131421	0.693875	-1.319	0.0015437	0.0147687
AL356056.2	-0.474959	0.00340318	0.0250624	-0.169958	0.16965	0.736536	-0.548651	0.0015362	0.0147687
GNA13	0.382546	0.00357463	0.0252526	0.0860017	0.267697	0.792253	0.446585	0.00154167	0.0147687
INAFM2	0.381157	0.00858389	0.0333389	0.124616	0.267424	0.792047	0.483709	0.00153938	0.0147687
MTCO1P1	-0.847468	0.003979	0.0260094	-0.257044	0.162019	0.730849	-0.986551	0.00154425	0.0147687
SNX5	0.297712	0.00282768	0.0236202	0.122723	0.117359	0.673738	0.326267	0.00153878	0.0147687
TCERG1L	-1.16731	0.00220812	0.0214769	-0.281953	0.293529	0.801845	-1.30047	0.00154403	0.0147687
USH2A	-0.753014	0.00546918	0.029249	-0.250948	0.240246	0.778304	-0.914953	0.00154031	0.0147687
AC011467.1	-0.974014	0.00109991	0.0169264	-0.299945	0.026468	0.412164	-1.01745	0.00155333	0.0147698
CYP2G2P	-1.06582	0.00410808	0.0263858	-0.287104	0.281098	0.794941	-1.27569	0.00155236	0.0147698
FBXO22	0.478622	0.00118664	0.0173957	0.269788	0.0338417	0.449538	0.488094	0.00154953	0.0147698
NIP7	0.261834	0.013354	0.0384571	0.0715299	0.410584	0.843236	0.341442	0.00154773	0.0147698
SH2D6	-0.851229	0.00702604	0.0313886	-0.364909	0.0357144	0.459251	-1.06499	0.00155049	0.0147698
TCTE1	-1.10763	0.00157285	0.0190873	-0.717431	0.00796202	0.22859	-1.1695	0.00154948	0.0147698
WDR66	-0.601407	0.00274434	0.0232614	-0.232896	0.0167325	0.330015	-0.683677	0.00155382	0.0147698
AMDHD1	-0.83102	0.00300357	0.0240638	-0.123741	0.347992	0.822469	-0.948722	0.00155948	0.0148107
DLD	0.446922	0.00165683	0.0193411	0.2452	0.0425633	0.492467	0.482095	0.00156093	0.0148116
RPL18P10	-0.869651	0.00157483	0.0190873	-0.28505	0.133523	0.696798	-0.931739	0.00156462	0.0148209
RPL23AP83	-1.34127	0.000202647	0.00776065	-0.749995	0.00740133	0.21939	-1.2335	0.00156359	0.0148209
AC092802.1	-0.830301	0.00151771	0.0189638	-0.151797	0.147659	0.714343	-0.890597	0.00156602	0.0148213
AC009474.1	-0.885113	0.00436723	0.0270256	-0.269341	0.0435366	0.497271	-1.04763	0.00161148	0.014847
AC092902.2	-0.617061	0.00385429	0.0258514	-0.155055	0.0428076	0.493444	-0.723697	0.00160982	0.014847
AC099066.1	-1.0283	0.00287332	0.0238028	-0.352283	0.141043	0.705586	-1.18022	0.00161476	0.014847
AC100827.4	-0.816418	0.00424567	0.0267148	-0.286748	0.11552	0.671085	-0.962542	0.00160952	0.014847
AC108134.1	-1.12402	0.00270799	0.0232614	-0.594136	0.0138561	0.305376	-1.27382	0.00160287	0.014847
AC114489.1	-1.04057	0.014741	0.0397259	-0.639209	0.0443335	0.50016	-1.44413	0.00162748	0.014847
AC120114.1	-0.519392	0.00133838	0.0181738	-0.194075	0.0915468	0.635943	-0.549725	0.00158208	0.014847
AC121761.1	-0.490049	0.000951124	0.016374	-0.166243	0.130769	0.693305	-0.507698	0.00159133	0.014847
AC138894.1	-0.496885	0.00140615	0.0184579	-0.307178	0.0423691	0.492348	-0.512988	0.00162704	0.014847
AC139451.1	-1.01652	0.00665618	0.0309413	-0.269996	0.384664	0.833283	-1.2573	0.00161997	0.014847
AC142381.4	-1.31565	0.00866559	0.0334202	-0.314071	0.357299	0.827141	-1.70104	0.00158576	0.014847
AL021155.2	-0.698068	0.00366453	0.0254588	-0.137741	0.217829	0.768097	-0.806879	0.00160389	0.014847
AL079342.3	-1.15639	0.0018845	0.0203302	-0.297673	0.176833	0.740622	-1.27216	0.00159722	0.014847
AL137022.1	-0.854033	0.0107456	0.03585	-0.365392	0.149672	0.716421	-1.11759	0.0016246	0.014847
AL355802.1	-0.911074	0.000375679	0.0104381	-0.338872	0.073305	0.596166	-0.858007	0.00158203	0.014847
AP2M1	0.209517	0.0111783	0.0362102	0.0588164	0.36209	0.827558	0.272065	0.00161593	0.014847
ATP6V1C2	-0.324367	0.0438879	0.0594794	-0.976158	0.000283789	0.0211795	-0.824711	0.00159855	0.014847
ATP6V1D	0.433457	0.00430996	0.0268548	0.193038	0.154204	0.721683	0.499788	0.0016285	0.014847
BECN2	-0.976998	0.0118664	0.0369984	-0.297539	0.138552	0.70334	-1.30721	0.00157451	0.014847
CCNY	0.212881	0.0115361	0.0366513	0.0479482	0.420318	0.846242	0.276774	0.00158668	0.014847
CCNYL2	-0.68435	0.0115495	0.0366539	-0.242948	0.21379	0.765871	-0.910407	0.00158764	0.014847
CDC42	0.308243	0.00639087	0.0306476	0.0447986	0.529584	0.871148	0.377493	0.00160145	0.014847
DUX4L26	-0.853168	0.00590351	0.0301385	-0.127834	0.348934	0.8228	-1.0507	0.00158542	0.014847
ENPP7P1	-0.787762	0.0104764	0.0354361	-0.419939	0.00798078	0.228651	-1.03521	0.00162141	0.014847
ESRRAP2	-0.987549	0.00437655	0.027057	-0.607469	0.0233953	0.388562	-1.17514	0.00157537	0.014847
F8	0.389726	0.000484734	0.0117623	0.325806	0.0040937	0.154785	0.368128	0.00161769	0.014847
FAM170A	-0.852328	0.00840053	0.0331726	-0.364885	0.120614	0.680659	-1.09748	0.0015834	0.014847
FAM173B	0.413138	0.000702587	0.0141244	0.239549	0.0232928	0.387506	0.407839	0.0016235	0.014847
GLP2R	-0.959696	0.0108333	0.0358886	-0.694837	0.0295144	0.42463	-1.26989	0.00161623	0.014847
HNRNPLP1	-0.873483	0.00587659	0.0300847	-0.276823	0.110047	0.661887	-1.07138	0.00160544	0.014847
IQCF2	-0.919852	0.00820725	0.0329876	-0.369472	0.112105	0.665698	-1.17224	0.00161311	0.014847
KIAA1549	-0.496651	0.00617727	0.0304967	-0.22792	0.151081	0.718255	-0.606785	0.00161501	0.014847
MGAT4A	0.676416	0.00150007	0.0188693	0.176185	0.266686	0.791647	0.719539	0.00160668	0.014847
MRPL30	0.423971	0.00170239	0.0196038	0.248893	0.0410336	0.48682	0.440643	0.0015914	0.014847
NCAPG	0.745965	0.00199925	0.0207544	0.313447	0.153102	0.720795	0.7966	0.00159227	0.014847
NKIRAS2	0.247252	0.00680763	0.031124	0.0986254	0.166134	0.732303	0.30438	0.00161795	0.014847
PCDHA6	-1.01334	0.00097514	0.0164504	-0.651452	0.0174023	0.338323	-1.04635	0.00162727	0.014847
PSMD14	0.417998	0.00423173	0.0267148	0.163424	0.165725	0.732303	0.482345	0.00160855	0.014847
RFC3	0.262022	0.00508497	0.0284033	0.0954026	0.239098	0.778304	0.313284	0.00157711	0.014847
RPL36A-HNRNPH2	0.805777	0.00358674	0.0252933	0.528901	0.0489993	0.518943	0.885725	0.00162167	0.014847
SLC35G6	-1.08448	0.00518474	0.0286136	-0.373082	0.12699	0.690806	-1.32003	0.00157907	0.014847
TFAM	0.418217	0.00316143	0.0245913	0.177518	0.112566	0.666907	0.4787	0.00158962	0.014847
ZBTB8OSP2	-1.23815	0.00251255	0.022509	-0.521508	0.101055	0.648994	-1.40158	0.00159545	0.014847
ZNF843	-0.714427	0.00255977	0.0226623	-0.150629	0.151201	0.718475	-0.8025	0.00158534	0.014847
AC018523.1	-0.81654	0.00632546	0.0306012	-0.424261	0.0465872	0.508784	-0.995653	0.00164941	0.0148545
AC090403.1	-0.678591	0.0464096	0.0607751	-0.223789	0.370076	0.829082	-1.12923	0.00165008	0.0148545
AL355149.1	-0.864702	0.0149305	0.0398602	-0.220964	0.35648	0.82654	-1.19172	0.00165073	0.0148545
AL451105.2	-0.856395	0.00215944	0.021336	-0.266365	0.0674886	0.581727	-0.948808	0.00164612	0.0148545
AL591742.1	-1.57103	0.000553939	0.012582	-0.99946	0.0108558	0.267761	-1.54989	0.00163279	0.0148545
AL603650.1	-1.09307	0.00923044	0.0341811	-0.554208	0.025914	0.408074	-1.42065	0.00163158	0.0148545
ATP5MF	0.521058	0.00673193	0.0310167	0.380799	0.0483209	0.515655	0.606072	0.00163473	0.0148545
DUOXA1	-0.591081	0.084009	0.0802189	-1.19425	0.00435014	0.161482	-1.25631	0.00164322	0.0148545
GUCD1	0.295845	0.0017564	0.0198249	0.189007	0.0280877	0.420343	0.315085	0.00165045	0.0148545
RPL6P7	-0.95318	0.0120288	0.0371518	-0.354206	0.236239	0.777052	-1.24806	0.00165045	0.0148545
RPL7AP71	-1.30959	0.000285836	0.00927998	-0.577258	0.0175622	0.340138	-1.22313	0.00165107	0.0148545
SCNN1D	-0.496092	0.0041339	0.0264621	-0.387639	0.0290158	0.423994	-0.560292	0.00164696	0.0148545
SDHCP2	-0.995355	0.00668148	0.0309888	-0.381791	0.153793	0.721172	-1.24238	0.00164425	0.0148545
SZRD1	0.279835	0.00751966	0.0320603	0.0933078	0.199589	0.755077	0.344058	0.00165053	0.0148545
TMEM184A	-0.989459	0.000705883	0.0141421	-0.883006	0.00249793	0.109898	-0.941943	0.00164752	0.0148545
WDR64	-0.797525	0.00439102	0.027057	-0.577797	0.0323508	0.440445	-0.911009	0.00165095	0.0148545
AC233724.8	-1.29475	0.00820978	0.0329876	-0.842382	0.0375014	0.469554	-1.6734	0.00165846	0.0148599
AC245505.2	-1.02334	0.00239076	0.0220806	-0.397272	0.00814632	0.231908	-1.14841	0.00165393	0.0148599
DAZAP1	0.184385	0.0151518	0.0400233	0.0501121	0.405453	0.841563	0.249182	0.00165786	0.0148599
FCER1G	0.714958	0.00806348	0.0329331	0.239519	0.327454	0.817757	0.880109	0.00165563	0.0148599
KRT72	-0.746084	0.0509675	0.0630205	-1.16825	0.0075423	0.221048	-1.42864	0.00165667	0.0148599
AL592494.2	-0.94252	0.0102015	0.0350857	-0.350119	0.235413	0.77654	-1.23735	0.00166173	0.0148766
RPSAP46	-1.33382	0.00300448	0.0240638	-0.528197	0.0715913	0.591695	-1.52558	0.00166304	0.0148766
AC012313.1	-0.690358	0.00473028	0.0275063	-0.0654845	0.321954	0.815585	-0.822351	0.00167794	0.014899
AC016769.1	-1.22346	0.00802906	0.032932	-0.553402	0.0728555	0.595311	-1.5427	0.0016886	0.014899
AC023790.2	-0.971622	0.000808342	0.0153301	-0.243956	0.269865	0.792539	-0.970426	0.00168073	0.014899
AC105233.3	-0.623116	0.00590622	0.0301385	-0.0612314	0.661024	0.892364	-0.760063	0.0016969	0.014899
AC113423.2	-1.0949	0.00451386	0.0272299	-0.373295	0.238379	0.778304	-1.30041	0.00168538	0.014899
AC126124.2	-1.10163	0.00185739	0.0202315	-0.74528	0.0131595	0.297042	-1.20157	0.0016848	0.014899
AL137779.3	-0.994985	0.00196766	0.0206459	-0.601516	0.0129865	0.294772	-1.09252	0.00167378	0.014899
AL356747.1	-1.05719	0.00218883	0.0214138	-0.326061	0.116096	0.671085	-1.16038	0.00169389	0.014899
CALM3	0.465698	0.00163405	0.019245	0.276064	0.034634	0.454177	0.490191	0.00169571	0.014899
CAVIN4	1.8754	1.82246e-07	3.33746e-05	3.06008	1.26894e-11	1.44705e-08	1.42502	0.00168502	0.014899
CECR7	-0.401026	0.0062069	0.0305361	-0.0796231	0.319738	0.813953	-0.4914	0.0016898	0.014899
CR769775.3	-0.916971	0.00679238	0.0310849	-0.269948	0.279559	0.794332	-1.11816	0.00169031	0.014899
GEMIN2P2	-0.853196	0.0195187	0.0437484	-0.484744	0.146214	0.712063	-1.19869	0.0016955	0.014899
KRT19	-0.712408	0.0380177	0.056085	-0.0132239	0.967495	0.922487	-1.11083	0.00168122	0.014899
LILRB2	0.617811	0.00721901	0.0316065	0.261252	0.201652	0.756049	0.761665	0.00169037	0.014899
LINC00479	-1.02589	0.0257944	0.0481549	-0.672183	0.0854186	0.620176	-1.48968	0.00167083	0.014899
MRPL37	0.372629	0.00374946	0.0256386	0.329188	0.0131832	0.297329	0.410452	0.00169181	0.014899
NDUFA9	0.448306	0.0030965	0.024308	0.229427	0.0718435	0.592004	0.505855	0.00167739	0.014899
NFYC	0.177597	0.0184119	0.0427227	0.0769238	0.257208	0.787621	0.247344	0.00167657	0.014899
OTX1	-0.794423	0.0169479	0.0415845	-1.13113	0.00283934	0.120636	-1.22809	0.00167421	0.014899
SMIM3	0.417454	0.0127618	0.0379579	0.350134	0.0415555	0.489544	0.538754	0.00166945	0.014899
SPG21	0.26678	0.0105515	0.0355466	0.102219	0.276122	0.794002	0.336192	0.00166804	0.014899
WNT8A	-0.923548	0.00615253	0.03048	-0.358051	0.0499546	0.522243	-1.14309	0.00168344	0.014899
AF001548.1	-0.95255	0.00366249	0.0254588	-0.450101	0.116947	0.672931	-1.09158	0.00170213	0.0149329
NXNL2	-0.59497	0.00505772	0.0283601	-0.219437	0.137493	0.702433	-0.715659	0.00170353	0.0149332
AC113192.3	-1.54007	0.000163159	0.00695273	-0.750451	0.0182842	0.345667	-1.37762	0.00170848	0.0149647
AC006277.1	-0.373163	0.00127923	0.0177012	-0.262749	0.0196079	0.359719	-0.385906	0.00171792	0.014965
AC016734.2	-0.891136	0.00211451	0.0211636	-0.35276	0.00549643	0.183198	-0.979057	0.00171585	0.014965
C2orf69	0.229815	0.0102975	0.0352023	0.0637327	0.365806	0.828113	0.293258	0.00171686	0.014965
CYP2B7P	-0.623776	0.0116009	0.03673	-0.061192	0.546474	0.876463	-0.825031	0.00171386	0.014965
CYP2C19	-0.854285	0.00386704	0.0258514	-0.193276	0.293295	0.801845	-0.996554	0.00172315	0.014965
DNAJC21	0.246302	0.00160063	0.0191269	0.0740478	0.118224	0.674954	0.264553	0.00171913	0.014965
MISP	-1.2826	0.00346314	0.0251169	-0.458656	0.0979201	0.645151	-1.51121	0.00171574	0.014965
ODF4	-0.827003	0.011734	0.0368469	-0.281191	0.0706375	0.590044	-1.09488	0.00172279	0.014965
PADI1	-1.0984	0.00342334	0.0250624	-0.534441	0.0256921	0.40719	-1.26776	0.00172353	0.014965
RPS3AP37	-1.34818	0.000898375	0.0159533	-0.768708	0.0264713	0.412164	-1.35336	0.00171714	0.014965
SIAH1	-0.656005	0.0044168	0.0271121	-0.081272	0.272509	0.794002	-0.771701	0.00172358	0.014965
AL157407.1	-0.924374	0.0117824	0.0368757	-0.297154	0.133131	0.696665	-1.22317	0.00172707	0.0149715
TUBB3P1	-1.01852	0.00439388	0.027057	-0.324864	0.109898	0.661665	-1.19869	0.00172597	0.0149715
AC006262.2	-0.994391	0.00686068	0.0311854	-0.616101	0.0739454	0.596613	-1.19838	0.0017438	0.014974
FEN1	0.34254	0.00645718	0.0307776	0.119407	0.259493	0.788171	0.414504	0.00173855	0.014974
FSIP2	-0.617404	0.00226553	0.0217403	-0.0949804	0.341959	0.821285	-0.681868	0.00173339	0.014974
GCSHP2	-1.09748	0.00267674	0.0231905	-0.472638	0.0298356	0.424867	-1.2358	0.00173722	0.014974
HAUS2	0.303856	0.00251819	0.022509	0.103808	0.17121	0.737702	0.335536	0.00174374	0.014974
LINC01447	-0.766658	0.00336165	0.0250624	-0.176538	0.150963	0.718255	-0.879378	0.00174061	0.014974
MTCO2P1	-0.954086	0.0068585	0.0311854	-0.319109	0.178938	0.742121	-1.19337	0.00173841	0.014974
MYL12A	0.451783	0.00140636	0.0184579	0.346629	0.0138715	0.305376	0.45853	0.00173124	0.014974
RAD51AP1	0.6667	0.00192475	0.0205268	0.210156	0.230118	0.773908	0.714333	0.00173781	0.014974
RNASE10	-0.869373	0.00370469	0.0255562	-0.163089	0.235941	0.777009	-1.00456	0.0017433	0.014974
SDCCAG3P1	-0.878661	0.0129906	0.0381594	-0.356143	0.0673091	0.580972	-1.18922	0.00174313	0.014974
SEC14L6	-0.789951	0.00049563	0.0118958	-0.634958	0.00493561	0.17323	-0.730307	0.0017316	0.014974
COX7B	0.822139	0.000439061	0.0112111	0.732352	0.00212091	0.0978401	0.747313	0.00174578	0.0149793
APLF	-0.276209	0.00406682	0.0263294	-0.14248	0.104787	0.656425	-0.319277	0.00175226	0.0149878
KRBOX1-AS1	-1.57529	0.00155744	0.0190457	-0.580258	0.121484	0.681361	-1.70623	0.00174905	0.0149878
NDP-AS1	-1.13016	0.000987476	0.0165211	-0.755181	0.0115326	0.276975	-1.13987	0.00175116	0.0149878
OR52N1	-0.717479	0.00185984	0.0202394	-0.350808	0.0389606	0.477517	-0.760107	0.00175047	0.0149878
DNASE1L2	-0.65564	0.0173093	0.0417864	-1.49101	3.9943e-05	0.00438946	-1.09075	0.00175657	0.0149895
PGAM1P11	-1.33654	0.00322367	0.0247428	-0.561932	0.101601	0.649823	-1.53113	0.00175383	0.0149895
SMARCE1P5	-0.808546	0.014963	0.039875	-0.178962	0.424234	0.847151	-1.10854	0.00175633	0.0149895
AC108081.1	-1.27961	0.00226355	0.0217403	-0.607213	0.100365	0.648928	-1.42806	0.00175852	0.0149906
CTSV	-0.519834	0.0495686	0.0623143	-1.10945	0.00153668	0.0776762	-1.08675	0.00175944	0.0149906
ANXA2	0.387334	0.00466064	0.0274174	0.168177	0.175976	0.739935	0.45184	0.0017656	0.0149963
LINC00958	-0.693428	0.00487499	0.0278577	-0.164646	0.178037	0.741382	-0.819847	0.00176472	0.0149963
PRDX1	0.49823	0.00710143	0.0314334	0.164619	0.317915	0.813953	0.598956	0.00176509	0.0149963
PTCSC2	-0.603167	0.0148689	0.0398112	-0.0702247	0.550645	0.877084	-0.826135	0.00176511	0.0149963
MRPL44	0.248306	0.011783	0.0368757	0.10824	0.196614	0.752488	0.317133	0.0017684	0.0150084
AL133338.2	-1.12289	0.00126784	0.0176477	-0.448464	0.104388	0.655544	-1.17817	0.00177217	0.0150098
C1orf162	0.621898	0.017586	0.0420637	0.203061	0.392478	0.8352	0.845741	0.00177082	0.0150098
PKLR	-1.00306	0.0040718	0.0263294	-0.255814	0.195745	0.752488	-1.16551	0.00177268	0.0150098
AC008155.2	-1.41093	0.00176424	0.0198249	-0.994365	0.0075417	0.221048	-1.51472	0.00177696	0.0150111
HPRT1	0.379627	0.010374	0.0353035	0.150559	0.235438	0.77654	0.47507	0.00177581	0.0150111
SPACA3	-1.03941	0.003978	0.0260094	-0.484911	0.0311706	0.43201	-1.21589	0.00177508	0.0150111
SET	0.279798	0.0030304	0.024152	0.0550586	0.323853	0.816034	0.317725	0.00177906	0.0150173
AC006206.2	-1.15069	0.00271628	0.0232614	-0.766419	0.0346566	0.454265	-1.27255	0.00178261	0.0150349
MYL6BP1	-0.726183	0.0429093	0.0589335	-0.120357	0.574651	0.880351	-1.18488	0.00178389	0.0150349
ATP2B3	-1.39966	3.50057e-05	0.00229204	-0.488821	0.0650777	0.574219	-1.10813	0.00178915	0.015056
C11orf42	-0.958738	0.00307086	0.0242456	-0.209683	0.355127	0.826059	-1.09339	0.00178897	0.015056
DDIT4L	1.08593	5.30537e-06	0.000505531	1.11724	5.21831e-06	0.000817412	0.763829	0.00179203	0.015057
GOLGA8F	-1.51935	0.000926921	0.0162631	-0.380796	0.305696	0.806165	-1.54441	0.00179073	0.015057
AC095038.1	-0.877889	0.00342902	0.0250624	-0.288304	0.164926	0.732072	-1.00979	0.00180214	0.0150686
CNOT4P1	-0.960904	0.0035695	0.0252526	-0.436894	0.0217304	0.377727	-1.10603	0.00180358	0.0150686
HNRNPA1P41	-0.876286	0.00698801	0.0313078	-0.264883	0.121324	0.681237	-1.0884	0.00180193	0.0150686
MRPS18AP1	-0.772309	0.00425438	0.0267216	-0.196974	0.2598	0.788374	-0.904799	0.00180305	0.0150686
NANOGP7	-1.21815	0.00530751	0.0288732	-0.406288	0.216686	0.767924	-1.47494	0.00179666	0.0150686
PCSK4	-0.791565	0.00422147	0.0267148	-0.114169	0.569949	0.880038	-0.926798	0.00180311	0.0150686
SAMHD1	0.394228	0.00743132	0.0319326	0.125008	0.268443	0.79253	0.491113	0.00180443	0.0150686
SNRNP27	0.327404	0.00294981	0.0239588	0.192876	0.0494401	0.520612	0.359941	0.00180313	0.0150686
KRT6B	-0.313924	0.438687	0.220932	-0.930243	0.0431926	0.495486	-1.56265	0.00180665	0.0150755
DCP2	0.302618	0.0059819	0.0302066	0.110694	0.221761	0.770116	0.358731	0.00180809	0.015076
PDHA1	0.338064	0.00060853	0.0132567	0.299368	0.0031328	0.129969	0.322572	0.00181177	0.0150952
AL662797.1	0.453242	0.00479597	0.0276897	0.309931	0.0504284	0.523376	0.526412	0.00181758	0.0151206
SPATA48	-1.13975	0.00161954	0.0191925	-0.267062	0.268869	0.79253	-1.22313	0.00181719	0.0151206
COX8A	0.592155	0.00298937	0.0240638	0.520425	0.0111087	0.27022	0.629504	0.00182132	0.0151402
AL080243.1	-1.15038	0.00239266	0.0220807	-0.456623	0.129881	0.692981	-1.27303	0.00182501	0.0151479
TTC39A-AS1	-0.853616	0.00579857	0.029886	-0.162535	0.228559	0.773425	-1.03365	0.00182458	0.0151479
LINC00923	-0.601954	0.00626876	0.0305622	-0.0875863	0.267281	0.792047	-0.734872	0.00182732	0.0151555
AC110048.1	-0.833958	0.00726722	0.0316065	-0.161192	0.184497	0.746492	-1.03757	0.00183828	0.0151585
CCDC74B	-0.611719	0.00817482	0.0329518	-0.106069	0.567108	0.879989	-0.76853	0.00183797	0.0151585
CNN2P7	-0.914456	0.0088674	0.033682	-0.0827975	0.642601	0.888894	-1.17202	0.00183572	0.0151585
EVX2	-0.841274	0.0359197	0.0548091	-0.0295663	0.910399	0.918012	-1.30613	0.00183878	0.0151585
HS3ST6	-1.46963	0.00199319	0.0207283	-1.47233	0.000481132	0.0328148	-1.57979	0.00183653	0.0151585
POC1B-AS1	-0.328827	0.00440475	0.027057	-0.30978	0.0098794	0.255434	-0.37049	0.00183048	0.0151585
TCP10	-0.858191	0.00718714	0.0315851	-0.250644	0.0993485	0.646808	-1.07022	0.00183524	0.0151585
UBAC1	0.348191	0.00281662	0.0235728	0.246946	0.0292319	0.42463	0.379194	0.00183731	0.0151585
PSG4	-1.01114	0.00577165	0.029886	-0.280239	0.148489	0.714496	-1.22329	0.00184184	0.0151723
DDO	0.437286	0.00438905	0.027057	0.27465	0.0648325	0.572765	0.504584	0.00184406	0.0151783
OPN1MW3	-2.21315	0.00177812	0.0198374	-1.28561	0.027685	0.41804	-2.36658	0.00184712	0.0151783
STRC	-0.74872	0.00526995	0.0287976	-0.323455	0.0416272	0.489596	-0.893353	0.00184642	0.0151783
USH1G	-1.44989	0.00153073	0.0190233	-0.686706	0.0586016	0.550809	-1.54347	0.00184812	0.0151783
AC007098.1	-0.423511	0.0144857	0.0394724	-0.113488	0.378266	0.830999	-0.56408	0.00191269	0.0151825
AC011287.1	-0.85414	0.00408868	0.0263858	-0.128342	0.275383	0.794002	-0.991319	0.00186474	0.0151825
AC012317.2	-1.17838	0.0033057	0.0248939	-0.416914	0.0808055	0.60928	-1.34103	0.00187048	0.0151825
AC016772.1	-1.13157	0.000955592	0.016374	-0.42454	0.0764574	0.600316	-1.15738	0.00191256	0.0151825
AC026471.6	-0.565613	0.00388528	0.0258514	-0.0896869	0.478466	0.861213	-0.656872	0.00187249	0.0151825
AC072062.1	-0.891333	0.0197228	0.0438295	-0.133282	0.668068	0.892744	-1.25426	0.00190108	0.0151825
AC092279.2	-0.43353	0.00471531	0.0275063	-0.129573	0.293748	0.801845	-0.510492	0.00190745	0.0151825
AC103592.1	-0.961209	0.00656121	0.0308741	-0.38397	0.0559204	0.541004	-1.17967	0.00192693	0.0151825
AC119751.2	-1.13042	0.00156219	0.0190523	-0.370582	0.127187	0.690806	-1.1902	0.00185249	0.0151825
AL136987.1	-0.745918	0.00821023	0.0329876	-0.223325	0.236054	0.777009	-0.940124	0.00190949	0.0151825
AL139405.1	-0.710653	0.00510412	0.0284343	-0.151358	0.0890468	0.631919	-0.848478	0.00187237	0.0151825
AL358334.2	-0.814725	0.00364276	0.025434	-0.144402	0.0964416	0.643107	-0.932901	0.00190799	0.0151825
AL513478.2	-0.976713	0.00220121	0.0214632	-0.337704	0.136257	0.700301	-1.07081	0.00189712	0.0151825
ALDOA	0.759235	6.25434e-05	0.00354118	0.750832	0.000141709	0.0124691	0.594206	0.00192731	0.0151825
ALG1L15P	-1.10292	0.00288332	0.0238028	-0.360093	0.0795789	0.606525	-1.24025	0.00188513	0.0151825
BARX2	-0.667939	0.00651937	0.0308199	-0.139504	0.338229	0.820504	-0.820886	0.00185135	0.0151825
BX284668.6	-0.703136	0.0151043	0.0399698	-0.301578	0.254961	0.78709	-0.947763	0.00186407	0.0151825
CABYR	-0.480173	0.013725	0.0388178	-0.113077	0.408207	0.842436	-0.639007	0.0018949	0.0151825
CAPZA2	0.44882	0.0045288	0.0272478	0.0908673	0.404541	0.840859	0.521058	0.00191711	0.0151825
CASC9	-0.921167	0.00150148	0.0188693	-0.152289	0.317133	0.813199	-0.965799	0.00191996	0.0151825
CDC14C	-0.688577	0.00369857	0.025533	-0.162311	0.0626459	0.565539	-0.793003	0.00190504	0.0151825
CHST5	-0.656812	0.00672017	0.0309922	-0.102418	0.401797	0.839674	-0.807353	0.00192659	0.0151825
CRYZP2	-1.51319	0.000976052	0.0164504	-0.676523	0.0796729	0.606525	-1.53818	0.00186957	0.0151825
CYC1	0.569476	0.00060547	0.0132567	0.534902	0.00188751	0.0895357	0.524399	0.00188511	0.0151825
DPPA2	-0.860026	0.00964984	0.0346008	-0.208316	0.269874	0.792539	-1.10441	0.00189749	0.0151825
EFCAB8	-1.07739	0.00328644	0.0248939	-0.238003	0.395474	0.836874	-1.22083	0.00189417	0.0151825
EI24P2	-1.27787	0.00292976	0.0238455	-0.644306	0.0469311	0.509699	-1.45811	0.00186006	0.0151825
ENO2	-0.314539	0.0462215	0.0607362	-0.323983	0.0490704	0.519047	-0.500695	0.00192733	0.0151825
ENPP7P12	-0.681254	0.0346364	0.0540527	-0.367475	0.140378	0.705586	-1.04721	0.00186645	0.0151825
EPS8L1	-0.4016	0.0614142	0.0688993	-0.966979	0.000677744	0.0425591	-0.887937	0.00191504	0.0151825
GPR152	-1.09614	0.0049613	0.028096	-0.232432	0.420163	0.846242	-1.30432	0.00189205	0.0151825
GUSBP6	-1.15515	0.00250243	0.022509	-0.55884	0.0034626	0.138645	-1.28172	0.00187281	0.0151825
HSPA14	0.253794	0.00779363	0.0324719	0.0495005	0.456042	0.85554	0.312405	0.0018964	0.0151825
IGBP1P4	-0.9836	0.00349938	0.0252117	-0.271244	0.246697	0.783547	-1.11751	0.0019278	0.0151825
KRT18P55	-0.970128	0.00282122	0.0235844	-0.256097	0.107023	0.657573	-1.08441	0.00192017	0.0151825
LINC02444	-0.823874	0.000402154	0.0105918	-0.296106	0.0799522	0.606859	-0.783837	0.00190747	0.0151825
MAD2L1	0.601901	0.00362142	0.0253897	0.31157	0.107246	0.657573	0.673497	0.00190165	0.0151825
OR13A1	-0.720523	0.00623122	0.0305423	-0.557128	0.0292037	0.42463	-0.872155	0.00192055	0.0151825
OR1F1	-1.00428	0.00636892	0.0306012	-0.553939	0.0657146	0.57612	-1.23299	0.00190522	0.0151825
OTUD1	0.493943	0.000248277	0.00854326	0.347269	0.00376943	0.146607	0.440246	0.00192575	0.0151825
OXER1	-0.476148	0.00119929	0.0173957	-0.314454	0.0282781	0.421273	-0.482883	0.00187848	0.0151825
PAPPA-AS2	-0.960754	0.00675772	0.03102	-0.199477	0.307838	0.807496	-1.18515	0.00187965	0.0151825
RAP1GDS1	0.334541	0.00291921	0.0238439	0.0783283	0.27391	0.794002	0.374517	0.00187637	0.0151825
RASAL1	-1.16761	0.000449936	0.0113162	-0.838397	0.0103536	0.26214	-1.10317	0.001918	0.0151825
RMDN1	0.306928	0.00341712	0.0250624	0.106061	0.171031	0.737676	0.350806	0.00186579	0.0151825
RN7SL104P	-0.905073	0.00672187	0.0309922	-0.375538	0.116979	0.672931	-1.10597	0.00185931	0.0151825
RPL31P35	-1.21584	0.00163173	0.0192439	-0.77492	0.0309443	0.430548	-1.27867	0.00185402	0.0151825
SDSL	0.606967	0.00759355	0.0322108	0.214039	0.301833	0.804885	0.731958	0.00190583	0.0151825
SERTAD4	-0.571222	0.0146421	0.0396491	-0.405045	0.0891942	0.631919	-0.754221	0.00192327	0.0151825
SLC22A13	-0.729197	0.014155	0.0392293	-0.0752122	0.631766	0.887662	-0.980013	0.00187725	0.0151825
SORD2P	0.579301	0.00251174	0.022509	0.315633	0.0727183	0.59496	0.599884	0.00185755	0.0151825
SPANXA2-OT1	-1.24076	0.000265905	0.00885601	-0.643288	0.00158889	0.0794697	-1.12168	0.00192107	0.0151825
STIP1	0.236152	0.00862899	0.0333775	0.138444	0.0976118	0.644805	0.288215	0.00188373	0.0151825
TMCC1-AS1	-0.501966	0.00253225	0.0225188	-0.228806	0.115597	0.671085	-0.537149	0.00187878	0.0151825
TRIM53BP	-1.22184	0.00289601	0.0238028	-0.526761	0.0992062	0.646808	-1.35877	0.00188605	0.0151825
ZNF135	-0.374655	0.00947227	0.0344258	-0.262747	0.069296	0.587161	-0.473656	0.0018725	0.0151825
ZNF707	-0.323489	0.00262048	0.0229985	-0.205049	0.0483549	0.515733	-0.349346	0.00190612	0.0151825
GTF3C6	0.460197	0.00653575	0.0308199	0.270305	0.0952648	0.642058	0.53362	0.0019306	0.0151827
RF01225	-0.755323	0.00116764	0.017301	-0.253065	0.0659515	0.576871	-0.78147	0.00193015	0.0151827
BX842568.2	-1.24431	0.00062174	0.0134008	-0.552972	0.0370826	0.467576	-1.22069	0.00193354	0.0151949
USP38	0.335041	0.0021172	0.0211725	0.140598	0.0591771	0.552236	0.366445	0.00193507	0.015196
LINC01529	-1.20938	0.00495807	0.028096	-0.427083	0.179893	0.743442	-1.42525	0.00194134	0.0152233
OR11H4	-1.12725	0.00127863	0.0177012	-0.674152	0.0211437	0.37417	-1.17295	0.00193998	0.0152233
AC108064.1	-1.4202	0.000249297	0.00854326	-0.821066	0.00777793	0.226171	-1.28353	0.00194469	0.0152387
TIGD1	-0.343649	0.00167409	0.0194409	-0.0976928	0.158386	0.726186	-0.363906	0.00194837	0.0152566
GDAP2	0.407032	0.00461686	0.0273019	0.14065	0.18892	0.747935	0.471412	0.00195261	0.0152597
IL1RN	0.759392	0.0242513	0.0470037	0.534859	0.0936379	0.639571	1.03898	0.00195296	0.0152597
KIAA1328	-0.573058	0.00252375	0.0225107	-0.0690744	0.382984	0.833106	-0.634257	0.00195214	0.0152597
AC010173.1	-0.696325	0.00174804	0.0198249	-0.329582	0.0629927	0.566518	-0.745245	0.00195451	0.0152609
LY86	0.702427	0.0132379	0.0383944	0.237585	0.380224	0.832168	0.911193	0.00195755	0.0152629
PSMC4	0.262884	0.00682844	0.031124	0.133428	0.124669	0.687067	0.314918	0.0019568	0.0152629
AC034205.3	-1.26589	0.00107905	0.0169074	-0.607526	0.0546126	0.538738	-1.29994	0.00196593	0.0152676
AC102941.1	-1.00196	0.00232198	0.0219032	-0.360673	0.123354	0.684086	-1.08353	0.00196971	0.0152676
AC114956.2	-0.736532	0.00356242	0.0252526	-0.0236555	0.828351	0.909751	-0.841059	0.00196268	0.0152676
ATF4P2	-1.01142	0.000316227	0.00970224	-0.369517	0.00661041	0.2044	-0.935566	0.00196988	0.0152676
DCST2	-0.605896	0.0317401	0.0520186	-0.0748608	0.682921	0.893868	-0.926555	0.0019681	0.0152676
DCTN5	0.324008	0.00753962	0.0320603	0.0710922	0.368298	0.828689	0.398912	0.00197258	0.0152676
HHLA1	-0.68164	0.00372494	0.0255766	-0.0984683	0.255834	0.78709	-0.7818	0.00196833	0.0152676
LINC01983	-0.957312	0.0105441	0.035542	-0.416401	0.0810374	0.610383	-1.24624	0.00195998	0.0152676
SDCBP2	-0.534495	0.00247035	0.0224146	-0.196237	0.14582	0.711588	-0.585657	0.00197164	0.0152676
TMEM241	-0.299166	0.00346787	0.0251284	-0.141216	0.0898969	0.632241	-0.337472	0.00196485	0.0152676
TNPO1	0.374398	0.00292082	0.0238439	0.133173	0.157784	0.725286	0.420561	0.00197352	0.0152676
ADGRF2	-0.988411	0.0234183	0.0464861	-0.510298	0.203741	0.757092	-1.44114	0.00197775	0.0152787
RPL19P20	-1.19414	0.00083848	0.015574	-0.479094	0.0653469	0.574695	-1.19043	0.00197749	0.0152787
UGT1A4	-1.23423	0.000534438	0.0122819	-0.696825	0.01478	0.309512	-1.19042	0.00197946	0.0152811
AC084198.1	-0.871808	0.00643058	0.0307248	-0.389835	0.0713978	0.591695	-1.05908	0.00198421	0.0152871
DUOX2	-0.68895	0.00249169	0.022509	-0.413824	0.00538947	0.182108	-0.761106	0.00198184	0.0152871
GH1	-1.10516	0.0139731	0.0391015	-0.135662	0.720151	0.898049	-1.49765	0.00198621	0.0152871
GTF2F2	0.382602	0.00358306	0.0252826	0.163462	0.146114	0.71194	0.426675	0.00198724	0.0152871
UPK3B	-0.648086	0.0242211	0.0469769	-0.126366	0.618665	0.88533	-0.924768	0.00198526	0.0152871
GCHFR	0.660615	0.00840761	0.0331894	0.324855	0.191901	0.750426	0.801246	0.00199008	0.0152882
SEC1P	-0.9252	0.00464312	0.0273735	-0.178917	0.444397	0.852503	-1.08216	0.00199018	0.0152882
AC011498.3	-1.40359	0.00814727	0.0329331	-0.232081	0.531661	0.871618	-1.76864	0.00199851	0.0152909
AL136380.1	-0.711118	0.00405912	0.0263294	-0.24316	0.203232	0.756885	-0.818446	0.00200451	0.0152909
ERCC6L	0.484902	0.0172725	0.0417712	0.289889	0.153093	0.720795	0.638763	0.00199688	0.0152909
HSDL2	0.522876	0.000661593	0.0138465	0.500612	0.00171776	0.083427	0.490546	0.00200231	0.0152909
ING5	-0.206782	0.0114577	0.0364811	-0.148504	0.0705865	0.590044	-0.263511	0.00200264	0.0152909
MTERF3	0.299332	0.00265138	0.0231128	0.129523	0.117012	0.672931	0.318026	0.00199572	0.0152909
PDHB	0.343431	0.00135198	0.0182704	0.211502	0.0301616	0.426315	0.34376	0.00200301	0.0152909
PTP4A1	0.473506	0.00136925	0.0183279	0.339258	0.0144002	0.308443	0.490722	0.00200367	0.0152909
RSAD1	-0.142825	0.020799	0.0446023	-0.107511	0.0879109	0.627752	-0.193366	0.00200334	0.0152909
RTBDN	-0.846686	0.00748496	0.0319816	-0.179241	0.219087	0.768097	-1.04692	0.00200197	0.0152909
UQCRC2	0.299863	0.00178953	0.0198944	0.176518	0.0437703	0.497993	0.30764	0.00200705	0.0152996
AC087588.1	-1.0169	0.0148396	0.0397905	-0.652565	0.0666375	0.578982	-1.38821	0.00202003	0.0153162
AL022163.1	-1.39598	0.000585704	0.0130258	-0.709349	0.0296136	0.42463	-1.29188	0.00201619	0.0153162
C1QL4	-1.1796	0.00240142	0.0220921	-0.783816	0.0218812	0.378987	-1.2934	0.00201586	0.0153162
CELF5	-0.968484	0.00538515	0.029072	-0.154342	0.333513	0.819105	-1.15222	0.00201884	0.0153162
CHMP1B-AS1	0.46828	0.00431556	0.0268611	0.256502	0.106824	0.657573	0.53715	0.00202706	0.0153162
CISD1	0.597091	0.00102791	0.0166634	0.472708	0.00992474	0.255596	0.568369	0.00201466	0.0153162
DEPDC1	0.654466	0.0118906	0.0370336	0.364391	0.15954	0.728652	0.84564	0.00202539	0.0153162
DGCR5	-0.897762	0.00136474	0.0183195	-0.132047	0.47006	0.859165	-0.926297	0.00203245	0.0153162
FAM25BP	-1.27128	0.00373388	0.0255937	-1.18423	0.00512835	0.177217	-1.43348	0.00202343	0.0153162
H2AFY	0.380478	0.0111268	0.0361748	0.0692967	0.522723	0.869782	0.483598	0.00202385	0.0153162
HSPD1P4	-0.671904	0.00443715	0.0271647	-0.407318	0.0553008	0.540313	-0.765471	0.00203253	0.0153162
KRTAP5-11	-0.883821	0.00567891	0.0297789	-0.157639	0.257936	0.787997	-1.05253	0.00203105	0.0153162
LIN28B	-0.941781	0.00958567	0.0345208	-0.289959	0.287501	0.799022	-1.17933	0.00203417	0.0153162
OR10AA1P	-0.670192	0.0531772	0.0643095	-0.177512	0.425672	0.847807	-1.11742	0.0020329	0.0153162
PHOX2A	-1.55788	0.00238407	0.0220749	-0.619133	0.0897168	0.632241	-1.70247	0.00203445	0.0153162
RPS10P28	-1.10027	0.00605988	0.0302831	-0.555787	0.107982	0.658915	-1.31671	0.00203129	0.0153162
RPSAP8	-1.09713	0.00106147	0.0167664	-0.556531	0.0132926	0.298581	-1.12389	0.00202948	0.0153162
SALRNA2	-0.786526	0.0111549	0.0361954	-0.113184	0.537329	0.874008	-1.02059	0.00202091	0.0153162
AP000534.1	-0.889511	0.0974876	0.086759	-0.0892275	0.844821	0.910354	-1.79357	0.00203965	0.0153448
FGF17	-0.746452	0.0151952	0.0400233	-0.216542	0.381553	0.833043	-1.00805	0.00204283	0.0153581
PSMD10P3	-1.08115	0.00726769	0.0316065	-0.495062	0.076866	0.601601	-1.32121	0.00204458	0.0153608
AC006557.6	-0.449174	0.00707144	0.0313931	-0.0423968	0.548952	0.876764	-0.546895	0.00210521	0.0153889
AC007216.1	-1.14522	0.00885974	0.033682	-0.441924	0.277077	0.794002	-1.4361	0.002101	0.0153889
AC008507.3	-0.647233	0.00517429	0.0286033	-0.0674835	0.502162	0.865913	-0.76041	0.00208983	0.0153889
AC009133.3	-0.605143	0.0047281	0.0275063	-0.0890267	0.354859	0.82592	-0.706739	0.00205903	0.0153889
AC010531.4	-0.804611	0.016389	0.0410806	-0.183134	0.417991	0.845964	-1.10429	0.00208868	0.0153889
AC018892.3	-0.599319	0.0152009	0.0400233	-0.0622905	0.549576	0.876764	-0.80618	0.00209822	0.0153889
AC022929.2	-0.649302	0.00595928	0.0301542	-0.0629648	0.51593	0.869478	-0.777282	0.00206573	0.0153889
AC079602.2	-0.958779	0.0107156	0.0357909	-0.38326	0.050389	0.523376	-1.24515	0.00206946	0.0153889
AC104088.1	-0.812206	0.0450589	0.0601072	-0.200743	0.499936	0.865899	-1.32254	0.00205524	0.0153889
AC138409.1	-0.421879	0.0354775	0.0545592	-0.0283614	0.841274	0.910122	-0.639496	0.00209433	0.0153889
AL162632.1	-0.813362	0.00514039	0.0285536	-0.0818333	0.511307	0.868294	-0.958459	0.00208215	0.0153889
AL603832.3	0.677661	0.00195327	0.0206056	0.687555	0.00241997	0.108011	0.723449	0.00205733	0.0153889
BLOC1S6	-0.440835	0.00221353	0.0214874	-0.0747636	0.32451	0.816034	-0.476692	0.00205563	0.0153889
C15orf38-AP3S2	0.30565	0.00932563	0.0342952	0.137017	0.195413	0.752488	0.373627	0.00210431	0.0153889
CEP85	0.466208	0.000248939	0.00854326	0.408809	0.00160652	0.0799222	0.424036	0.00206606	0.0153889
CYB5R4	0.675283	0.00343239	0.0250624	0.138411	0.367332	0.828689	0.757059	0.00207907	0.0153889
DNAJC25-GNG10	0.507815	0.00780788	0.0325197	0.133704	0.424508	0.847151	0.609699	0.00208757	0.0153889
DPY19L2P2	-0.830669	0.00272114	0.0232614	-0.0934401	0.407281	0.842436	-0.91652	0.00206721	0.0153889
FAM156B	-0.301668	0.00195997	0.0206265	-0.224289	0.0224745	0.382067	-0.325715	0.00208223	0.0153889
FAM95C	-0.84487	0.00182849	0.0201035	-0.420792	0.0539033	0.536013	-0.898764	0.00208711	0.0153889
FRG1CP	0.529084	0.000243738	0.00850201	0.45401	0.00211679	0.0978401	0.479927	0.00208855	0.0153889
GOLT1A	-1.14188	0.0151735	0.0400233	-0.419878	0.190627	0.750363	-1.55835	0.00210543	0.0153889
IFI30	0.756563	0.0130831	0.0382553	0.189367	0.495857	0.864718	0.98117	0.0020944	0.0153889
KRTAP5-7	-0.939255	0.00298741	0.0240638	-0.508836	0.0462471	0.507132	-1.05036	0.00210365	0.0153889
LINC00905	-1.56778	0.000787791	0.0150622	-0.425655	0.238767	0.778304	-1.56871	0.00207691	0.0153889
LINC01910	-0.611844	0.0165562	0.0412379	-0.235316	0.0978228	0.645115	-0.830308	0.00210605	0.0153889
LINC02108	-0.79339	0.00287422	0.0238028	-0.216234	0.0283226	0.421273	-0.881199	0.00210117	0.0153889
LRIT2	-0.808567	0.116382	0.095375	-1.36771	0.0170237	0.334252	-1.89714	0.00206061	0.0153889
MTNR1B	-1.17459	0.00324283	0.0248086	-0.479642	0.11115	0.663896	-1.33385	0.00209874	0.0153889
NINL	-0.48909	0.00127832	0.0177012	-0.346584	0.0169125	0.332752	-0.499068	0.00207473	0.0153889
NKIRAS1	0.316497	0.0038913	0.0258514	0.194091	0.0616804	0.561768	0.350928	0.00207251	0.0153889
PSG8-AS1	-0.873262	0.00668019	0.0309888	-0.221773	0.123787	0.684667	-1.06064	0.00207355	0.0153889
PUF60	0.21575	0.0133197	0.0384448	0.104025	0.18666	0.747447	0.276178	0.00206929	0.0153889
RN7SL297P	-0.840023	0.0401526	0.0572465	-0.166505	0.618702	0.885338	-1.3257	0.00205917	0.0153889
SNX6	0.450274	0.0021483	0.0212844	0.137283	0.192146	0.750465	0.480179	0.00206314	0.0153889
TMEM212	-0.616732	0.0035094	0.0252338	-0.0837105	0.318711	0.813953	-0.69857	0.00208377	0.0153889
TMLHE	0.406171	0.00137352	0.0183279	0.25519	0.0278245	0.418582	0.414537	0.0020784	0.0153889
TUBBP1	-0.891755	0.00522976	0.0287496	-0.188692	0.329034	0.818252	-1.06395	0.00206471	0.0153889
UGDH-AS1	-0.544543	0.00232856	0.0219032	-0.0626362	0.44096	0.851417	-0.595382	0.00208163	0.0153889
VAPB	0.158935	0.0158393	0.0404974	0.0571137	0.284879	0.797274	0.21311	0.00205501	0.0153889
VWA7	-0.578395	0.0134985	0.038615	-0.21621	0.230354	0.773908	-0.765231	0.00209783	0.0153889
RPS10P16	-0.850802	0.00310285	0.0243415	-0.304468	0.0492018	0.519621	-0.957285	0.00210784	0.0153917
CST6	-0.543525	0.0864303	0.0814706	-1.41304	0.000367328	0.0261804	-1.18006	0.00210969	0.0153949
GNG5	0.378177	0.0186891	0.0429072	0.132964	0.360524	0.82754	0.505012	0.00211165	0.015399
PKD1L2	-0.562943	0.0391857	0.0567425	-0.0384048	0.795439	0.908572	-0.87191	0.00211345	0.0154018
AC104117.4	-0.990822	0.0185545	0.0428366	-0.208482	0.403136	0.840522	-1.38089	0.00211679	0.0154067
AL354718.3	-1.10315	0.0100046	0.0348978	-0.65192	0.0773616	0.602845	-1.37205	0.0021177	0.0154067
ECHS1	0.420667	0.00700556	0.0313625	0.390197	0.0160602	0.32329	0.482769	0.00211835	0.0154067
BABAM2	0.287546	0.00330326	0.0248939	0.208792	0.0326599	0.441659	0.317637	0.0021203	0.0154106
LINC00491	-1.04737	0.00103169	0.0166634	-0.349851	0.0800426	0.607145	-1.0581	0.00212198	0.0154126
ZNF101P1	-1.04585	0.00690362	0.031269	-0.714467	0.0281371	0.420641	-1.25663	0.0021244	0.01542
RN7SL556P	-0.914045	0.0110874	0.0361231	-0.384476	0.106441	0.657573	-1.19461	0.00212604	0.0154216
IFI27	0.67856	0.00550161	0.0292898	0.225081	0.306005	0.806418	0.794202	0.00212786	0.0154246
AC069277.1	-0.85031	0.00100012	0.0165283	-0.216847	0.122332	0.682496	-0.860533	0.00213731	0.0154385
BTF3L4P2	0.514089	0.00451333	0.0272299	0.206359	0.17738	0.740622	0.579409	0.00213423	0.0154385
CCT4	0.312581	0.0043892	0.027057	0.191058	0.0619578	0.563252	0.339152	0.00213586	0.0154385
CRYM	-0.642894	0.00416774	0.0265617	-0.262329	0.117902	0.674828	-0.740998	0.00213638	0.0154385
RAE1	0.214043	0.00865057	0.0334202	0.0738973	0.248021	0.783878	0.264922	0.00213239	0.0154385
SDCBP	0.377983	0.00380714	0.0257581	0.0815767	0.369526	0.829082	0.428536	0.00213826	0.0154385
MKRN7P	-0.995052	0.00367756	0.0254588	-0.388835	0.0927103	0.639	-1.13581	0.00214017	0.0154421
RNF41	0.181554	0.0102132	0.0351031	0.126997	0.0729267	0.595481	0.229183	0.00214281	0.0154509
CYP17A1	-0.797521	0.00457804	0.0273019	-0.385881	0.0658173	0.57664	-0.928735	0.00214638	0.0154665
AL450992.3	-0.899939	0.0027886	0.0234793	-0.236842	0.0939897	0.640124	-0.989673	0.00214907	0.0154743
SPTBN4	-0.706507	0.0121841	0.0372744	-0.234206	0.152623	0.719971	-0.921703	0.00215029	0.0154743
FTLP1	-0.75496	0.0406938	0.0576574	-0.167899	0.537784	0.874241	-1.19706	0.00215193	0.0154759
AL590867.1	-0.630231	0.00281085	0.0235728	-0.114891	0.136585	0.700822	-0.696836	0.0021563	0.015487
MORC4	-0.555031	0.00502569	0.0282641	-0.0694609	0.345679	0.822147	-0.650423	0.00215631	0.015487
ACP7	-0.825082	0.00834518	0.0331225	-0.339636	0.0699507	0.588393	-1.03225	0.00215863	0.0154935
AC095040.1	-0.983628	0.00682642	0.031124	-0.228065	0.154239	0.721683	-1.20032	0.00216046	0.0154961
ANKRD30BL	-0.961092	0.00821876	0.0329876	-0.158474	0.285392	0.79736	-1.19497	0.00216381	0.0154961
CTSB	0.691398	0.0064401	0.0307492	0.147918	0.481517	0.861213	0.824342	0.00216354	0.0154961
LINC02346	-1.50142	0.00132526	0.0180594	-0.862087	0.018181	0.34463	-1.54391	0.00216467	0.0154961
AC006011.2	-1.26268	0.00340435	0.0250624	-0.55938	0.129611	0.692888	-1.41664	0.00217364	0.0155052
AP000542.3	-0.624549	0.00606165	0.0302831	-0.0682223	0.449418	0.85375	-0.744153	0.00217704	0.0155052
CACNA1C-AS2	-0.55802	0.0013531	0.0182704	-0.377567	0.0253591	0.40344	-0.572904	0.00217287	0.0155052
DLX6	-0.619225	0.0123774	0.0374311	-0.167221	0.261922	0.789122	-0.800385	0.00217143	0.0155052
DYNC1LI1	0.220009	0.010393	0.0353478	0.0516255	0.402468	0.840378	0.279265	0.0021787	0.0155052
IDI1	0.351836	0.00204412	0.0208974	0.187911	0.0488752	0.518395	0.367478	0.00217547	0.0155052
LINC01554	-0.641317	0.00227422	0.0217403	-0.0779864	0.559612	0.878431	-0.689154	0.00216771	0.0155052
RAP1A	0.338867	0.00881473	0.0336737	0.0684095	0.452824	0.85386	0.418485	0.00217314	0.0155052
SNX4	0.399994	0.00300008	0.0240638	0.0477343	0.591276	0.881388	0.443611	0.00217735	0.0155052
PSMD12	0.28695	0.00696908	0.0313078	0.105353	0.200371	0.755205	0.346261	0.00218062	0.0155087
AL031118.1	-0.521427	0.00247664	0.0224146	-0.149313	0.0740046	0.596613	-0.56705	0.00218826	0.015553
AC012368.1	-0.473557	0.00136611	0.0183195	-0.213458	0.0227447	0.383233	-0.483964	0.00219404	0.0155578
AL049812.1	-1.02024	0.00379345	0.0257537	-0.320878	0.0867753	0.624718	-1.15302	0.00219096	0.0155578
AL390957.1	-0.587419	0.00884394	0.0336767	-0.0290888	0.826567	0.909741	-0.733472	0.00219604	0.0155578
ATP5MGL	-0.772979	0.00467162	0.0274174	-0.0950217	0.461385	0.857513	-0.890701	0.00219283	0.0155578
HSPD1	0.326381	0.00314944	0.0245591	0.133697	0.109828	0.661665	0.356465	0.00219606	0.0155578
AC099550.1	-0.601273	0.00375597	0.0256682	-0.0507368	0.55376	0.877378	-0.685958	0.00219777	0.0155594
AC140113.1	-1.43309	0.000743567	0.0146221	-0.629847	0.0450436	0.503503	-1.39948	0.00220055	0.0155594
C1orf100	-0.878651	0.00115598	0.0172811	-0.324661	0.0934268	0.639571	-0.89814	0.00219924	0.0155594
AC001226.2	-0.533716	0.00213213	0.0212217	-0.130796	0.225496	0.77249	-0.568514	0.00221006	0.015572
AC004224.1	-1.00183	0.00736841	0.0317732	-0.318291	0.177274	0.740622	-1.23836	0.00222471	0.015572
AC004678.1	-1.27731	0.00465818	0.0274174	-0.556199	0.170234	0.736795	-1.48092	0.00222844	0.015572
AC008555.5	-0.552926	0.00131521	0.0179866	-0.283684	0.0565953	0.543469	-0.562537	0.00223544	0.015572
AC011921.1	-0.6316	0.00817826	0.0329518	-0.310404	0.1254	0.688498	-0.755756	0.00222253	0.015572
AC021752.1	-0.700989	0.00492496	0.0280101	-0.144807	0.26746	0.792047	-0.818117	0.00223345	0.015572
AC106038.2	-0.957455	0.024524	0.0472355	-0.0793398	0.827055	0.909751	-1.37865	0.00221662	0.015572
AL353586.1	-0.656931	0.0173422	0.0418306	-0.181921	0.386732	0.833409	-0.903556	0.00221403	0.015572
AL391987.3	-0.785192	0.0101048	0.0350077	-0.181893	0.182104	0.744431	-0.996918	0.00223399	0.015572
AL450426.1	-0.803349	0.00259105	0.0228329	-0.221747	0.0973356	0.644408	-0.876449	0.00223427	0.015572
AL512624.2	-0.727554	0.0235516	0.0465953	-0.350389	0.141195	0.705586	-1.04963	0.00222974	0.015572
C9orf147	-0.922806	0.000949767	0.016374	-0.634542	0.0147771	0.309512	-0.920622	0.00220979	0.015572
DEK	0.240016	0.00975024	0.0346852	0.0299429	0.639273	0.888043	0.299855	0.0022172	0.015572
DNAJC19P6	-1.01678	0.00693477	0.0312884	-0.418868	0.0637141	0.568694	-1.23595	0.00222318	0.015572
G3BP1	0.339118	0.00319045	0.0246869	0.122636	0.125571	0.688498	0.381014	0.00223651	0.015572
GABRG3	-0.702848	0.0198603	0.0439297	-0.036308	0.854235	0.912044	-0.979424	0.00221368	0.015572
LCAT	-0.339874	0.019151	0.0433951	-0.152518	0.26212	0.789122	-0.436898	0.00222987	0.015572
LINC01356	-0.749049	0.0052672	0.0287976	-0.182851	0.219112	0.768097	-0.876962	0.0022241	0.015572
PTPRVP	-0.885558	0.00205616	0.0209453	-0.50202	0.0591588	0.552236	-0.946192	0.00223652	0.015572
STK40	0.287266	0.00702675	0.0313886	0.185895	0.0566078	0.543469	0.347149	0.00222021	0.015572
TPM3P7	-0.600887	0.122282	0.0981091	-0.0157534	0.952187	0.921165	-1.24614	0.00220557	0.015572
TREM2	0.833001	0.0192394	0.0434685	-0.0101396	0.975515	0.922757	1.12644	0.00221268	0.015572
TTC34	-0.486292	0.00663129	0.0309307	-0.129073	0.341478	0.820987	-0.585024	0.00222099	0.015572
WDR19	-0.268376	0.00278037	0.0234314	-0.250656	0.00737943	0.219146	-0.282734	0.00221987	0.015572
AC005921.4	-0.918647	0.0145426	0.0395368	-0.265995	0.172171	0.737702	-1.22298	0.00224365	0.0155907
BBS5	-0.542688	0.00433874	0.0269338	-0.0657938	0.480155	0.861213	-0.624369	0.00224492	0.0155907
OR2L2	-0.537518	0.0111419	0.0361933	0.0107691	0.910103	0.918012	-0.691525	0.00224238	0.0155907
SIGLEC29P	-0.998934	0.00752868	0.0320603	-0.265285	0.198005	0.75439	-1.22783	0.00224464	0.0155907
KIRREL2	-0.886004	0.0178953	0.0423432	-0.382772	0.166459	0.733135	-1.21662	0.00225065	0.0156206
AC022165.1	-0.847295	0.00193022	0.0205268	-0.328538	0.143869	0.709984	-0.899876	0.00225518	0.0156354
AC138035.3	-0.716161	0.00343219	0.0250624	-0.204366	0.305986	0.806418	-0.802395	0.00226671	0.0156354
AL162311.3	-0.796641	0.00473748	0.0275063	-0.109541	0.320252	0.814493	-0.922932	0.00226121	0.0156354
COMMD10	0.432953	0.00355471	0.0252526	0.138909	0.226847	0.773425	0.471541	0.00226821	0.0156354
DCST1	-0.626371	0.0270412	0.0491057	-0.0503909	0.777097	0.906078	-0.915475	0.00226881	0.0156354
IPO5	0.226816	0.000396401	0.0105345	0.176597	0.00532532	0.181302	0.211779	0.00225775	0.0156354
OR7E116P	-1.05545	0.00884271	0.0336767	-0.34133	0.218162	0.768097	-1.34053	0.00226995	0.0156354
PCDHB14	-0.420128	0.0136042	0.0386782	-0.327325	0.061338	0.560297	-0.526048	0.002268	0.0156354
PRDM9	-1.40912	0.00221911	0.0214874	-0.634133	0.0688172	0.585148	-1.52772	0.002259	0.0156354
PRKAR2A	0.233976	0.00317514	0.0246284	0.185853	0.0210053	0.373801	0.260008	0.0022649	0.0156354
RPS24P18	-1.35165	0.000874343	0.0157897	-0.927009	0.00474141	0.169947	-1.32774	0.00226934	0.0156354
RPSAP3	-0.737124	0.0153179	0.0401117	-0.146202	0.493789	0.864193	-0.970513	0.00226728	0.0156354
NCOA4	0.346587	0.00621121	0.0305361	0.067882	0.406358	0.841874	0.413663	0.00227334	0.015649
MS4A7	0.621714	0.00520047	0.0286423	0.0716433	0.684354	0.894081	0.727115	0.00227692	0.0156637
AL450346.1	-1.18608	0.00240421	0.0221004	-0.413208	0.149003	0.715373	-1.28026	0.00228339	0.0156877
ARMT1	0.420881	0.00147051	0.0186928	0.133194	0.115942	0.671085	0.43197	0.0022846	0.0156877
Z83841.1	-1.10439	0.00104145	0.0166749	-0.494877	0.00832671	0.233418	-1.09651	0.00228615	0.0156877
ZNF271P	0.308934	0.00331988	0.0249262	0.181637	0.0685929	0.584988	0.332488	0.00228512	0.0156877
AC068050.1	-1.01173	0.00201588	0.0208311	-0.451972	0.0767275	0.60145	-1.07981	0.00229208	0.0156989
AC145350.2	-0.757563	0.00254052	0.0225572	-0.245453	0.12736	0.690806	-0.826701	0.00229208	0.0156989
RPL35AP4	-0.580738	0.183742	0.124783	-0.154465	0.693243	0.894915	-1.36929	0.00229124	0.0156989
AC007326.5	-0.465094	0.0103236	0.0352418	-0.0658639	0.612609	0.884232	-0.586107	0.00229616	0.0157
AC009169.1	-0.955156	0.00660271	0.0309069	-0.436551	0.0882721	0.629295	-1.15914	0.00229704	0.0157
AC021074.3	-1.1861	0.00103065	0.0166634	-0.873055	0.00870325	0.23869	-1.1885	0.00229483	0.0157
CDC42EP3P1	-1.10537	0.00213906	0.0212469	-0.467219	0.0398263	0.481026	-1.18336	0.00229799	0.0157
COL11A1	-0.603651	0.0920731	0.0842141	-0.553932	0.165346	0.732159	-1.16557	0.00230743	0.0157408
ELK2AP	-1.21607	0.0254719	0.0479195	-0.572268	0.269408	0.792539	-1.7788	0.00230829	0.0157408
ZNF251	-0.245187	0.0142478	0.0393282	-0.151966	0.126061	0.689321	-0.308515	0.00230675	0.0157408
AC105206.3	-0.698532	0.00853242	0.0333198	-0.201804	0.296575	0.803318	-0.860332	0.00231805	0.0157583
AC127496.7	-0.447798	0.0356883	0.0546687	-0.0498834	0.77234	0.905691	-0.677197	0.00231693	0.0157583
AL590399.1	-0.380742	0.00271768	0.0232614	-0.254069	0.03893	0.477517	-0.41041	0.00231709	0.0157583
CHEK2P2	-1.00044	0.00764101	0.0322578	-0.249335	0.198892	0.755037	-1.22436	0.00231236	0.0157583
GLIS1	-0.672372	0.00490952	0.0279967	-0.41267	0.0696774	0.587593	-0.765618	0.00231448	0.0157583
INHA	-0.844557	0.00365787	0.0254588	-0.152779	0.332692	0.819105	-0.951423	0.00232165	0.015763
PCCB	0.289965	0.00233781	0.0219725	0.22926	0.0174211	0.338323	0.298456	0.00232072	0.015763
TEX54	-0.552682	0.0106651	0.0357086	-0.179118	0.216544	0.767758	-0.701705	0.00232307	0.015763
AC022400.4	-0.958099	0.00476986	0.0276131	-0.483397	0.0936723	0.639643	-1.10453	0.00233836	0.0157652
AC074117.1	-0.677211	0.00726142	0.0316065	-0.0671057	0.336522	0.820062	-0.821296	0.00232531	0.0157652
AC136896.1	-1.28951	0.0100486	0.0349651	-0.588629	0.155324	0.723425	-1.67844	0.00235788	0.0157652
ADA	0.400473	0.00058234	0.0129756	0.269485	0.0162985	0.326303	0.377613	0.00233158	0.0157652
AL033519.3	-1.00255	0.0103287	0.0352418	-0.384613	0.059057	0.552019	-1.2751	0.00235254	0.0157652
AL132780.4	-0.437811	0.0169563	0.0415845	-0.142312	0.325076	0.816234	-0.580534	0.00236238	0.0157652
ASB12	1.68743	7.66576e-06	0.000691113	2.70395	2.14502e-11	2.18401e-08	1.28246	0.00235623	0.0157652
AZI2	0.416447	0.00207888	0.0210584	0.158482	0.115547	0.671085	0.438721	0.00234838	0.0157652
COTL1	0.474335	0.0166921	0.0414046	0.17763	0.312017	0.810358	0.626879	0.00234857	0.0157652
CT62	-1.23716	0.00178764	0.0198944	-0.553197	0.0321321	0.438724	-1.31496	0.0023565	0.0157652
DDX25	-0.715512	0.000305823	0.00953278	-0.418582	0.00828503	0.233167	-0.645172	0.00233342	0.0157652
DUX4L50	-0.519054	0.00472272	0.0275063	-0.202808	0.169	0.736251	-0.593543	0.00234224	0.0157652
EXOSC9	0.285433	0.00424241	0.0267148	0.0966516	0.230714	0.773908	0.325952	0.00233147	0.0157652
GDE1	0.266536	0.0184554	0.0427728	0.0907212	0.341028	0.820874	0.35725	0.00234466	0.0157652
GSTO2	-0.604135	0.013115	0.0382643	-0.382837	0.114309	0.67051	-0.773383	0.00236511	0.0157652
ITIH6	-1.40674	0.0129384	0.0381105	-1.86351	0.000668425	0.0421596	-1.80174	0.00232726	0.0157652
KRT87P	-1.08091	0.01019	0.0350716	-0.327286	0.198578	0.754646	-1.38036	0.00235067	0.0157652
LINC00628	-1.18149	0.0118935	0.0370336	-0.711744	0.0554357	0.540313	-1.51365	0.00234774	0.0157652
MGAT4EP	-0.781208	0.00943683	0.0344088	-0.219395	0.0976679	0.644841	-0.981713	0.00234146	0.0157652
NDUFA4	0.77699	0.000499627	0.0118958	0.687375	0.00244794	0.108874	0.690382	0.00235652	0.0157652
POM121L10P	-1.22951	0.0202809	0.0441324	-0.538924	0.160602	0.73008	-1.72676	0.00236522	0.0157652
POMP	0.530053	0.00851701	0.0333198	0.240876	0.204422	0.757208	0.61613	0.00236164	0.0157652
PRPF40A	0.402854	0.00317041	0.024622	0.149794	0.147593	0.714343	0.445582	0.00235939	0.0157652
RASSF4	0.570424	0.00454793	0.0272752	0.186809	0.256262	0.787262	0.65228	0.00233478	0.0157652
RPS2P45	-0.793969	0.00249809	0.022509	-0.174738	0.209718	0.760995	-0.861885	0.00233691	0.0157652
SLC14A1	-0.710785	0.00693802	0.0312884	-0.442652	0.0671513	0.580655	-0.842196	0.00234547	0.0157652
SLC25A53	0.310168	0.0134214	0.0385093	0.204237	0.100748	0.648994	0.39472	0.00233797	0.0157652
SLC31A2	0.508696	0.0233294	0.0464222	0.0409225	0.827594	0.909751	0.713244	0.0023625	0.0157652
WASIR1	-1.25565	0.00683013	0.031124	0.0779352	0.830334	0.909751	-1.5003	0.00233561	0.0157652
VAPA	0.297056	0.0091613	0.0341094	0.0897689	0.316036	0.812799	0.362696	0.00236667	0.0157653
AC023162.1	-1.08843	0.0105757	0.0355742	-0.625871	0.0241933	0.394355	-1.38901	0.00237081	0.0157812
ASCL3	-1.06439	0.00253235	0.0225188	-0.311867	0.180891	0.74372	-1.1606	0.00238061	0.0157812
CDC27P3	-1.20323	0.00591797	0.0301385	-0.340897	0.199156	0.755037	-1.42326	0.00237785	0.0157812
CLDN3	-1.06091	0.00754166	0.0320603	-0.212037	0.454433	0.854867	-1.29822	0.00237694	0.0157812
FBXO2	-0.709745	0.00343204	0.0250624	-0.652665	0.00919843	0.245312	-0.758606	0.00237576	0.0157812
FDPSP4	-0.806462	0.00603326	0.0302831	-0.126214	0.247085	0.783547	-0.957567	0.00237717	0.0157812
LINC02191	-1.07385	0.00671491	0.0309922	-0.307053	0.300574	0.804885	-1.30169	0.00238036	0.0157812
SLC25A51P1	-1.35082	0.00995953	0.0348235	-0.566179	0.188741	0.747935	-1.70146	0.00237892	0.0157812
AL079307.1	-0.708365	0.00647734	0.0307838	-0.12193	0.170754	0.737246	-0.844506	0.00239093	0.0158025
AL157996.1	-0.742441	0.0103085	0.0352139	-0.338348	0.18622	0.747108	-0.91581	0.00239773	0.0158025
AL161729.3	-0.858617	0.00690028	0.031269	-0.517456	0.0374397	0.469554	-1.0336	0.00239351	0.0158025
AP003498.2	-0.71231	0.00717583	0.0315851	-1.09337	0.000998362	0.0572683	-1.03113	0.00239778	0.0158025
CU634019.7	-0.7572	0.00473241	0.0275063	-0.0856512	0.61348	0.884232	-0.870608	0.00240118	0.0158025
CYP 20.00	-0.507162	0.00620791	0.0305361	-0.504446	0.00892158	0.242519	-0.574199	0.00239503	0.0158025
INSC	-1.01714	0.00274147	0.0232614	-0.521226	0.113503	0.669081	-1.01004	0.00239319	0.0158025
RN7SL301P	-0.826839	0.0308679	0.0514962	-0.514952	0.143999	0.71025	-1.24421	0.00239852	0.0158025
RPS2P1	-0.921221	0.00157068	0.0190873	-0.266964	0.067655	0.58201	-0.952996	0.00240082	0.0158025
SDC3	0.761706	0.000876548	0.0157971	0.271202	0.109964	0.661665	0.750033	0.0023953	0.0158025
VDAC2	0.313994	0.00619565	0.0305361	0.251783	0.03038	0.427343	0.353931	0.00239861	0.0158025
YBX1	0.460308	0.00560658	0.0296028	0.353263	0.0327727	0.442456	0.519829	0.00238683	0.0158025
KCTD17	0.345585	0.0107568	0.0358668	0.062969	0.549566	0.876764	0.435104	0.00240499	0.0158181
AC011447.3	-0.710169	0.00481145	0.0277244	-0.0527647	0.492028	0.863644	-0.8204	0.0024111	0.0158392
H2AFZP1	-0.949363	0.00446866	0.0271647	-0.413555	0.0994544	0.646827	-1.08401	0.0024108	0.0158392
CLEC18A	-0.822783	0.00527535	0.0287976	-0.282666	0.199792	0.7551	-0.938237	0.00241965	0.0158455
ESPN	-0.961658	0.00372369	0.0255766	-0.89506	0.00259714	0.112677	-1.07339	0.0024152	0.0158455
KIAA0895LP1	-0.814779	0.00963525	0.0345882	-0.18368	0.164493	0.732072	-1.02222	0.00241549	0.0158455
SLC23A3	-0.501638	0.00412922	0.0264621	-0.219873	0.135196	0.699262	-0.570963	0.00242076	0.0158455
TMPRSS9	-0.681625	0.0163158	0.0410178	-0.253693	0.188897	0.747935	-0.915228	0.00241789	0.0158455
ZNF35	0.332988	0.00395636	0.0259966	0.137566	0.155944	0.723425	0.370199	0.00241809	0.0158455
AC073578.2	-1.03916	0.0396106	0.0569729	-0.248485	0.475018	0.860048	-1.60678	0.00242382	0.015856
AP003900.1	-0.918112	0.00621541	0.0305361	-0.134757	0.463554	0.857834	-1.08425	0.00242815	0.0158748
AC022532.1	-0.651951	0.00944231	0.0344088	-0.281575	0.127975	0.692416	-0.81404	0.00245236	0.0158906
AC060234.2	-0.568431	0.00381364	0.0257581	-0.0578564	0.661321	0.892395	-0.638791	0.00244902	0.0158906
AC242376.2	-0.396734	0.00105062	0.0167249	-0.333605	0.00714807	0.215417	-0.392408	0.00244163	0.0158906
AHCY	0.315094	0.0104434	0.0353961	0.160901	0.145021	0.710872	0.378112	0.00243653	0.0158906
AP5S1	0.234302	0.00476702	0.0276131	0.140236	0.0681931	0.583294	0.263194	0.00244071	0.0158906
EIF3KP3	-0.847937	0.0090794	0.0339869	-0.127414	0.51881	0.869782	-1.04803	0.00243333	0.0158906
FASN	0.681928	0.0013413	0.0181738	1.39567	8.12688e-06	0.00118209	0.983504	0.00244834	0.0158906
LCE6A	-1.35938	0.00786383	0.0325873	-2.58094	3.55348e-05	0.00399429	-1.81238	0.00244849	0.0158906
LINC02287	-1.40676	0.00361306	0.0253897	-0.608462	0.0885607	0.630614	-1.59898	0.00244848	0.0158906
MOB1A	0.316141	0.00805404	0.0329331	0.070352	0.369563	0.829082	0.384635	0.0024521	0.0158906
NTPCR	0.453736	0.0034075	0.0250624	0.352967	0.0234523	0.388937	0.474979	0.00245226	0.0158906
OPRD1	-0.722782	0.00947345	0.0344258	-0.0142151	0.901769	0.915994	-0.901994	0.00244193	0.0158906
PPM1B	0.224791	0.00245763	0.0224146	0.120297	0.0528819	0.532484	0.241552	0.00243683	0.0158906
UBA52P5	-1.04777	0.00299933	0.0240638	-0.234221	0.316978	0.813055	-1.15317	0.00244401	0.0158906
VGF	-1.223	0.00673248	0.0310167	-0.284617	0.427234	0.84842	-1.46891	0.00244503	0.0158906
IGSF9	-0.44575	0.120733	0.0973683	-1.1606	0.00122545	0.0660425	-1.17235	0.00245559	0.0159021
AC005906.2	-0.602204	0.00854411	0.0333244	-0.232521	0.209492	0.760725	-0.740506	0.00246217	0.0159024
AC008808.2	-1.04846	0.0256612	0.0480748	-0.271903	0.46953	0.859165	-1.53117	0.0024612	0.0159024
FAM122C	-0.750249	0.00515028	0.0285787	-0.119875	0.155744	0.723425	-0.870808	0.0024642	0.0159024
SMYD2	0.457606	0.00135703	0.0183007	0.264368	0.0344095	0.452703	0.455218	0.00246489	0.0159024
SRRM2-AS1	-0.620943	0.00502198	0.0282568	-0.16175	0.172324	0.737702	-0.7161	0.0024583	0.0159024
TNPO1P3	-1.29802	0.00379153	0.0257537	-0.626109	0.089281	0.632063	-1.48192	0.00246727	0.0159024
ZNF552	-0.283254	0.0209703	0.0447153	-0.121955	0.257472	0.787896	-0.381937	0.00246701	0.0159024
ZWINT	0.602801	0.00366929	0.0254588	0.169293	0.339543	0.820874	0.663225	0.00246497	0.0159024
AP000569.1	-0.717257	0.0150938	0.0399692	-0.350278	0.167972	0.734127	-0.928934	0.00247434	0.0159385
TSPAN16	-1.06001	0.000926274	0.0162631	-0.571113	0.0145927	0.309187	-1.031	0.00247679	0.0159449
AC005264.1	-0.671055	0.0285755	0.0501216	0.135267	0.445912	0.852962	-0.983685	0.0024889	0.0159472
AC093158.1	-0.746101	0.00383298	0.0257755	-0.450954	0.0310565	0.430847	-0.829655	0.00249027	0.0159472
AC096637.2	-0.770013	0.00337655	0.0250624	-0.266632	0.0747587	0.597717	-0.850859	0.00248972	0.0159472
ATF7	0.177476	0.0177431	0.0421983	0.0749417	0.272191	0.794002	0.227377	0.0024866	0.0159472
OXCT2	-0.766021	0.0020097	0.020826	-0.326522	0.0679658	0.582547	-0.813137	0.00248203	0.0159472
PLPP2	-0.666858	0.00154194	0.0190233	-0.511609	0.0165209	0.328677	-0.671074	0.00248829	0.0159472
RPL23AP67	-0.903229	0.004803	0.0277166	-0.377316	0.0869324	0.625091	-1.02724	0.0024837	0.0159472
SHBG	-0.972313	0.0036252	0.0253897	-0.361324	0.128762	0.69277	-1.07587	0.0024894	0.0159472
UBE2D1	0.470315	0.00344888	0.0250701	0.308356	0.0338545	0.449538	0.511791	0.00248079	0.0159472
FDPSP5	-1.04144	0.000205896	0.00776065	-0.291825	0.106783	0.657573	-0.905914	0.00249367	0.0159596
AC074121.1	-1.57867	0.00197807	0.0206987	-0.752561	0.0787984	0.605154	-1.68928	0.00251187	0.0159685
AL031598.1	-1.36766	0.00330937	0.0248939	-0.324372	0.333578	0.819105	-1.52843	0.00249721	0.0159685
AL136317.3	-0.982079	0.00621104	0.0305361	-0.188254	0.338703	0.820504	-1.16664	0.00250711	0.0159685
CLDN1	-0.916666	0.0231847	0.0463659	-0.761538	0.145671	0.711484	-1.45923	0.00250399	0.0159685
FLJ33534	-1.26256	0.00329822	0.0248939	-0.665459	0.0825683	0.613166	-1.38284	0.00251307	0.0159685
FUT3	-0.881482	0.0106947	0.0357616	-0.161794	0.477934	0.861213	-1.11986	0.0025102	0.0159685
GAPDHP22	-1.22662	0.00249998	0.022509	-0.483467	0.110333	0.662908	-1.32594	0.00251271	0.0159685
LINC01977	-0.938753	0.0106412	0.0356711	-0.155665	0.568921	0.880038	-1.19431	0.00251099	0.0159685
MICU2	0.207616	0.00981471	0.034731	0.0454557	0.407986	0.842436	0.257125	0.00250336	0.0159685
PA2G4	0.216194	0.0239813	0.0468134	0.0614113	0.436381	0.851002	0.297492	0.00251186	0.0159685
PRRT2	-0.535684	0.0323617	0.0523885	-0.270588	0.25509	0.78709	-0.76563	0.0025068	0.0159685
STAP2	-0.498732	0.00993448	0.0348235	-0.111555	0.376108	0.830893	-0.621656	0.00251406	0.0159685
UTP4	0.172819	0.0267276	0.0488391	0.11697	0.138322	0.70334	0.233009	0.00250992	0.0159685
AP000542.2	-0.681063	0.00307793	0.0242457	-0.0825884	0.397498	0.838101	-0.749599	0.00251656	0.0159721
TFAP2A	-0.367375	0.122919	0.0984199	-0.744342	0.0148927	0.31059	-0.96792	0.00251753	0.0159721
AL390719.2	-2.12441	0.00114212	0.0172185	-1.98214	0.000719545	0.0444016	-2.07774	0.00251943	0.0159749
AC012435.1	-0.839013	0.00313733	0.0245299	-0.141026	0.167792	0.733997	-0.923281	0.00252276	0.0159774
KLK13	-0.789536	0.0670881	0.0716097	-1.56731	0.0031365	0.129969	-1.63728	0.0025219	0.0159774
GRK7	-0.784069	0.00702044	0.0313886	-0.258528	0.0697377	0.587795	-0.938219	0.00252533	0.0159844
SAA1	2.09168	0.000167322	0.00705418	2.22557	0.000121103	0.0110568	1.68203	0.00253039	0.0160072
AC005548.1	-0.717613	0.00303639	0.024152	-0.127526	0.147276	0.713501	-0.784066	0.00254473	0.0160265
AC011551.1	-0.956105	0.0119609	0.0371266	-0.442216	0.0475882	0.512541	-1.22431	0.00253605	0.0160265
AL121839.1	-1.1219	0.000529847	0.0122065	-0.660331	0.0123492	0.287634	-1.03972	0.00254946	0.0160265
AL606468.1	-1.18754	0.0023993	0.0220919	-0.487232	0.110945	0.66318	-1.28124	0.00254211	0.0160265
ATP2C2-AS1	-0.939724	0.0018846	0.0203302	-0.322048	0.165602	0.732191	-0.981757	0.00254541	0.0160265
CAP1	0.301951	0.0156374	0.0403844	0.0216134	0.784267	0.907287	0.398027	0.00254957	0.0160265
CHCHD2P1	-1.33355	0.000472824	0.0116177	-0.617191	0.0295609	0.42463	-1.22804	0.00254886	0.0160265
GIPR	-0.611703	0.00761026	0.0322221	-0.365079	0.0903956	0.633971	-0.733877	0.0025435	0.0160265
RAP1GAP	-0.928218	0.00928797	0.0342534	-0.851138	0.015703	0.319541	-1.14606	0.00254437	0.0160265
RAP2A	0.385095	0.00112066	0.0171021	0.110678	0.138419	0.70334	0.383415	0.00254952	0.0160265
XRN2	0.262133	0.00970233	0.0346091	0.0196725	0.733117	0.900876	0.32688	0.0025403	0.0160265
AC096754.1	-1.18858	0.0057204	0.0298108	-0.665236	0.089178	0.631919	-1.38967	0.00255403	0.0160361
PAUPAR	-0.765082	0.00801142	0.032932	-0.224207	0.171721	0.737702	-0.93557	0.00255365	0.0160361
AC099753.1	-0.71362	0.0183855	0.0427035	-0.216333	0.282378	0.795794	-0.975247	0.00256108	0.0160377
AC135977.1	-1.173	0.00259802	0.0228428	-0.520301	0.140771	0.705586	-1.23991	0.00256603	0.0160377
AGL	0.725333	1.54763e-06	0.000196528	0.716846	5.17588e-06	0.000815245	0.466143	0.00256389	0.0160377
AL731684.1	-0.945208	0.00435087	0.026952	-0.327624	0.184645	0.746492	-1.05981	0.00256276	0.0160377
KIF15	0.721092	0.000939779	0.016374	0.398485	0.0479091	0.513616	0.697419	0.00256069	0.0160377
SLC22A20P	-0.790796	0.00647139	0.0307838	-0.0825348	0.506421	0.866611	-0.9385	0.00256493	0.0160377
TFB1M	0.289706	0.00180241	0.0199855	0.160897	0.0554149	0.540313	0.301767	0.0025628	0.0160377
USB1	0.234651	0.0158817	0.040544	0.0836796	0.330145	0.818658	0.308426	0.00256419	0.0160377
SUGT1P2	-0.527966	0.0673371	0.0717136	-0.212224	0.419494	0.845964	-0.908899	0.0025677	0.016039
RAET1L	-0.977885	0.0121225	0.0371948	-0.443944	0.180499	0.74372	-1.25483	0.0025713	0.0160523
AC006946.2	-0.465478	0.0255583	0.0479787	-0.24726	0.202303	0.756131	-0.647414	0.00260951	0.0160677
AC009065.3	-1.16222	0.00920343	0.0341356	-0.278259	0.391311	0.834532	-1.43768	0.00259059	0.0160677
AC022440.1	-0.775133	0.00852889	0.0333198	-0.351803	0.0761379	0.600152	-0.952858	0.00260349	0.0160677
AC063923.1	-0.866673	0.00733969	0.0317077	-0.243428	0.29945	0.804568	-1.04593	0.0025933	0.0160677
AC104561.2	-1.21855	0.00703015	0.0313886	-0.330389	0.303691	0.805427	-1.47215	0.00260744	0.0160677
ACP4	-1.23386	0.00861475	0.0333629	-0.661086	0.080367	0.608466	-1.52244	0.00259418	0.0160677
ACTR3BP3	-0.894313	0.0135658	0.038645	-0.262444	0.239458	0.778304	-1.17201	0.00262282	0.0160677
AF238378.1	-1.03154	0.00428109	0.0267846	-0.374081	0.0583325	0.550299	-1.17778	0.00262388	0.0160677
AGPS	0.491367	0.00382725	0.0257755	0.0669356	0.524721	0.870211	0.550085	0.00258867	0.0160677
AL356056.1	-0.355183	0.00638797	0.0306476	-0.0734359	0.440638	0.851417	-0.414414	0.00258732	0.0160677
ARHGAP11A	0.535423	0.00126525	0.0176327	0.263609	0.0919353	0.636935	0.536956	0.00261138	0.0160677
ATP6V1G1P6	-1.04556	0.0133864	0.0384918	-0.502976	0.131528	0.694013	-1.34082	0.00261169	0.0160677
B3GNT5	0.431086	0.00448084	0.0271647	0.305253	0.0356663	0.459251	0.478922	0.00259236	0.0160677
CCER2	-0.771916	0.00821531	0.0329876	-0.293164	0.153671	0.721172	-0.947251	0.00261852	0.0160677
CHP1	0.201972	0.0111958	0.0362381	0.158769	0.0500789	0.522436	0.254275	0.00262081	0.0160677
DNAJA4	0.447715	0.00124312	0.0175906	0.415391	0.00385398	0.148678	0.441987	0.00261185	0.0160677
EIF5A	0.28914	0.0178098	0.0422701	0.098555	0.338395	0.820504	0.377118	0.00259996	0.0160677
FRG2C	-0.895148	0.00717957	0.0315851	-0.205672	0.437928	0.851417	-1.07297	0.0026229	0.0160677
HOXA5	-0.363664	0.0297258	0.0509181	-0.287244	0.0946173	0.640348	-0.510274	0.00261946	0.0160677
HOXD9	-0.612999	0.00285696	0.0237309	-0.399214	0.0524223	0.530344	-0.638238	0.00258525	0.0160677
LINC02535	-0.886826	0.00153029	0.0190233	-0.501293	0.0344394	0.452875	-0.912803	0.00262043	0.0160677
MCMBP	0.231251	0.00871186	0.0334357	0.046875	0.430503	0.849681	0.284206	0.00261403	0.0160677
MRPL37P1	-0.780148	0.00479524	0.0276897	-0.2045	0.15009	0.717196	-0.895567	0.00262162	0.0160677
NAA30	0.286817	0.00222019	0.0214874	0.127384	0.0777689	0.603461	0.303365	0.00260268	0.0160677
OPRPN	-1.7628	0.00145054	0.0186358	-1.29201	0.0266354	0.413364	-1.8671	0.00257771	0.0160677
OR7G1	-0.987975	0.00381748	0.0257581	-0.316351	0.17122	0.737702	-1.09484	0.00257695	0.0160677
PRKAA2	1.34907	2.75972e-06	0.000303253	1.47592	1.141e-07	3.15813e-05	0.913836	0.00261256	0.0160677
PRR11	0.400099	0.00290153	0.0238229	0.376716	0.00707875	0.213701	0.424844	0.00260912	0.0160677
PSMB2	0.270681	0.0192452	0.0434685	0.0930136	0.361275	0.827556	0.356046	0.00261344	0.0160677
RNF8	0.194918	0.0175268	0.0419759	0.0744259	0.314431	0.811889	0.255395	0.00259571	0.0160677
RPSAP13	-0.818292	0.00899287	0.0339124	-0.345003	0.125266	0.688446	-1.01179	0.00260046	0.0160677
SDHC	0.349083	0.0128395	0.038033	0.162609	0.205832	0.75786	0.428721	0.00262521	0.0160677
SLC25A25	0.563284	8.03183e-05	0.00431813	0.551117	0.000213504	0.0170143	0.45732	0.00260833	0.0160677
SLC25A5	0.373428	0.0143153	0.0393528	0.138847	0.309252	0.80908	0.468237	0.00258794	0.0160677
TBPL2	-0.715445	0.00502014	0.0282568	-0.0979327	0.39515	0.836792	-0.824889	0.00258738	0.0160677
ACOT9	0.176652	0.0148673	0.0398112	0.0392779	0.507688	0.866823	0.231117	0.00262779	0.0160697
TOPAZ1	-1.2769	0.00115862	0.0172984	-0.802703	0.0193896	0.357517	-1.27273	0.00262848	0.0160697
AL160269.1	-0.574301	0.00578507	0.029886	-0.220145	0.213344	0.765585	-0.665535	0.00263125	0.0160734
CENPA	0.564716	0.00777126	0.0324132	0.469619	0.0310388	0.430847	0.663041	0.00263263	0.0160734
MARCH5	0.256763	0.012633	0.037809	0.0972569	0.258966	0.787997	0.327352	0.0026335	0.0160734
AL133368.1	-1.09942	0.00235878	0.0219758	-0.185668	0.410724	0.843236	-1.17458	0.0026398	0.016085
AMER3	-0.94549	0.00589909	0.0301385	-0.401535	0.0352029	0.456845	-1.11038	0.0026373	0.016085
PCBD1	0.44196	0.0124462	0.0374995	0.34463	0.0548636	0.539162	0.525257	0.00263935	0.016085
AL592293.2	-1.00163	0.00566613	0.0297789	-0.337159	0.225034	0.772076	-1.18353	0.00264307	0.0160959
AC025428.2	-1.45075	0.000727943	0.0144249	-0.714928	0.0295522	0.42463	-1.40257	0.00264605	0.0161002
AC116050.1	-1.03084	0.0113531	0.0363659	-0.335494	0.127734	0.692048	-1.3138	0.00264673	0.0161002
AC055733.4	-0.739127	0.00927611	0.034249	-0.0755528	0.368198	0.828689	-0.913338	0.00265118	0.0161004
AC109481.1	-1.43576	0.00122003	0.0174806	-1.18557	0.00164843	0.0811663	-1.40311	0.00264954	0.0161004
COPS8	0.380995	0.00186539	0.0202621	0.221282	0.0506504	0.524326	0.38433	0.00265038	0.0161004
AC011742.3	-0.84898	0.00664601	0.03094	-0.194305	0.177743	0.740893	-1.01467	0.00265582	0.0161107
LINC01876	-0.606422	0.0116842	0.0367926	-0.09852	0.581406	0.880969	-0.760697	0.00265533	0.0161107
AC007598.3	-0.587685	0.0116738	0.036771	-0.0636934	0.678386	0.893758	-0.740717	0.00265757	0.0161124
AC092818.1	-0.775741	0.0197511	0.0438591	-0.465252	0.109933	0.661665	-1.05767	0.00266765	0.0161183
ALOXE3	-1.29326	0.00195271	0.0206056	-1.18233	0.000787965	0.0476352	-1.34969	0.00266172	0.0161183
AP000688.4	-1.28302	0.0028559	0.0237309	-0.561356	0.0509495	0.525324	-1.39883	0.00266433	0.0161183
CENPW	0.549514	0.00698758	0.0313078	0.300438	0.131889	0.694371	0.620513	0.00266933	0.0161183
DNASE1L1	0.339482	0.00306268	0.0242051	0.133936	0.161419	0.730305	0.368212	0.00267034	0.0161183
FAM83E	-1.01603	0.0084715	0.033241	-0.303256	0.223507	0.771834	-1.24403	0.00266376	0.0161183
MEMO1	0.250924	0.0138374	0.0389813	0.0599933	0.461843	0.857661	0.321294	0.002666	0.0161183
SPRR2G	-1.95123	0.000497822	0.0118958	-2.9456	9.25573e-05	0.0088348	-2.17756	0.00266785	0.0161183
GSTP1P1	-0.823914	0.0192614	0.0434716	-0.139132	0.499716	0.865781	-1.12814	0.00267832	0.0161399
RMDN3	0.295998	0.0040262	0.0262156	0.132685	0.142548	0.707569	0.333305	0.00267835	0.0161399
SNAP29	0.32228	0.00812493	0.0329331	0.152261	0.182128	0.744431	0.379916	0.00267712	0.0161399
LRRC37A11P	-0.667648	0.00589625	0.0301385	-0.108822	0.284784	0.797274	-0.779368	0.00268196	0.0161439
NEIL1	-0.344146	0.0162506	0.0409419	-0.273435	0.0641813	0.571082	-0.42721	0.00268084	0.0161439
JPH2	1.44178	0.000108942	0.00536485	1.53092	3.36373e-05	0.00382058	1.18024	0.00268663	0.0161542
LINC02179	-0.975416	0.0204425	0.0442621	-0.404639	0.10539	0.656425	-1.34479	0.00268662	0.0161542
AC098591.1	-0.785585	0.00578904	0.029886	-0.182307	0.216697	0.767924	-0.908635	0.00269145	0.0161615
AC116407.3	-0.891637	0.00443925	0.0271647	-0.131724	0.25945	0.788171	-1.01065	0.00269392	0.0161615
AC245008.1	-0.66915	0.0130855	0.0382553	-0.0584153	0.74624	0.901646	-0.852759	0.00269127	0.0161615
CR769775.4	-1.17439	0.00479101	0.0276883	-0.335824	0.242004	0.779458	-1.34054	0.00269523	0.0161615
OLR1	0.738137	0.0239302	0.0467962	0.118276	0.691853	0.894915	1.01343	0.00269249	0.0161615
AC121333.1	-0.767711	0.00459785	0.0273019	-0.0743462	0.590223	0.881326	-0.872623	0.00269697	0.016163
AC113367.3	-0.888381	0.00942093	0.0344081	-0.284347	0.040518	0.483538	-1.09914	0.00270252	0.0161874
AC022296.3	-0.980875	0.00636957	0.0306012	-0.503761	0.0602868	0.555112	-1.16597	0.00270627	0.0161921
LINC02388	-0.940782	0.0114855	0.0365299	-0.546417	0.0823445	0.612813	-1.20146	0.00270531	0.0161921
GTSF1L	-1.01717	0.00116225	0.017301	-0.480484	0.0634975	0.568244	-1.01545	0.00270923	0.0161982
RRM2B	0.311357	0.00651953	0.0308199	0.0660069	0.430215	0.849681	0.364447	0.00271025	0.0161982
SALL4	-0.827833	0.00119061	0.0173957	-0.19712	0.188706	0.747935	-0.8207	0.00271266	0.0162037
AC073063.1	-0.552289	0.00484732	0.0277813	-0.280395	0.131758	0.694305	-0.625123	0.00271893	0.016216
CDC27	-0.720016	0.0102256	0.0351087	-0.0561259	0.749318	0.90208	-0.89015	0.00271979	0.016216
FTH1	0.448326	0.0392713	0.0567814	0.143046	0.474128	0.8598	0.671703	0.0027208	0.016216
H2AFZP4	-0.804345	0.0145088	0.039484	-0.0640605	0.775969	0.906013	-1.05533	0.00272213	0.016216
RAMP1	1.03558	0.00131078	0.017968	2.18535	2.04402e-08	7.56793e-06	1.1552	0.00271793	0.016216
UQCRFS1	0.555037	0.00110048	0.0169264	0.499742	0.00414989	0.155875	0.51317	0.0027285	0.0162451
AC007389.1	-0.90504	0.00119902	0.0173957	-0.352837	0.0652615	0.574338	-0.908081	0.00276045	0.016279
AC099398.1	-0.701918	0.00390851	0.0258514	-0.161706	0.234776	0.77654	-0.780688	0.00275321	0.016279
ADSL	0.414235	0.00107139	0.0168162	0.329702	0.00892168	0.242519	0.391822	0.00274265	0.016279
CASR	-0.654653	0.00727084	0.0316065	-0.0574071	0.603552	0.883096	-0.779675	0.00275524	0.016279
CECR3	-1.09583	0.012173	0.0372744	-0.336036	0.271864	0.793624	-1.39151	0.00275624	0.016279
CENPO	0.39743	0.00269198	0.0232603	0.339676	0.013136	0.296747	0.416859	0.00274252	0.016279
CEP164P1	-0.735276	0.00390677	0.0258514	-0.0949803	0.543933	0.875311	-0.811575	0.00275805	0.016279
CLYBL	0.379709	0.00116444	0.017301	0.314983	0.00766996	0.224145	0.377571	0.00274682	0.016279
CWC27	0.346364	0.00176648	0.0198302	0.19531	0.0511452	0.525496	0.35412	0.00273651	0.016279
ENPP7P5	-1.01017	0.00449923	0.027219	-0.52453	0.0108582	0.267761	-1.14753	0.002761	0.016279
GPR89P	-1.23077	0.00466469	0.0274174	-0.355445	0.314983	0.812021	-1.41328	0.00275435	0.016279
HUNK	-0.779369	0.00226694	0.0217403	-0.24339	0.121814	0.681607	-0.825058	0.00273757	0.016279
KARSP1	-1.06935	0.0023485	0.0219758	-0.293964	0.247277	0.783547	-1.13235	0.00275061	0.016279
METTL2A	0.195937	0.008355	0.0331225	0.0899594	0.173616	0.738427	0.231592	0.00275685	0.016279
NUB1	0.234045	0.0287515	0.0503023	0.0360196	0.651435	0.890783	0.330704	0.00275718	0.016279
PYDC1	-0.958714	0.00666069	0.0309413	-0.514491	0.0638695	0.569374	-1.13772	0.0027574	0.016279
RGS6	-0.669114	0.0260963	0.0484639	-0.480427	0.10319	0.652838	-0.928866	0.00273876	0.016279
SYPL2	1.3048	2.69353e-05	0.00185699	2.01349	4.19482e-10	2.54447e-07	1.03764	0.00275636	0.016279
LINC02055	-0.764083	0.00321079	0.0246869	-0.0274565	0.879333	0.914023	-0.834712	0.00276454	0.0162823
OR2T12	-0.709309	0.00198709	0.0207245	-0.16634	0.168544	0.735874	-0.734981	0.00276433	0.0162823
AC096632.2	-1.01541	0.014258	0.0393292	-0.242	0.384875	0.833283	-1.33729	0.00277662	0.016333
MAGEB3	-1.22345	0.00154395	0.0190233	-0.7919	0.0129396	0.293973	-1.23948	0.00277697	0.016333
MRPS15	0.498954	0.00227504	0.0217403	0.416697	0.0121513	0.283922	0.495413	0.00277764	0.016333
AC009948.2	-0.646761	0.0201379	0.0439601	-0.107749	0.537189	0.874008	-0.873931	0.00278954	0.0163358
AC010632.2	-0.731488	0.00288937	0.0238028	-0.335552	0.0770009	0.601741	-0.777851	0.00278655	0.0163358
AC025588.1	-0.805233	0.00176336	0.0198249	-0.272836	0.16122	0.730294	-0.825086	0.00279226	0.0163358
AC036164.1	-0.873575	0.0096508	0.0346008	-0.244625	0.142708	0.707806	-1.07485	0.00279951	0.0163358
AC087888.1	-0.877781	0.0239493	0.0467962	-0.392981	0.217654	0.768097	-1.24802	0.00280328	0.0163358
AC138951.1	-0.819149	0.00181746	0.0200677	-0.203225	0.324354	0.816034	-0.846478	0.00278523	0.0163358
AL133297.2	-1.01138	0.0171883	0.0417136	-0.52181	0.164751	0.732072	-1.36015	0.00280356	0.0163358
AL137847.2	-0.854321	0.0059424	0.0301446	-0.130968	0.223841	0.771834	-0.995041	0.00280157	0.0163358
ESYT3	-0.664054	0.00463842	0.0273596	-0.262257	0.0996645	0.64723	-0.753215	0.00280196	0.0163358
KRT16	-1.13089	0.0148868	0.0398112	-0.847037	0.167904	0.733997	-1.65629	0.00280606	0.0163358
LINC02412	-0.70304	0.0168538	0.041537	-0.185367	0.262066	0.789122	-0.938894	0.00280367	0.0163358
MCM3AP-AS1	-0.33385	0.0124982	0.0375498	-0.125778	0.27353	0.794002	-0.416724	0.0027993	0.0163358
PGLYRP3	-0.94032	0.00887726	0.033682	-0.513097	0.0552575	0.540313	-1.15312	0.00279957	0.0163358
PHF21B	-1.13456	0.0082738	0.0330395	-0.32844	0.291897	0.801627	-1.37991	0.00280017	0.0163358
RN7SL810P	-1.05803	0.00203126	0.0208738	-0.471818	0.0902054	0.633653	-1.08597	0.00280649	0.0163358
SAMD12	-0.601587	0.00649654	0.0308139	-0.0694382	0.452891	0.85386	-0.706319	0.00277982	0.0163358
SHISA5	0.181261	0.0366824	0.0553103	0.0569345	0.451878	0.85375	0.265702	0.00279494	0.0163358
WNT7B	-0.610092	0.0083524	0.0331225	-0.216419	0.176553	0.740622	-0.741471	0.00278823	0.0163358
ZCCHC10	0.405363	0.0105893	0.035582	0.188864	0.191153	0.750426	0.490142	0.00278988	0.0163358
AL662820.1	-1.16669	0.00308034	0.0242461	-0.547615	0.0494843	0.520612	-1.27125	0.00282036	0.0163431
ASCL5	-0.850667	0.0163339	0.0410237	-0.279046	0.178241	0.741382	-1.13079	0.00281865	0.0163431
C8orf34-AS1	-0.704175	0.0830044	0.0798372	0.147946	0.596776	0.882416	-1.27117	0.00282251	0.0163431
GAPDHP39	-0.719069	0.00813838	0.0329331	-0.275488	0.10191	0.649823	-0.867543	0.00281389	0.0163431
GPR62	-1.1551	0.00682634	0.031124	-0.0375763	0.893302	0.915303	-1.37376	0.00281686	0.0163431
MARK2P10	-0.859404	0.00393849	0.0259327	-0.283624	0.0537557	0.535315	-0.956569	0.0028227	0.0163431
POLRMTP1	-0.847561	0.00650304	0.0308199	-0.139286	0.471719	0.859588	-0.98962	0.00281324	0.0163431
PSMC1P13	-0.917531	0.0216815	0.0451676	-0.312436	0.357136	0.826977	-1.28072	0.00281791	0.0163431
TRPC3	-0.86355	0.000640461	0.0136339	-0.471408	0.0283593	0.421311	-0.817108	0.0028193	0.0163431
UQCRFS1P1	0.644084	0.000570375	0.0127819	0.603217	0.00180256	0.0868064	0.570916	0.00281053	0.0163431
AL139002.1	-0.678199	0.0056053	0.0296028	-0.147788	0.179166	0.742636	-0.78866	0.00282748	0.0163506
ELK1	0.194663	0.0167776	0.0414725	0.0674546	0.306808	0.806555	0.252812	0.00282848	0.0163506
LINC01544	-1.06054	0.0067189	0.0309922	-0.49424	0.026193	0.409578	-1.26112	0.00282832	0.0163506
PSMD6	0.295099	0.00782932	0.0325404	0.114118	0.21019	0.761445	0.3467	0.00283144	0.016359
AL162726.2	-1.19701	0.0164405	0.0410975	-0.616516	0.0921463	0.637955	-1.61413	0.00283977	0.0163645
AL162727.1	-0.901953	0.00325847	0.0248512	-0.0690102	0.670596	0.892988	-0.986375	0.00283813	0.0163645
IL10RB	0.276106	0.0138997	0.0390293	0.109786	0.257579	0.787997	0.351163	0.00283988	0.0163645
KRT84	-0.981454	0.013617	0.0386782	-0.309508	0.236242	0.777052	-1.2873	0.00283872	0.0163645
SMTNL2	-0.806562	0.00444639	0.0271647	2.37709	5.37635e-09	2.35807e-06	1.25743	0.00283448	0.0163645
UBXN2B	0.353465	0.00842045	0.0332177	0.166977	0.144147	0.71025	0.421604	0.00284238	0.0163703
AC020928.1	-0.642049	0.0152784	0.0400856	-0.147304	0.33072	0.819105	-0.83708	0.00286213	0.0163789
AC108673.1	-1.08388	0.0131452	0.0382772	-0.0758659	0.746914	0.901646	-1.39726	0.00285613	0.0163789
AL390879.1	-0.667219	0.0011201	0.0171021	-0.179234	0.0838448	0.615863	-0.659341	0.00285962	0.0163789
CATSPERG	-0.548745	0.00856558	0.0333389	-0.0273104	0.796719	0.908572	-0.666618	0.00286336	0.0163789
HMOX1	0.997164	0.000201049	0.00775114	0.358337	0.131353	0.693855	0.803678	0.00285687	0.0163789
KIAA1143	0.348329	0.00376592	0.0257006	0.1321	0.169467	0.736536	0.380392	0.00285146	0.0163789
LINC02008	-0.853633	0.0678264	0.0720393	-0.234142	0.472417	0.8598	-1.47132	0.00285403	0.0163789
MARK2P13	-0.755092	0.0185597	0.0428366	-0.0881465	0.515779	0.869375	-1.01925	0.00286244	0.0163789
RPL7L1P5	-0.797028	0.0475144	0.0612832	-0.228945	0.444437	0.852503	-1.28875	0.00284653	0.0163789
TUFT1	-0.498698	0.000519089	0.0120896	-0.425069	0.0039535	0.151591	-0.449438	0.0028582	0.0163789
UNC5D	-0.760512	0.0128351	0.038033	-0.14145	0.450294	0.85375	-0.977376	0.0028603	0.0163789
VN1R17P	-0.879495	0.0247584	0.0474178	-0.255031	0.398308	0.838324	-1.25606	0.00286303	0.0163789
ZNF717	-0.335139	0.00817842	0.0329518	-0.0508324	0.51709	0.869782	-0.405829	0.00286241	0.0163789
FP671120.1	-0.766192	0.00999392	0.0348813	-0.0782004	0.526319	0.870549	-0.944391	0.00286515	0.0163806
AC008677.1	-1.07993	0.0097078	0.0346091	-0.393065	0.156185	0.723425	-1.3469	0.00286917	0.0163831
COLEC11	-0.609277	0.00876327	0.0335537	-0.21154	0.328946	0.818252	-0.722152	0.00287008	0.0163831
SDCBP2P1	-0.906758	0.0106528	0.0356927	-0.103724	0.590734	0.881326	-1.13554	0.00286926	0.0163831
AC009229.1	-1.24568	0.000608228	0.0132567	-0.584802	0.0648149	0.572765	-1.17077	0.00287506	0.0163859
BOLA2P2	-0.66973	0.0155604	0.0403032	-0.146925	0.466944	0.858416	-0.874132	0.00287382	0.0163859
C12orf65	-0.459437	0.00374205	0.0256179	-0.0762268	0.248674	0.783918	-0.508541	0.00287366	0.0163859
ABI3	0.473862	0.0137182	0.0388079	0.0825558	0.616297	0.884784	0.607765	0.00287789	0.0163935
AC006529.1	-0.864747	0.0133417	0.0384537	-0.167815	0.344002	0.821403	-1.11512	0.0028862	0.0164322
AC007786.2	-0.712015	0.0244582	0.0471667	-0.141821	0.555141	0.877378	-1.0073	0.00289904	0.0164377
AC009053.2	-0.634019	0.00607491	0.0302979	-0.0880325	0.551143	0.877111	-0.738465	0.00290195	0.0164377
AC092159.1	-1.0032	0.00307201	0.0242456	-0.545147	0.0332061	0.445704	-1.07345	0.00288998	0.0164377
AC098590.1	-0.780429	0.00694741	0.0312934	-0.157785	0.295061	0.802834	-0.923316	0.00290371	0.0164377
AC110769.1	-0.82097	0.0177064	0.0421754	-0.329862	0.141555	0.70639	-1.096	0.00289994	0.0164377
ACTR1A	0.183762	0.0144117	0.0394264	0.0550663	0.364937	0.828062	0.236502	0.00290212	0.0164377
AL357556.1	-0.86044	0.00388617	0.0258514	-0.183287	0.209858	0.761176	-0.957373	0.00289992	0.0164377
CD1A	-0.446116	0.0417418	0.0581379	-0.673164	0.0146263	0.309412	-0.867694	0.00289799	0.0164377
CDK16	0.306275	0.00232779	0.0219032	0.251499	0.0131158	0.296554	0.312885	0.00290339	0.0164377
ITLN1	0.910837	0.00235813	0.0219758	0.363194	0.222349	0.77107	0.953093	0.00290173	0.0164377
SH3GLB1	0.367239	0.00325114	0.0248512	0.193929	0.0590269	0.552019	0.387318	0.00289589	0.0164377
AC124944.3	-0.667232	0.00238238	0.0220749	-0.359181	0.0870259	0.625416	-0.699246	0.00290742	0.0164417
OR51A3P	-1.03618	0.00320492	0.0246869	-0.44643	0.127758	0.692048	-1.10359	0.00290729	0.0164417
AC007389.3	-0.807614	0.00614937	0.03048	-0.140717	0.174413	0.739332	-0.940669	0.00291402	0.0164671
DPPA5P1	-0.973243	0.00880336	0.0336479	-0.42403	0.120329	0.680107	-1.18882	0.00291492	0.0164671
ATG12	0.270792	0.00450079	0.027219	0.0827274	0.220794	0.769469	0.30182	0.00291945	0.0164841
AL022323.2	-1.00876	0.00939975	0.0343858	-0.404307	0.212214	0.764314	-1.24433	0.00292326	0.0164886
CDC73	0.31512	0.00783009	0.0325404	0.0627133	0.418352	0.845964	0.378679	0.00292318	0.0164886
AACSP1	-0.772365	0.0155263	0.0402682	-0.0614053	0.683169	0.893868	-1.0173	0.00293524	0.0165057
AC099654.8	-1.1189	0.0506257	0.062788	-0.33373	0.493966	0.864253	-1.8296	0.0029444	0.0165057
AP006287.1	-1.44797	0.00652036	0.0308199	-0.347004	0.385651	0.833283	-1.71434	0.00293827	0.0165057
BRCC3	0.221056	0.00925902	0.0342221	0.0319094	0.553564	0.877378	0.270197	0.00294306	0.0165057
CCL24	-0.222389	0.522496	0.248372	0.270109	0.481521	0.861213	1.1316	0.00294075	0.0165057
COPS5	0.357774	0.00182432	0.0200765	0.20996	0.044894	0.503496	0.356491	0.00293909	0.0165057
FAM47A	-1.28327	0.00145352	0.0186358	-0.706833	0.0275211	0.41775	-1.28323	0.00294223	0.0165057
GRAMD2A	-0.680657	0.00532636	0.028925	-0.253801	0.122043	0.682087	-0.773171	0.00293186	0.0165057
KRTAP1-4	-1.31649	0.0067673	0.03102	-0.42235	0.254119	0.78709	-1.5768	0.00293435	0.0165057
RALA	0.258542	0.00273198	0.0232614	0.200762	0.021588	0.376866	0.271921	0.00293426	0.0165057
SMIM30	0.493042	0.0059751	0.0301852	0.22449	0.173214	0.737702	0.539628	0.00294289	0.0165057
ZSWIM5P3	-0.93866	0.00698592	0.0313078	-0.283549	0.104838	0.656425	-1.11205	0.00294292	0.0165057
DECR1	0.350361	0.00671981	0.0309922	0.205968	0.0956564	0.642325	0.393694	0.00294671	0.0165102
TRMT6	0.208274	0.0388858	0.0566086	0.0481873	0.570706	0.880038	0.307881	0.00294944	0.016517
AC007128.2	-0.832132	0.00387991	0.0258514	-0.00189523	0.990948	0.923123	-0.923737	0.00295266	0.0165186
AC140134.2	-0.705468	0.00633097	0.0306012	-0.0351559	0.789309	0.907783	-0.818664	0.0029588	0.0165186
CR383656.1	-1.04591	0.00611731	0.0304444	-0.263818	0.319542	0.813953	-1.23224	0.00295717	0.0165186
PUDPP3	-1.11305	0.0079316	0.032721	-0.234223	0.349709	0.822837	-1.34039	0.00295759	0.0165186
SOCS5P2	-0.816292	0.0196899	0.043818	-0.0522985	0.749575	0.90208	-1.11549	0.0029553	0.0165186
TCL6	-0.700109	0.00676273	0.03102	0.0218516	0.887738	0.915303	-0.818735	0.00295572	0.0165186
GTPBP8	0.284912	0.00802461	0.032932	0.144476	0.13244	0.695862	0.320006	0.00296348	0.0165285
PAK1	0.357862	0.00716045	0.0315525	0.171671	0.117091	0.672931	0.41891	0.0029636	0.0165285
AC142381.2	-1.66528	0.000449249	0.0113162	-0.498043	0.130928	0.693305	-1.52517	0.00297056	0.0165338
C11orf87	-0.907527	0.0241771	0.0469644	-0.083423	0.709811	0.897425	-1.27723	0.00296634	0.0165338
CLEC12A-AS1	-0.848002	0.00706551	0.0313925	-0.0887201	0.493564	0.864193	-1.00138	0.00296835	0.0165338
RAB5C	0.2849	0.0151674	0.0400233	0.0272122	0.739209	0.900876	0.367427	0.0029706	0.0165338
NHLH2	-0.872623	0.00771942	0.0323045	-0.369136	0.185951	0.746976	-1.02508	0.00297378	0.0165431
AP002026.1	-0.351351	0.125688	0.0996548	0.0276171	0.878425	0.91401	-0.693249	0.00298495	0.0165968
AC135506.1	-0.664582	0.00354969	0.0252526	-0.302045	0.0752578	0.597727	-0.725797	0.00298709	0.0166003
SDHD	0.412485	0.00341073	0.0250624	0.208152	0.0918802	0.63683	0.430453	0.0029894	0.0166047
AC007920.1	-0.959168	0.00387398	0.0258514	-0.387464	0.0508441	0.525221	-1.0585	0.00303235	0.0166054
AC011473.4	-1.15409	0.0110894	0.0361231	-0.524922	0.0808853	0.60972	-1.44304	0.00303119	0.0166054
AC020917.2	-0.922561	0.00409115	0.0263858	-0.294454	0.0992644	0.646808	-1.01855	0.00300019	0.0166054
AC023157.1	-0.709149	0.0104422	0.0353961	-0.359214	0.160952	0.730201	-0.872814	0.00300358	0.0166054
AC245297.1	0.577617	0.00340357	0.0250624	1.64834	1.77972e-08	6.8565e-06	0.811762	0.00302561	0.0166054
AL162741.1	-0.628501	0.00335268	0.0250601	-0.114613	0.362167	0.827558	-0.68035	0.00302696	0.0166054
ALPG	-1.40562	0.015092	0.0399692	-0.792156	0.0750944	0.597727	-1.86242	0.00304065	0.0166054
C1GALT1	0.788827	0.00168738	0.0195227	0.18901	0.340257	0.820874	0.796781	0.00303198	0.0166054
CAPN8	-0.764159	0.00761266	0.0322221	-0.190942	0.234993	0.77654	-0.90899	0.00304271	0.0166054
CCDC33	-0.629905	0.00560724	0.0296028	-0.19499	0.192598	0.751099	-0.72821	0.00302588	0.0166054
CCL7	0.162419	0.774289	0.322731	0.00604053	0.997364	0.924192	1.77624	0.00301279	0.0166054
CILP	-0.690117	0.126607	0.100099	-0.388012	0.394175	0.835816	-1.41556	0.00301183	0.0166054
CSHL1	-1.2846	0.0136902	0.038766	-0.448497	0.230612	0.773908	-1.67086	0.00299839	0.0166054
EEF1A1P36	-0.875209	0.00591687	0.0301385	-0.363417	0.0727373	0.59496	-1.01272	0.00303787	0.0166054
HIST1H2BPS3	-0.909038	0.00978962	0.0347022	-0.25358	0.193604	0.751517	-1.12125	0.00299719	0.0166054
KLHL6-AS1	-0.623014	0.00470221	0.027465	-0.174205	0.148319	0.714496	-0.704672	0.00300285	0.0166054
LACTB	0.482932	0.00738804	0.0318228	0.0793756	0.534159	0.872551	0.568635	0.00301362	0.0166054
MRPS15P1	-0.703779	0.0195995	0.0437722	-0.0358768	0.848114	0.910761	-0.956933	0.00301726	0.0166054
MTMR9LP	-0.327284	0.0184623	0.0427794	-0.263	0.0670993	0.580381	-0.411808	0.00303436	0.0166054
OR11J2P	-1.42978	0.00247438	0.0224146	-0.998611	0.0222919	0.38078	-1.51658	0.00304047	0.0166054
PCDHGA5	-0.473789	0.01042	0.0353955	-0.102607	0.344971	0.821737	-0.585232	0.00304266	0.0166054
PDE4C	-0.552684	0.0477813	0.0614382	0.122102	0.453475	0.854396	-0.876415	0.00300954	0.0166054
PLBD1	0.44315	0.00807325	0.0329331	0.0198258	0.868325	0.91371	0.528627	0.00303741	0.0166054
PMAIP1	0.600099	0.00561929	0.0296268	0.304225	0.12018	0.679536	0.679062	0.00302568	0.0166054
POTEKP	-1.12125	0.0039707	0.0260094	-0.418497	0.131746	0.694305	-1.25041	0.00301013	0.0166054
PRR29-AS1	-0.690906	0.00792687	0.032713	0.0101848	0.935306	0.919385	-0.822087	0.00303933	0.0166054
RBBP4P5	-1.41126	0.006138	0.03048	-0.429356	0.285677	0.797554	-1.65151	0.00303103	0.0166054
SEMG2	-1.15919	0.00727251	0.0316065	-0.242803	0.484251	0.862065	-1.38132	0.00302638	0.0166054
SLC25A11	0.438071	0.00202768	0.0208738	0.358221	0.0113583	0.273954	0.430132	0.0030353	0.0166054
SLC25A24	0.401845	0.0054824	0.029249	0.030834	0.700857	0.895367	0.459596	0.00300967	0.0166054
[truncated: 28,843 more rows]

## Sheet: Tocilizumab
	No covariates			PC1 covariate			age, gender, ethnicity covariate
Gene	log2FoldChange	pvalue	qvalue	log2FoldChange	pvalue	qvalue	log2FoldChange	pvalue	qvalue
KRT2	5.7436	1.16251e-18	3.23378e-14	-0.181178	0.9502	0.755427	-0.407338	0.893267	0.840314
MYBPC1	4.54957	1.43701e-16	1.99868e-12	0.290119	0.920355	0.748658	-0.00345824	0.999091	0.85284
DSG1	4.66792	5.75522e-15	5.33647e-11	0.119303	0.967259	0.758564	0.08553	0.97757	0.850158
MYH7	4.15159	1.53542e-14	1.06778e-10	0.414318	0.886419	0.740834	0.269829	0.929168	0.843939
PPP1R1A	2.88913	2.67166e-14	1.48636e-10	1.69475	0.000156164	0.0208672	1.57498	0.000202729	0.0615513
PFKFB1	2.90451	1.24498e-13	5.77197e-10	1.90331	1.66825e-05	0.00409343	1.54937	0.000507003	0.0995585
MYH2	4.2285	1.89505e-12	7.53072e-09	-0.0841158	0.976891	0.760157	-0.217841	0.942845	0.845653
LIPE	2.78075	4.49348e-11	1.56245e-07	1.42094	0.00362708	0.106399	0.955774	0.0471403	0.533876
GPD1	3.15382	1.80282e-10	5.27133e-07	1.86317	0.000643509	0.0470756	1.46853	0.00657915	0.309391
GYG2	2.83787	1.89499e-10	5.27133e-07	1.68094	0.000746632	0.049841	1.35051	0.00582269	0.295618
AL031316.1	2.29337	3.46808e-10	8.77022e-07	1.28996	0.00239946	0.0883144	1.04989	0.00916368	0.330636
NAT8L	2.66562	1.74516e-09	4.04546e-06	1.43527	0.00406134	0.112328	1.08465	0.0287043	0.47079
MARC1	2.08226	3.02481e-09	6.47246e-06	1.4299	0.000290653	0.0308403	1.16018	0.00345598	0.233947
SLC19A3	1.57705	5.42923e-09	1.07876e-05	1.06713	0.000494426	0.041744	0.964762	0.00152252	0.172265
THRSP	2.88728	8.61576e-09	1.59778e-05	1.81006	0.000874274	0.0545792	1.41913	0.00890564	0.330636
CIDEC	2.82947	1.06793e-08	1.85667e-05	1.46421	0.00767306	0.148884	1.135	0.0382825	0.510634
LEP	2.36572	1.74765e-08	2.8597e-05	1.21373	0.010954	0.171646	0.764224	0.108589	0.618394
FABP4	2.54501	2.42448e-08	3.74679e-05	1.29233	0.0111523	0.172715	0.962575	0.0542988	0.548716
TRARG1	2.62087	2.59242e-08	3.79546e-05	1.65021	0.001397	0.0672954	1.14901	0.027404	0.469113
LY6D	2.84408	4.86218e-08	6.76262e-05	1.64728	0.0125062	0.181142	0.0197132	0.975915	0.850108
GPAM	1.77546	5.75926e-08	7.62889e-05	1.13601	0.00216587	0.0846986	0.928517	0.0104599	0.345401
PLIN1	2.61883	7.99272e-08	0.000101061	1.58328	0.00292644	0.0981975	1.19939	0.0250907	0.460987
KRT14	3.34302	1.27545e-07	0.000154258	0.372717	0.897744	0.743381	0.0371934	0.990222	0.851643
AGPAT2	1.0726	1.41868e-07	0.000164432	0.712988	0.00262927	0.0921645	0.665367	0.00350891	0.235794
LGALS12	1.98212	1.48046e-07	0.000164729	1.08344	0.0116328	0.17578	0.822724	0.0553373	0.551525
FLG2	2.00892	3.53632e-07	0.000364336	1.90202	0.00248157	0.0897932	-0.275585	0.914522	0.842636
CLEC3A	-1.93305	4.62785e-07	0.000459764	-2.1993	1.24872e-08	2.25094e-05	-1.79954	4.93067e-05	0.0278482
KRT5	2.69263	5.47239e-07	0.000515499	0.522821	0.856904	0.734423	0.344912	0.909506	0.842636
SGCG	2.0957	5.55949e-07	0.000515499	2.18132	1.42733e-06	0.000672436	2.03315	8.58866e-06	0.0107405
ADIPOQ	2.46869	6.3333e-07	0.000550547	1.51619	0.00456355	0.118914	1.25294	0.0203598	0.433474
HP	2.24298	6.26341e-07	0.000550547	2.31121	3.22132e-07	0.000261658	2.00111	2.66742e-05	0.0198059
TIMP4	1.44559	7.3956e-07	0.000623409	0.863302	0.00849979	0.155209	0.800638	0.0138578	0.38866
CIDEA	2.42585	9.93151e-07	0.00081255	1.61543	0.0055109	0.129814	1.31513	0.0214382	0.441787
ADH1B	2.43941	1.06133e-06	0.000843518	1.51733	0.00855053	0.155529	1.17363	0.0379668	0.510108
PLEKHG6	1.57615	1.18807e-06	0.000918021	1.61277	6.08646e-07	0.000367618	1.40509	2.83178e-05	0.0203891
RBP4	1.60001	1.83964e-06	0.00138308	1.03564	0.00599261	0.135601	0.937344	0.00982976	0.338618
GPT	1.77806	2.0514e-06	0.00150169	1.67687	8.09617e-06	0.00244502	1.34902	0.000313342	0.0765821
S100B	1.38711	2.20606e-06	0.0015735	1.09199	0.00302172	0.0992731	0.847408	0.0148373	0.397676
DCD	4.04245	2.32307e-06	0.00161554	0.0613617	0.983202	0.760719	-0.163906	0.957125	0.847865
SCEL	2.73445	2.42513e-06	0.00164538	0.242393	0.929871	0.750783	0.214673	0.938109	0.845308
SLC7A10	1.95513	2.51726e-06	0.00166722	1.34247	0.00248585	0.0898098	1.01529	0.0254468	0.462692
PKIA	1.45919	3.31857e-06	0.00214682	0.303694	0.851261	0.733166	0.363081	0.806346	0.824602
KLF14	1.30953	3.46356e-06	0.0021897	1.38133	4.23942e-07	0.000286981	1.21888	4.06068e-05	0.0247393
AC087482.1	1.91802	5.66321e-06	0.00342467	1.09108	0.0199257	0.209638	0.752477	0.108231	0.618394
MIR205HG	2.37335	5.55195e-06	0.00342467	1.75631	0.00867896	0.156779	-0.385774	0.871609	0.837376
TAC1	1.99721	5.886e-06	0.00348366	1.83193	2.13497e-05	0.00478961	1.84844	6.51767e-05	0.0314438
XIRP2	2.55962	6.5259e-06	0.00378193	-0.181523	0.950223	0.755427	-0.331774	0.91316	0.842636
SAA1	2.28174	1.03738e-05	0.00588917	2.13321	3.86081e-05	0.00739384	0.753224	0.642346	0.793603
C14orf180	2.36416	1.08296e-05	0.00602496	1.74159	0.004313	0.115581	1.21425	0.0445101	0.528565
POU2F1	-0.376371	1.29577e-05	0.00706757	-0.358455	1.72022e-05	0.00417743	-0.320226	0.000346779	0.0815802
PTGER3	1.35536	1.34165e-05	0.00717712	1.44166	3.44762e-06	0.00130986	1.16887	0.000216053	0.0626037
HSPB7	1.82597	1.48043e-05	0.00777007	1.97152	1.91521e-05	0.00450049	0.33238	0.834832	0.830292
SLC2A4	1.41469	1.63618e-05	0.00842851	1.56555	1.92968e-05	0.00450049	1.44114	0.000181346	0.0566953
RASD1	1.24708	2.19965e-05	0.0111251	1.26086	1.85487e-05	0.00441342	1.26027	4.87662e-05	0.0278482
NPTX1	1.23801	2.31955e-05	0.0115221	1.31715	6.77834e-07	0.000384356	1.14451	0.000238408	0.0652947
MTND1P23	1.23858	2.52989e-05	0.0123464	2.26291	2.33132e-05	0.00513235	1.11799	0.00189229	0.178449
ASS1	0.623415	3.64358e-05	0.0174749	0.612241	4.63468e-05	0.00873387	0.63512	2.13417e-05	0.0181103
COL2A1	-1.47717	4.28287e-05	0.0198563	-3.41593	1.75657e-12	4.13774e-08	-0.64212	0.665495	0.798584
IBSP	-2.11678	4.26301e-05	0.0198563	-1.81012	0.00184724	0.0775635	-0.471185	0.783047	0.820039
BGLAP	-0.933774	4.97591e-05	0.0225288	-1.38789	8.32202e-05	0.0134704	0.0177488	0.957606	0.847865
S100A14	1.93488	5.0213e-05	0.0225288	1.53746	0.0118693	0.176697	-0.0112603	0.995581	0.852049
PHOSPHO1	-1.17646	5.2333e-05	0.0231073	-1.17955	5.26838e-05	0.00950323	-0.79654	0.00712129	0.312496
LINC02541	1.15062	5.36221e-05	0.0233065	1.09985	0.000108678	0.0159899	1.05476	0.000231492	0.0652947
ACAN	-1.70294	5.60329e-05	0.0239797	-0.993113	0.0165191	0.198307	-0.571726	0.687402	0.801469
GATA1	-1.13708	7.08866e-05	0.0298768	-1.15549	4.89062e-05	0.00907104	-0.928999	0.00158408	0.175062
FLG	1.45746	7.35022e-05	0.0305168	1.19475	0.0394659	0.260199	-0.334129	0.889297	0.839905
MAOA	1.21952	7.84592e-05	0.0319289	0.742086	0.0313276	0.242242	0.633643	0.0652884	0.565044
DUSP4	0.753175	8.29106e-05	0.0329478	0.753789	8.6842e-05	0.0138218	0.724271	0.000146416	0.0496984
COLGALT2	-1.00939	8.54346e-05	0.0334726	-0.895693	0.000193879	0.0234209	-1.06004	6.66352e-05	0.0314438
HOXC-AS1	1.65042	9.1573e-05	0.0343019	1.65434	8.54191e-05	0.0136878	1.7341	7.22387e-05	0.0323853
IDH2	0.832501	9.21292e-05	0.0343019	0.875882	2.58033e-05	0.00557629	0.798103	0.000156986	0.0525358
PI16	1.72695	9.24838e-05	0.0343019	1.35974	0.00150192	0.0711516	1.28179	0.00504217	0.281655
SCD	1.26613	9.17686e-05	0.0343019	0.442437	0.243487	0.482626	0.427833	0.264811	0.716973
PF4V1	-1.5056	0.000108857	0.0398433	-1.48784	0.000123941	0.0175875	-1.16154	0.00280825	0.216513
PRKAR2B	0.918867	0.00012509	0.0446798	1.07832	0.000529105	0.042912	0.965737	0.00229021	0.194898
DCT	1.15948	0.00012804	0.0450852	2.06048	6.14371e-06	0.00198246	0.732062	0.110272	0.621678
IGKV1D-43	2.82782	0.000134784	0.0468664	0.387328	0.591367	0.656603	0.347756	0.902491	0.842111
ATF3	0.97743	0.00014322	0.0488562	0.935576	0.000262346	0.0291075	0.963223	0.000315864	0.0765821
GLYAT	1.72633	0.000144019	0.0488562	2.32439	6.88382e-05	0.0116657	1.59052	0.0065501	0.308795
PCK1	1.71475	0.000146744	0.049181	0.501966	0.321461	0.533078	0.27436	0.596227	0.789339
LINC00894	-0.862351	0.000152115	0.0497815	-0.884602	7.56582e-05	0.0125506	-0.797081	0.000691149	0.113255
AHSP	-1.42809	0.000156646	0.0504524	-1.49563	8.94384e-05	0.0141395	-1.20698	0.00182812	0.178449
HADH	0.760577	0.000166585	0.0526584	0.760437	0.000177424	0.0223495	0.722917	0.000271027	0.0715523
AC002546.1	2.09904	0.000169141	0.0528656	0.812626	0.192157	0.442984	0.439308	0.490783	0.770812
ALDOA	0.70032	0.00017619	0.0541011	0.703417	0.000174778	0.0223495	0.678532	0.000298726	0.075509
EMILIN3	-1.39064	0.000176984	0.0541011	-1.25722	0.00019845	0.0237291	-1.23901	0.00144053	0.170625
MTMR11	-0.501803	0.000184617	0.055821	-0.436068	0.000541026	0.043055	-0.466454	0.000774304	0.117934
HBD	-1.35929	0.000191713	0.0573433	-1.35173	0.000298703	0.0309963	-1.09146	0.00355003	0.236939
AC138356.1	0.851734	0.000197552	0.0578459	0.860775	0.00016167	0.0212752	0.829638	0.000689873	0.113255
PIANP	-1.23631	0.000197548	0.0578459	-0.94124	0.00223986	0.0860673	-1.454	1.00414e-05	0.0113613
AC118758.3	-0.97967	0.000202084	0.0585563	-0.936785	0.000207976	0.0246182	-0.996936	0.000338992	0.0805458
GADD45B	0.633378	0.000205042	0.0585856	0.577219	0.000376989	0.0359442	0.628091	0.000365633	0.0836236
MIR4697HG	-0.99062	0.000208503	0.0585856	-0.965161	0.000202408	0.0240801	-0.797727	0.00349221	0.235728
STMN2	1.4477	0.000206856	0.0585856	0.428816	0.682299	0.687749	0.253483	0.568004	0.78534
MIEF2	0.506758	0.000213397	0.0593613	0.499108	0.000255289	0.0287234	0.555878	7.88404e-05	0.0328645
ATP6V0E2	0.433029	0.000229096	0.0598123	0.387111	0.000454697	0.0402659	0.439047	0.000238576	0.0652947
COX7A1	0.962545	0.000221923	0.0598123	0.816366	0.00130215	0.0654011	0.827343	0.00129411	0.166362
CYP19A1	0.876705	0.000219802	0.0598123	0.801619	0.000489392	0.0416173	0.708996	0.00327073	0.229317
DGAT2	1.44559	0.000228561	0.0598123	1.44544	0.00025607	0.0287234	1.35461	0.000659495	0.113255
ITGA11	-1.04338	0.000231599	0.0598123	-0.987705	0.000390794	0.0364824	-1.08915	0.00017197	0.054481
MUC20	-0.659173	0.000223004	0.0598123	-0.648793	0.00017008	0.0220129	-0.592447	0.00143061	0.170625
RDH5	0.726538	0.00023222	0.0598123	0.758957	0.00380217	0.108621	0.623824	0.0197278	0.42852
YTHDF3-AS1	0.673513	0.000227647	0.0598123	0.659633	0.000194191	0.0234209	0.64538	0.000552236	0.106513
AC007423.1	1.64363	0.00024931	0.0630649	2.98419	1.82944e-07	0.000165745	2.23789	9.5795e-05	0.0379354
KRT1	1.53324	0.000249383	0.0630649	-0.376328	0.89671	0.742919	-0.35177	0.907697	0.84257
NTN1	-1.12065	0.000256221	0.0642105	-1.06556	0.000426621	0.0380658	-1.17869	0.000125658	0.0445623
CXCR2	-1.09947	0.000259143	0.0643629	-1.09468	0.000290362	0.0308403	-0.672734	0.028306	0.469684
NR4A3	1.02541	0.000262109	0.0645235	1.03049	0.000243916	0.0276232	0.938558	0.00121165	0.160532
MYH6	1.49715	0.00027032	0.0659609	3.12333	3.61332e-11	4.25572e-07	2.4865	7.33324e-07	0.00174241
AL731533.2	-0.801929	0.000284849	0.0683077	-0.736623	0.000215529	0.0251807	-0.836742	0.000395435	0.0886387
PRRT2	-0.832002	0.000283585	0.0683077	-0.737066	0.000500187	0.0420796	-0.768894	0.00131631	0.166362
C1orf68	4.30607	0.000292577	0.0692901	0.112161	0.969402	0.758896	0.0705467	0.981608	0.850725
LGALS7	2.22686	0.000293927	0.0692901	0.407144	0.888514	0.741239	0.210474	0.944781	0.845668
OXER1	-0.488031	0.000303433	0.0707791	-0.42506	0.000956912	0.0571371	-0.46067	0.00130251	0.166362
HADHB	0.413327	0.000310421	0.0707791	0.40381	0.000194878	0.0234209	0.423136	0.000310293	0.0765821
MIR663AHG	-0.996587	0.000309438	0.0707791	-1.0281	7.54146e-05	0.0125506	-0.984954	0.000751625	0.116725
HOXD9	-0.663243	0.00031535	0.0713183	-0.585922	0.000773951	0.0506417	-0.753156	6.74919e-05	0.0314438
APOD	1.54324	0.000321515	0.0721261	1.49181	0.000143034	0.0197034	1.35636	0.00213085	0.185457
AC009120.2	-0.305587	0.000347813	0.0764447	-0.302061	0.00040818	0.0372674	-0.305328	0.0006661	0.113255
HRASLS5	1.02873	0.000343518	0.0764447	1.11526	0.00171284	0.0751343	0.895345	0.0120858	0.363764
TTC21A	-0.422026	0.000349009	0.0764447	-0.433798	0.000229709	0.026655	-0.356944	0.00281572	0.216513
MTND2P28	-1.12079	0.000360635	0.0783739	-0.180302	0.63175	0.671706	-0.381915	0.329356	0.735981
NFE2	-0.935033	0.00036481	0.0786667	-0.954144	0.00027732	0.0300701	-0.647129	0.0169374	0.414854
KCNIP2	1.19612	0.000374328	0.0800983	1.49159	0.00115734	0.0614213	1.14749	0.0108664	0.348905
DES	1.28658	0.000395655	0.0838152	0.448147	0.849859	0.732602	0.39275	0.895301	0.840839
LOR	2.06448	0.000399442	0.0838152	0.266209	0.926916	0.75011	0.233486	0.93873	0.845471
MEST	1.06894	0.000400738	0.0838152	1.07208	0.000407692	0.0372674	0.986731	0.00146698	0.170625
DNM1	-0.749903	0.00040577	0.0842344	-0.75175	0.000415225	0.0375296	-0.759656	0.000203099	0.0615513
CXCL14	1.18854	0.000409063	0.0842889	1.05026	0.000812987	0.0521976	0.811972	0.019414	0.426326
CD36	1.08101	0.000437317	0.0866725	1.09106	0.000406475	0.0372674	1.08598	0.000490763	0.0982679
CHP1	0.288122	0.000430444	0.0866725	0.261415	0.000770003	0.050557	0.29735	0.000560546	0.106513
HIST1H3H	-1.1016	0.000434197	0.0866725	-1.14145	0.000260319	0.0290616	-0.850423	0.00714512	0.312496
LAMB3	0.647488	0.000439326	0.0866725	0.625544	0.000421261	0.0378745	0.703448	0.000281439	0.0734845
NPIPB12	-0.578669	0.000428182	0.0866725	-0.576811	0.000469373	0.0408273	-0.512518	0.00229674	0.194898
TSPOAP1	-0.588497	0.000430179	0.0866725	-0.563384	0.000746519	0.049841	-0.488057	0.00440252	0.267662
ACY1	0.40819	0.000450996	0.0883483	0.403673	0.00053375	0.042912	0.350619	0.0021905	0.188577
CLC	-1.2418	0.000461398	0.0892403	-1.8306	3.03904e-06	0.00119312	-1.34033	0.000578025	0.106513
PGM5P2	0.853592	0.000461966	0.0892403	0.112058	0.69949	0.692602	0.0132679	0.964273	0.848449
CYP27C1	-0.627883	0.000470401	0.090243	-0.58325	0.00107377	0.0593743	-0.643573	0.000284643	0.0735132
EFCAB13	-0.446581	0.000483518	0.0914974	-0.427297	0.00068325	0.048338	-0.432726	0.000918583	0.134289
KIF22	0.371634	0.000480649	0.0914974	0.356138	0.000387652	0.0364824	0.380938	0.00057532	0.106513
WNT2	1.85649	0.00050603	0.0951105	0.906196	0.0701212	0.314502	1.79705	0.000923652	0.134289
ACADS	0.525545	0.000518106	0.0954455	0.51772	0.000628593	0.0467097	0.535731	0.000369543	0.0836236
CDSN	1.92884	0.000517352	0.0954455	0.254484	0.930271	0.750942	0.244069	0.936115	0.844853
NUDT8	0.637299	0.00051776	0.0954455	0.637003	0.000538757	0.0430198	0.578031	0.00131624	0.166362
TK1	0.702823	0.000521551	0.0954481	0.69441	0.000568648	0.0443226	0.72616	0.000608127	0.107831
AL356273.3	-0.495561	0.000527562	0.0957685	-0.44707	2.19717e-05	0.00488265	-0.509596	0.000813169	0.120758
ITGA10	-0.880011	0.000530188	0.0957685	-0.736021	0.00116578	0.0615713	-0.804007	0.00193454	0.178449
TM7SF2	1.05807	0.000535784	0.0961549	1.05358	0.000594031	0.0450597	0.913255	0.00275523	0.214573
ADIPOQ-AS1	1.67141	0.000567848	0.0973685	0.898999	0.0859505	0.334152	0.586378	0.272895	0.718379
ANKRD1	1.25606	0.000569469	0.0973685	1.54588	0.000120746	0.0173431	0.151784	0.917501	0.842636
C3	0.782381	0.000556237	0.0973685	0.686605	0.00181057	0.0770197	0.614569	0.0091392	0.330636
FBXO32	0.64254	0.000570548	0.0973685	0.640453	0.000616583	0.0461082	0.653459	0.000587245	0.106513
MDH2	0.48145	0.000560731	0.0973685	0.479071	0.000535585	0.042912	0.476044	0.00059783	0.107611
MMP25	-0.891589	0.000548717	0.0972216	-0.892654	0.000551681	0.0436083	-0.711012	0.00841685	0.330013
PLA2G16	0.863506	0.000570445	0.0973685	0.864924	0.000589794	0.0450597	0.788454	0.00136572	0.169011
NRAP	1.29875	0.000576076	0.0977125	0.415795	0.88606	0.740791	0.348987	0.908509	0.842636
CHAD	-1.5943	0.000598133	0.100839	-1.24179	0.0048247	0.122356	-1.45808	0.00166228	0.178449
SLC25A10	0.718664	0.000609778	0.101571	0.74442	0.000376556	0.0359442	0.668306	0.00171661	0.178449
TMPO-AS1	0.518142	0.000607663	0.101571	0.502086	0.000815006	0.0521976	0.544499	0.000624424	0.109092
AZGP1	1.49355	0.000618894	0.102476	1.43058	0.00087815	0.0545792	1.28141	0.00425926	0.263518
ACOT2	0.655098	0.000625506	0.102958	0.649915	0.00071581	0.0490158	0.649767	0.000720491	0.11567
RORC	0.931159	0.000630378	0.103149	1.56476	7.50554e-07	0.000384356	1.55458	2.20881e-06	0.00425294
ACVR1C	1.18944	0.00066213	0.104463	1.24439	0.000359344	0.0354697	1.11337	0.00149022	0.170625
HOMER1	0.705506	0.000667019	0.104463	0.696929	0.00039086	0.0364824	0.675297	0.00183775	0.178449
MCCC1	0.39616	0.000669323	0.104463	0.397501	0.000667373	0.0480062	0.394647	0.000946182	0.136252
NDUFA10	0.349245	0.000667101	0.104463	0.33633	0.000731795	0.0495457	0.362152	0.00043349	0.0927919
NPIPB13	-0.688017	0.000672205	0.104463	-0.690131	0.000677733	0.0482312	-0.555159	0.00689816	0.310422
PFKFB3	0.719675	0.000652247	0.104463	0.668134	0.0013414	0.0663815	0.742195	0.000804796	0.120758
STARD9	-0.60112	0.000643644	0.104463	-0.570681	0.000353877	0.0351794	-0.572854	0.00165866	0.178449
STBD1	0.693182	0.000651711	0.104463	0.693154	0.000684407	0.048338	0.659729	0.00146739	0.170625
TNNI2	0.896972	0.000656012	0.104463	0.669483	0.793344	0.718039	0.629455	0.808049	0.824909
COL9A2	-0.629171	0.000687255	0.106208	-0.581317	0.00170791	0.075118	-0.442296	0.0171145	0.414854
CSRP3	1.90529	0.000694883	0.106794	-0.0979343	0.973149	0.759453	-0.171493	0.955076	0.847586
NRGN	-0.909117	0.000699872	0.10697	-0.917999	0.000648742	0.0473115	-0.668272	0.0150949	0.397956
ABCD2	1.06428	0.000714832	0.107424	1.00802	0.0010834	0.0596089	1.03704	0.00126149	0.163789
AL139011.2	1.38234	0.000717183	0.107424	1.34897	0.000770511	0.050557	1.28365	0.00185715	0.178449
LDHD	0.765862	0.000726018	0.107424	0.766572	0.000751135	0.049841	0.738004	0.00135435	0.168482
RAB37	-0.523589	0.000717346	0.107424	-0.571342	0.000179742	0.0225211	-0.431893	0.00723271	0.313027
RETSAT	0.770677	0.000724584	0.107424	0.755612	0.000947857	0.0571035	0.765542	0.00109178	0.15082
TOGARAM2	-0.923674	0.000720773	0.107424	-0.874107	0.000832458	0.0528549	-0.848466	0.00186893	0.178449
AC002398.2	1.36807	0.000759476	0.111184	1.30287	0.00099477	0.0579063	1.30649	0.00180035	0.178449
AC124068.1	-0.54664	0.000771408	0.111184	-0.539056	0.000943521	0.0571035	-0.552476	0.00109999	0.150889
ILVBL	0.30244	0.000759572	0.111184	0.245191	0.00111955	0.0603475	0.322583	0.000780356	0.118099
SCNN1D	-0.561469	0.000764673	0.111184	-0.511232	0.00182433	0.0770197	-0.52113	0.00300266	0.221566
TMEM189	0.235485	0.000768144	0.111184	0.209251	0.000859696	0.0540021	0.233283	0.00185113	0.178449
BTNL8	-0.890197	0.000794074	0.113861	-0.881355	0.000898564	0.0555548	-0.48905	0.0673335	0.56554
AC004825.2	0.579828	0.000808922	0.114223	0.596512	0.000478519	0.0411007	0.573382	0.00134346	0.168006
HEMGN	-1.07914	0.000808013	0.114223	-1.14676	0.000328412	0.0332017	-0.762843	0.019768	0.42852
SOX8	-0.791717	0.000804803	0.114223	-0.70101	0.00287886	0.0974826	-0.665844	0.00682433	0.310422
AC004623.1	-0.50873	0.00082401	0.115762	-0.456644	0.00173665	0.0751986	-0.44727	0.00402252	0.255553
E2F8	0.871965	0.000828145	0.115762	0.884437	0.000694967	0.0484334	0.910728	0.00110498	0.150889
MRM3	0.248842	0.000860729	0.118605	0.230328	0.00115873	0.0614213	0.239197	0.00188825	0.178449
PDHA1	0.41835	0.000854423	0.118605	0.415539	0.000913298	0.055879	0.444489	0.000444589	0.0943178
PPIF	0.642196	0.000864345	0.118605	0.500163	0.00159859	0.0729768	0.511709	0.00756822	0.317237
TNFRSF10C	-0.915464	0.000865533	0.118605	-0.902035	0.000988199	0.0579049	-0.51535	0.0648646	0.563849
TBX5	-0.641882	0.000891815	0.121607	-0.618833	0.00137193	0.0670646	-0.73976	0.000220817	0.0632133
AC116366.1	-0.627244	0.000905755	0.12234	-0.632272	0.000518355	0.042912	-0.511809	0.00706927	0.312496
CMTM2	-1.11266	0.000915206	0.12234	-1.093	0.00116874	0.0615896	-0.71314	0.0340874	0.494488
PFN1P8	-0.654762	0.000927979	0.12234	-0.566026	0.0014516	0.0690777	-0.620491	0.00263797	0.209223
PPP1R1B	1.50387	0.000924615	0.12234	1.68701	0.000188057	0.023072	1.22588	0.00716784	0.312496
SRL	1.01395	0.000923348	0.12234	1.86598	1.00452e-06	0.000503454	0.120014	0.935784	0.844811
VNN 2.00	-0.866029	0.000916422	0.12234	-0.840545	0.000742975	0.049841	-0.42083	0.111536	0.623514
WIF1	-1.66989	0.000912696	0.12234	-0.352175	0.500239	0.621667	-0.414616	0.455512	0.765537
DBNDD1	0.912605	0.000940106	0.122775	0.766641	0.0027216	0.0939956	0.883329	0.00205611	0.181613
NDUFS1	0.523218	0.000936731	0.122775	0.512907	0.000731962	0.0495457	0.51023	0.00169692	0.178449
AC005332.5	-0.385798	0.00094558	0.122913	-0.353557	0.00124842	0.0639883	-0.303619	0.0118734	0.362305
AC009690.1	-0.499618	0.000955137	0.123006	-0.503089	0.000903403	0.0557077	-0.462334	0.00268928	0.211584
ECHS1	0.502588	0.000951062	0.123006	0.493577	0.00105291	0.0590528	0.501563	0.000736364	0.115708
AC009120.3	-0.788776	0.000967325	0.123914	-0.780213	0.000995784	0.0579063	-0.713558	0.00487906	0.280464
CSRNP1	0.601427	0.000975552	0.123914	0.574704	0.00158256	0.0728093	0.588923	0.00174605	0.178449
POC1B-AS1	-0.356129	0.000975109	0.123914	-0.352116	0.00110854	0.0601256	-0.379187	0.000584218	0.106513
AC006441.3	1.02352	0.000997603	0.125525	0.227481	0.531087	0.635478	0.0503724	0.888864	0.839905
NPIPB2	-0.626463	0.00100178	0.125525	-0.623917	0.00107305	0.0593743	-0.504944	0.0106041	0.346897
PDK2	0.593019	0.000996991	0.125525	0.593681	0.00102923	0.0584873	0.596172	0.000730921	0.115708
ALDH1L1	1.17271	0.00101414	0.126505	1.27868	0.000278287	0.0300701	0.83505	0.0169262	0.414854
PGM1	0.527021	0.00101979	0.126642	0.876319	9.24686e-06	0.00272271	0.819256	3.92276e-05	0.0245279
GPSM1	-0.541101	0.00103261	0.127099	-0.477494	0.00348502	0.10434	-0.45843	0.00332565	0.230757
KRT223P	1.44719	0.0010289	0.127099	1.57797	0.000374875	0.0359442	1.27546	0.00582209	0.295618
TRPT1	0.482672	0.00103731	0.127114	0.477854	0.00105087	0.0590528	0.46284	0.00169123	0.178449
AIFM2	0.674905	0.00105037	0.127591	0.656175	0.00139029	0.0672039	0.648747	0.00202042	0.181155
PHGDH	0.865645	0.00104931	0.127591	0.858991	0.00101512	0.0580386	0.776584	0.0037905	0.247581
KIFC1	0.53891	0.00105721	0.127864	0.508039	0.00136335	0.0669056	0.54647	0.00184617	0.178449
HAL	-0.689819	0.00106213	0.127903	-0.307711	0.209267	0.455882	-0.0848662	0.737914	0.812348
INSC	-0.996298	0.00108084	0.129594	-0.784783	0.00484678	0.122631	-0.700702	0.0209618	0.43799
PPP1R16A	0.454147	0.00109197	0.129811	0.461285	0.000867585	0.0543527	0.463909	0.00096395	0.137149
ZNF823	-0.3746	0.00108965	0.129811	-0.375949	0.00107166	0.0593743	-0.341804	0.00373815	0.245359
CATSPER2	-0.42697	0.00110385	0.130111	-0.401852	0.0010498	0.0590528	-0.450826	0.000926894	0.134289
SPX	0.993042	0.00110023	0.130111	0.851417	0.0244105	0.224286	0.662783	0.077364	0.579393
AC027319.1	0.786853	0.00113338	0.131915	0.116606	0.691373	0.690328	-0.0210258	0.943996	0.845653
AC080038.1	-0.475715	0.0011297	0.131915	-0.444902	0.00213238	0.0842783	-0.512939	0.000475314	0.0980708
MS4A2	-0.622042	0.00112367	0.131888	-0.619314	0.00122937	0.0635061	-0.688493	0.000677291	0.113255
UQCRC1	0.448296	0.00113992	0.132122	0.446759	0.000818755	0.0522666	0.448755	0.00149525	0.170625
ACYP2	0.579002	0.00117627	0.132331	0.591543	0.000753518	0.0498587	0.532507	0.0028891	0.219198
ADAMTS7	-0.652419	0.00116273	0.132331	-0.68754	0.000631518	0.0467795	-0.520486	0.00775136	0.320794
AL669831.5	-0.370519	0.00115188	0.132331	-0.356921	0.000672813	0.0480262	-0.367073	0.00250895	0.204096
EPB41L4B	1.39556	0.00118013	0.132331	1.44351	0.000840577	0.0530891	1.20724	0.00477685	0.280464
HCG18	-0.239753	0.00118027	0.132331	-0.259563	0.000267666	0.029326	-0.200461	0.00901844	0.330636
MGAM	-1.00322	0.00118453	0.132331	-1.00476	0.00121148	0.0632214	-0.76273	0.0171744	0.414903
RNF41	0.230913	0.00116262	0.132331	0.205032	0.00208063	0.0829288	0.247733	0.000770897	0.117934
SFN	1.20028	0.00115952	0.132331	1.86946	0.000750526	0.049841	0.165424	0.927335	0.843868
SSC5D	-0.757192	0.0011724	0.132331	-0.770867	0.000994301	0.0579063	-0.728456	0.00192012	0.178449
POLDIP2	0.358039	0.00119529	0.132998	0.332135	0.0011244	0.0604704	0.365748	0.00113776	0.1536
KCNT2	-0.544133	0.001215	0.134653	-0.549981	0.00109842	0.0600019	-0.573964	0.000735737	0.115708
BNIP3	0.534514	0.00122099	0.13478	0.510735	0.00166915	0.0743254	0.522945	0.0020542	0.181613
DCXR	0.614781	0.00125769	0.136071	0.628408	0.000876628	0.0545792	0.61355	0.00123214	0.161746
NPIPB11	-0.559962	0.00126247	0.136071	-0.560538	0.00128895	0.0650153	-0.488945	0.00594589	0.298384
PDE8A	-0.290571	0.00126525	0.136071	-0.296354	0.00102139	0.058256	-0.261895	0.00379284	0.247581
RBKS	0.544121	0.00125691	0.136071	0.519992	0.00187491	0.0781283	0.547025	0.00179566	0.178449
SYT8	1.95619	0.00125829	0.136071	0.0190867	0.994381	0.762449	0.0183678	0.994767	0.852026
IGIP	-0.322237	0.00129871	0.138416	-0.338251	0.000641516	0.0470756	-0.296781	0.00424072	0.263084
RCC1L	0.26152	0.00129766	0.138416	0.236696	0.00189542	0.0786545	0.270889	0.00115926	0.154744
CITED4	0.579286	0.00130944	0.139026	0.582054	0.000802825	0.0518114	0.592198	0.00105063	0.146843
FAM89A	0.708967	0.00132086	0.139706	0.707053	0.00141532	0.0676248	0.622293	0.0048193	0.280464
CPT2	0.214019	0.00133539	0.140267	0.203904	0.00173027	0.0751986	0.209585	0.00264696	0.209223
RTN4IP1	0.348966	0.00134402	0.140267	0.324142	0.00131644	0.0656985	0.334949	0.00344851	0.233947
SUSD5	-0.762097	0.00134499	0.140267	-0.714856	0.0023758	0.0878886	-0.725078	0.00161453	0.176925
ZNF365	-0.844723	0.00134771	0.140267	-0.807963	0.00220408	0.0855691	-1.0422	7.5641e-05	0.0328645
BOK	0.839703	0.00135478	0.140267	0.868277	0.000947732	0.0571035	0.795984	0.00285018	0.217056
ECHDC3	0.782322	0.00136236	0.140267	0.78366	0.00139138	0.0672039	0.708513	0.00321937	0.229022
NIPSNAP3B	0.753132	0.00136651	0.140267	0.762015	0.00115822	0.0614213	0.706827	0.00233518	0.196754
AC145207.2	0.375979	0.00137457	0.140576	0.345223	0.00283393	0.0963281	0.322294	0.00849738	0.330636
AC138894.1	-0.473996	0.00140524	0.141194	-0.397788	0.000692857	0.0484296	-0.4358	0.00554469	0.291227
C8orf31	-0.488974	0.00138922	0.141172	-0.480892	0.00160372	0.0730691	-0.45298	0.00334627	0.230757
CXCR1	-1.02796	0.00139562	0.141172	-1.02244	0.00150875	0.071222	-0.609951	0.0649033	0.563849
RAP1GAP2	-0.495191	0.00139168	0.141172	-0.493846	0.00149147	0.0708321	-0.386364	0.0159095	0.407024
RDH10	0.373252	0.00140599	0.141194	0.382891	0.000974097	0.057364	0.398373	0.00111726	0.151694
RTL3	-1.03574	0.00141377	0.141465	-0.909836	0.00380426	0.108621	-0.88387	0.00991943	0.339315
KEAP1	0.239069	0.00144847	0.142425	0.245233	0.00105953	0.059142	0.244397	0.0017451	0.178449
KRT31	1.34255	0.00143415	0.142425	1.49611	0.000493465	0.041744	1.73549	7.8561e-05	0.0328645
LPL	1.24546	0.00144897	0.142425	1.24038	0.00165221	0.0741315	1.0788	0.00752125	0.317237
OIP5	0.791358	0.00144542	0.142425	0.804701	0.0009693	0.0572245	0.797408	0.00223424	0.190958
PPBP	-1.21469	0.0014448	0.142425	-1.28885	0.000955727	0.0571371	-1.0779	0.00782357	0.321611
AC018445.4	-0.640813	0.00147378	0.144353	-0.621959	0.000186122	0.0229542	-0.596493	0.00554702	0.291227
AAMDC	0.610092	0.00150484	0.145694	0.599334	0.00173494	0.0751986	0.542766	0.00297731	0.221061
AC012441.2	-0.642852	0.00150457	0.145694	-0.591303	0.00279319	0.0955041	-0.650862	0.0019505	0.178449
EDRF1-AS1	-0.554881	0.00150407	0.145694	-0.477229	0.00398362	0.111446	-0.543096	0.00282874	0.216813
FAM160A1	1.04768	0.00150842	0.145694	1.00992	0.000237179	0.027121	1.05012	0.00245059	0.202881
HOXD10	-0.882696	0.00152308	0.146096	-0.807336	0.00314886	0.100578	-0.985646	0.000704918	0.11472
LINC01772	-0.401964	0.00151825	0.146096	-0.385284	0.00103413	0.0585573	-0.396636	0.00319555	0.228907
E2F1	0.54804	0.00153124	0.146374	0.51766	0.001574	0.0725571	0.549134	0.00265047	0.209223
JMJD1C	-0.286663	0.00154436	0.147122	-0.30617	0.000517659	0.042912	-0.263808	0.00400261	0.25509
FRMD1	1.18427	0.00157488	0.148675	1.69994	3.5589e-06	0.00130988	1.06809	0.00561937	0.291603
AC004148.2	-0.331393	0.00158811	0.149246	-0.307996	0.00161034	0.0732188	-0.319278	0.0045237	0.272114
TNRC6C	-0.387744	0.0016188	0.151618	-0.376185	0.00154613	0.0721193	-0.32655	0.0120319	0.363717
CENPH	0.371646	0.00165343	0.153826	0.370299	0.00175071	0.0755298	0.341541	0.00459139	0.273417
MTCO1P12	-0.714077	0.00164972	0.153826	-0.275791	0.459646	0.603714	0.711527	0.0380329	0.510108
TMEM132C	1.45603	0.00166518	0.154402	1.55821	0.000815457	0.0521976	1.29059	0.00661492	0.309391
CHCHD3	0.397831	0.00167172	0.154494	0.384559	0.00110937	0.0601256	0.380894	0.00298549	0.221061
USP34	-0.240415	0.00167921	0.154672	-0.240894	0.00169851	0.075118	-0.222259	0.00605927	0.298928
AC114490.3	-0.49787	0.00172365	0.158242	-0.493818	0.00192016	0.0792134	-0.463016	0.00479487	0.280464
RPUSD4	0.283128	0.00173419	0.158685	0.268703	0.00170766	0.075118	0.290751	0.00204402	0.181613
AC018521.5	0.521938	0.00174368	0.158841	0.524077	0.00156779	0.0724125	0.449496	0.00799189	0.324183
AC023794.3	0.585518	0.00178785	0.158841	0.529167	0.00349967	0.10434	0.506939	0.0091063	0.330636
AC100803.1	1.10864	0.00176911	0.158841	0.756495	0.00657017	0.140819	1.07831	0.00189391	0.178449
ACOT1	0.613171	0.00179062	0.158841	0.621002	0.00161774	0.0732188	0.646712	0.00121613	0.160532
ACTA2-AS1	-0.930454	0.00179704	0.158841	-0.936073	0.000959257	0.0571371	-0.691187	0.0242252	0.457551
AQP7	1.18997	0.00177446	0.158841	1.36143	0.000403987	0.0372674	1.01071	0.0103535	0.344541
AREG	0.999308	0.00182276	0.158841	1.00527	0.00152188	0.0715343	0.901035	0.00787383	0.322561
CCDC51	0.290183	0.00182349	0.158841	0.261847	0.00161555	0.0732188	0.29608	0.00205308	0.181613
CDT1	0.489181	0.00175553	0.158841	0.487106	0.00187727	0.0781283	0.434655	0.00807881	0.326064
EGR2	0.863832	0.00182153	0.158841	0.724029	0.00775309	0.149615	0.660228	0.0209102	0.437355
HSPB6	1.0578	0.00181989	0.158841	1.02294	0.001872	0.0781283	0.869963	0.012028	0.363717
LINC00431	-1.1317	0.00180244	0.158841	-1.14764	0.00143825	0.0685812	-1.27682	0.000619896	0.109092
PSD3	-0.49278	0.00175462	0.158841	-0.574222	0.000156798	0.0208672	-0.49364	0.00191175	0.178449
SAA2	1.58791	0.00179963	0.158841	2.18722	4.97744e-05	0.00915995	1.01019	0.485956	0.770447
ZFYVE19	0.213018	0.00176597	0.158841	0.191129	0.00345609	0.103959	0.216055	0.00273078	0.21414
AC009336.2	-0.758526	0.00183537	0.158841	-0.735484	0.0025484	0.0913626	-0.705982	0.00581468	0.295618
DMRTA1	1.16223	0.00184237	0.158841	1.19593	0.00127716	0.064698	1.11941	0.00438605	0.267662
UBQLNL	-0.699353	0.00183886	0.158841	-0.680543	0.00225142	0.0860939	-0.510085	0.0275735	0.469212
AC092747.4	-0.269469	0.00186401	0.158841	-0.25971	0.00212098	0.0839686	-0.237284	0.00720798	0.312625
COQ9	0.342843	0.00186723	0.158841	0.335271	0.00176342	0.0758006	0.354905	0.00146585	0.170625
IGLVI-70	2.24875	0.00186415	0.158841	-0.594842	0.413615	0.581643	0.850513	0.779901	0.819945
ISOC1	0.464138	0.00185047	0.158841	0.390142	0.00133961	0.0663815	0.483278	0.00194066	0.178449
CTPS2	-0.328925	0.00187832	0.159298	-0.29446	0.00410096	0.11266	-0.346487	0.00176319	0.178449
AC016747.3	-0.542771	0.0019191	0.16177	-0.542525	0.00182448	0.0770197	-0.557914	0.00194464	0.178449
VKORC1L1	0.459612	0.0019136	0.16177	0.419027	0.00313756	0.100578	0.473588	0.00216246	0.187521
UBE2QL1	0.918689	0.00193162	0.162333	0.890389	0.00261033	0.0917736	0.910484	0.00304822	0.22354
CALB2	1.09309	0.00195647	0.162594	1.26083	0.000415832	0.0375296	0.935903	0.00757243	0.317237
PRXL2A	0.726523	0.00194067	0.162594	0.725794	0.00204771	0.0822658	0.607491	0.00826765	0.327404
SLC25A11	0.438135	0.0019635	0.162594	0.427143	0.00153561	0.0717705	0.442667	0.00173742	0.178449
STOX2	-0.57058	0.00196174	0.162594	-0.528488	0.00258385	0.0916634	-0.514072	0.00742958	0.3165
ZNF491	-0.407523	0.00196394	0.162594	-0.374034	0.00305074	0.0998092	-0.399147	0.00469972	0.27709
AC040169.1	0.570927	0.00199108	0.163457	0.570842	0.00196559	0.0808043	0.502373	0.00698905	0.311745
CILP	-1.28507	0.00199697	0.163457	-1.10342	0.00649748	0.140819	-1.82612	2.10411e-05	0.0181103
DNHD1	-0.474868	0.00199788	0.163457	-0.467573	0.00238815	0.0880354	-0.430295	0.00731419	0.313697
JUP	0.636723	0.00198863	0.163457	0.643822	0.00183945	0.0773743	0.721182	0.000970477	0.137255
SLC24A3	0.541158	0.0020044	0.16351	0.489765	0.00375132	0.107894	0.535734	0.00388035	0.251909
AC012306.2	0.394152	0.00203516	0.16362	0.386914	0.00225118	0.0860939	0.382501	0.00283911	0.216908
AGT	0.873093	0.00203241	0.16362	0.266888	0.371505	0.560779	0.0987776	0.764835	0.816719
CRYAB	1.04888	0.00201921	0.16362	1.17334	0.000353948	0.0351794	0.836728	0.0141741	0.392854
KLHDC3	0.39199	0.00203397	0.16362	0.372525	0.00197509	0.0809126	0.390091	0.00170241	0.178449
TCAP	0.93166	0.00202091	0.16362	0.201887	0.944488	0.75442	0.0836703	0.978002	0.850259
OSBP2	-0.568062	0.00205451	0.1647	-0.582287	0.00150424	0.0711516	-0.380373	0.0447292	0.528565
TACO1	0.295834	0.00206798	0.165303	0.280962	0.00267671	0.0927981	0.29641	0.00239071	0.200015
DHRS11	0.40885	0.00208061	0.165836	0.420137	0.00128838	0.0650153	0.417171	0.00253541	0.204906
Z95114.3	-0.503291	0.00210797	0.167536	-0.544095	0.000524703	0.042912	-0.427887	0.0100648	0.340174
ADGRE3	-0.918365	0.00213638	0.16883	-0.919887	0.00215642	0.0845193	-0.623754	0.0414263	0.521882
DST	-0.429835	0.00215541	0.169851	-0.387886	0.00448012	0.117682	-0.411334	0.00450118	0.271446
ORMDL3	0.490961	0.00218513	0.171223	0.429349	0.00277344	0.0953153	0.509793	0.001874	0.178449
SORBS1	1.0755	0.00218492	0.171223	1.11837	0.00182161	0.0770197	0.946481	0.00916139	0.330636
UNG	0.261786	0.0021995	0.171865	0.248666	0.00299678	0.0992731	0.286048	0.00139891	0.170625
SNTA1	0.617027	0.00226754	0.176685	0.63575	0.00137314	0.0670646	0.628764	0.00201776	0.181155
AC098864.1	0.942709	0.00229435	0.177285	1.04661	0.000530465	0.042912	0.696871	0.0290875	0.472175
CILP2	-1.24173	0.0022904	0.177285	-0.841224	0.0338206	0.246953	-1.65055	8.14996e-05	0.0333873
PKD1	-0.496295	0.00231166	0.178128	-0.453041	0.00442066	0.117002	-0.441472	0.00719917	0.312625
ALDH4A1	0.472495	0.00232148	0.17839	0.831176	2.48327e-05	0.00541624	0.826252	2.43565e-05	0.0192906
AC018644.1	-0.452594	0.00234878	0.179496	-0.425445	0.00169335	0.075118	-0.437495	0.00552043	0.291227
PEMT	0.406062	0.00236848	0.180506	0.407237	0.00236827	0.0878886	0.36687	0.00466979	0.27601
CD1B	1.03097	0.00238064	0.180936	0.816643	0.00980083	0.164531	1.02904	0.00413844	0.258086
TYRP1	2.48022	0.00239097	0.181226	0.240904	0.934168	0.752017	0.071121	0.981412	0.850725
AUTS2	-0.527392	0.00241824	0.182796	-0.517692	0.00296743	0.0990086	-0.480852	0.00531657	0.283958
MYLPF	0.843107	0.00243272	0.182957	0.644667	0.809265	0.722806	0.566654	0.846471	0.832546
PF4	-1.08268	0.00244529	0.183345	-1.22377	0.000640523	0.0470756	-0.988084	0.00838896	0.32968
CEACAM3	-0.714078	0.00248107	0.185493	-0.709737	0.0025521	0.0913626	-0.491632	0.0439319	0.526888
CYTL1	-1.00422	0.00248726	0.185493	-1.08817	0.000907901	0.0558389	-0.623299	0.0469789	0.533574
NPIPB5	-0.590821	0.00251607	0.187139	-0.583247	0.0028976	0.0979271	-0.561178	0.00554672	0.291227
AC092645.1	-0.75222	0.00255186	0.188402	-0.745771	0.00280013	0.0955929	-0.758834	0.00327052	0.229317
STK35	-0.433039	0.00255337	0.188402	-0.461843	0.00124957	0.0639883	-0.380019	0.0090796	0.330636
TWIST2	0.711557	0.00254517	0.188402	0.731686	0.00182898	0.0770718	0.63512	0.00731108	0.313697
ACSM5	0.520799	0.00256449	0.188722	0.450854	0.00714286	0.14555	0.564637	0.00170504	0.178449
CYP1A1	-1.10922	0.00257459	0.188966	0.593299	0.256772	0.49035	-0.513401	0.327968	0.735429
MAP3K7CL	-0.607265	0.00258444	0.189189	-0.608952	0.00260469	0.0917736	-0.403417	0.0504918	0.541805
ANKRD9	0.470395	0.00260275	0.189584	0.4613	0.00306725	0.10021	0.443625	0.00495899	0.281353
AP001029.2	-0.526264	0.00260346	0.189584	-0.520433	0.00296618	0.0990086	-0.557496	0.00222851	0.190958
CCNE1	0.425917	0.00261637	0.190026	0.407148	0.00369176	0.107149	0.386696	0.00917117	0.330636
DNAJC30	0.308736	0.0026288	0.190432	0.29109	0.00371917	0.10735	0.289226	0.0046379	0.275496
C3orf86	-0.738435	0.00267613	0.192857	-0.732126	0.00290319	0.0979754	-0.492767	0.0533831	0.546255
EHF	0.986807	0.0026736	0.192857	1.05084	0.00031244	0.0321387	0.920011	0.00790014	0.323081
FTX	-0.285254	0.0027097	0.19349	-0.277544	0.00324067	0.102054	-0.24073	0.0149857	0.397676
RUFY4	-0.823445	0.00269638	0.19349	-0.765535	0.00508189	0.125349	-0.481114	0.081683	0.587272
TNNI1	0.872931	0.00270943	0.19349	0.396802	0.89113	0.741848	0.125566	0.966987	0.848713
GIPC1	0.287428	0.00272666	0.19349	0.262533	0.00427008	0.114905	0.290287	0.00335058	0.230757
LINC00265	-0.668549	0.00273364	0.193492	-0.712206	0.00141186	0.0675966	-0.707889	0.00184194	0.178449
PNKD	0.347014	0.00272414	0.19349	0.342121	0.0031511	0.100578	0.321555	0.00454022	0.272417
SNHG5	0.702248	0.00274516	0.193814	0.68732	0.00345521	0.103959	0.576528	0.0168388	0.414854
IFIT1B	-1.38968	0.00277495	0.194437	-1.39128	0.00267707	0.0927981	-0.935311	0.0510336	0.544422
KITLG	-0.475538	0.00277385	0.194437	-0.482229	0.00249332	0.0899419	-0.467718	0.00512316	0.283089
S100A2	0.821581	0.00276407	0.194437	0.904186	0.0051185	0.125725	0.633598	0.0678091	0.566115
AC137932.1	-0.621662	0.00281222	0.19606	-0.629739	0.00244128	0.0891729	-0.549203	0.0102629	0.342488
GP9	-1.24221	0.00281061	0.19606	-1.48892	0.000371468	0.0359442	-1.03677	0.0169692	0.414854
HEBP2	0.556285	0.00283081	0.196864	0.548939	0.00313954	0.100578	0.534982	0.003203	0.228907
POMC	0.782891	0.00284825	0.197582	0.762323	0.0020258	0.0818992	0.70654	0.00962162	0.336864
BOD1L1	-0.27363	0.00288139	0.198136	-0.276947	0.00257069	0.0916104	-0.229091	0.0157689	0.406312
BTBD6	0.359998	0.00288586	0.198136	0.354188	0.0034101	0.103653	0.355154	0.00341486	0.232986
DZIP1	-0.316007	0.00289541	0.198136	-0.275538	0.00723038	0.146195	-0.383684	0.000493269	0.0982679
ERICH3	-1.0415	0.00288843	0.198136	-0.953703	0.0056596	0.131474	-0.935898	0.0118975	0.362401
RERG	-0.541329	0.00289778	0.198136	-0.530719	0.00362147	0.106367	-0.485973	0.0101508	0.342108
PQLC2	0.224593	0.00290609	0.198136	0.164193	0.00464528	0.119773	0.206906	0.0102562	0.342488
CA3	0.860112	0.00293036	0.198332	0.328892	0.849999	0.732687	0.201366	0.926616	0.843839
OPLAH	0.47383	0.00291925	0.198332	0.475915	0.00288031	0.0974826	0.496268	0.00293138	0.219718
PPP2R1A	0.193422	0.00292753	0.198332	0.188758	0.00367915	0.107126	0.196959	0.00336538	0.231106
AL137058.2	-0.40387	0.00297201	0.198691	-0.454817	0.000564971	0.0442137	-0.339901	0.0102455	0.342488
ATP5F1A	0.365278	0.00297321	0.198691	0.339402	0.00202532	0.0818992	0.369467	0.00338729	0.231941
IRX6	1.10341	0.00298146	0.198691	1.26036	0.00074281	0.049841	0.731369	0.0500087	0.541805
SLAMF9	1.33451	0.0029538	0.198691	1.65	0.00105672	0.0591253	1.18201	0.0219008	0.442869
TUBB1	-1.11172	0.00298566	0.198691	-1.17777	0.00202699	0.0818992	-1.02525	0.011691	0.358866
VDAC1	0.408617	0.00296784	0.198691	0.39955	0.00238499	0.0880354	0.385926	0.00642525	0.305945
YY2	-0.360268	0.00295257	0.198691	-0.317362	0.00155649	0.0724125	-0.342533	0.0067441	0.310422
AC005261.1	-0.289561	0.00300683	0.199253	-0.288043	0.00322185	0.101733	-0.270037	0.00780287	0.321611
AC125257.1	-0.190314	0.00301629	0.199253	-0.195544	0.00224123	0.0860673	-0.183636	0.00637234	0.304977
ASH2L	0.158841	0.00302276	0.199253	0.156357	0.00349253	0.10434	0.169116	0.0026199	0.208892
PRRT1	-0.66055	0.0030178	0.199253	-0.597926	0.00504143	0.124983	-0.637273	0.0043794	0.267662
ANGPTL1	-0.598287	0.0030428	0.2001	-0.631119	0.0017301	0.0751986	-0.600094	0.00316481	0.228907
AL596202.1	-0.388362	0.0030579	0.200147	-0.371516	0.00423401	0.114507	-0.391629	0.0029865	0.221061
N4BP2L2-IT2	-0.504836	0.00305577	0.200147	-0.532354	0.00171798	0.0751986	-0.431358	0.0114277	0.356334
CYB5A	0.617036	0.00307505	0.200684	0.614964	0.00301473	0.0992731	0.5831	0.00440463	0.267662
UBE2E3	0.229129	0.00308053	0.200684	0.212739	0.00465757	0.119773	0.224567	0.00436092	0.267662
TRHDE-AS1	1.09612	0.0031051	0.201811	0.932477	0.0340588	0.247465	0.898444	0.0441032	0.527253
SETMAR	0.251533	0.00311416	0.201928	0.265959	0.00116033	0.0614213	0.230737	0.0082204	0.326077
ANGPTL8	1.05008	0.0031285	0.202386	1.17236	0.000700779	0.0485512	1.00711	0.00573298	0.294844
OGFOD3	0.343499	0.00314827	0.202723	0.284317	0.00405925	0.112328	0.337494	0.00589481	0.297373
ACAA2	0.376075	0.00318059	0.202978	0.349858	0.00339158	0.103653	0.381379	0.0032459	0.229317
ATP5F1B	0.372167	0.00317398	0.202978	0.367867	0.00196996	0.0808431	0.366043	0.00466646	0.27601
CDKN2B	0.643578	0.00318721	0.202978	0.64658	0.00312634	0.100578	0.639579	0.00564345	0.292132
CUTC	0.477461	0.00319595	0.202978	0.487868	0.00255731	0.0914102	0.463063	0.00487377	0.280464
LTBP4	-0.595649	0.00315993	0.202978	-0.495846	0.00856791	0.155608	-0.544585	0.0087008	0.330636
MDFI	0.833159	0.00319603	0.202978	0.916993	0.000959951	0.0571371	0.81952	0.00483669	0.280464
ADGRG3	-0.889077	0.00321865	0.203701	-0.896645	0.00301729	0.0992731	-0.628408	0.0445746	0.528565
AIFM1	0.235563	0.00322763	0.203701	0.222429	0.00413436	0.113116	0.232746	0.00407379	0.25675
LINC02482	0.65825	0.00322938	0.203701	0.661002	0.00301923	0.0992731	0.611689	0.00924513	0.330636
NEIL2	0.213344	0.00324585	0.204277	0.215686	0.00296445	0.0990086	0.218958	0.00330637	0.230757
DHFR	0.355356	0.00328777	0.204963	0.336686	0.00469524	0.120611	0.362491	0.00432241	0.266068
FZD8	-0.607401	0.00330554	0.204963	-0.587284	0.00462171	0.119773	-0.532582	0.00863334	0.330636
KLKB1	-0.591756	0.00330242	0.204963	-0.573476	0.00425778	0.114754	-0.542793	0.00982239	0.338618
MVK	0.271179	0.00330695	0.204963	0.267004	0.00386536	0.109332	0.278675	0.00456882	0.272919
ZNF497	-0.362653	0.00330833	0.204963	-0.379383	0.00201448	0.0818992	-0.340939	0.00879944	0.330636
AC102945.2	-0.853701	0.00333303	0.205149	-0.854822	0.00325261	0.102241	-0.745982	0.0152841	0.401279
LRFN5	-0.782047	0.00333345	0.205149	-0.46121	0.0500871	0.281719	-1.01058	0.000241828	0.0652947
TIGD3	-0.679115	0.00332846	0.205149	-0.680605	0.0031952	0.101299	-0.481398	0.041085	0.520916
BLCAP	0.31144	0.0033472	0.20554	0.321745	0.00180187	0.0770197	0.347911	0.00150085	0.170625
AP001189.1	-0.912004	0.00336688	0.205734	-0.954817	0.00191685	0.0792134	-0.682539	0.0373184	0.50553
TMEM37	0.736549	0.00337254	0.205734	0.734926	0.00221389	0.0857421	0.697594	0.00532592	0.283958
AC095057.3	-0.40425	0.00344622	0.207981	-0.407858	0.00310398	0.100578	-0.353338	0.0156255	0.406312
AL049597.2	0.455281	0.00344339	0.207981	0.434687	0.0044863	0.117682	0.415933	0.0112737	0.353938
AP001107.2	0.633173	0.00342462	0.207981	0.653626	0.00228524	0.0868502	0.628583	0.00487927	0.280464
CCDC106	0.276038	0.003439	0.207981	0.271491	0.00405713	0.112328	0.286228	0.00356468	0.23725
SLC4A1	-0.902061	0.00344942	0.207981	-1.03591	0.000608834	0.0458196	-0.618005	0.0466533	0.533189
SYNE1	-0.337824	0.00345423	0.207981	-0.336436	0.00370932	0.10721	-0.282878	0.0157828	0.406312
AC159540.2	-0.464137	0.00350683	0.209678	-0.468119	0.00333798	0.103323	-0.43145	0.00988018	0.339315
CD83	0.725646	0.00351156	0.209678	0.389817	0.0499492	0.281624	0.512466	0.0390937	0.513945
PLIN2	0.607377	0.00351257	0.209678	0.619639	0.00291511	0.0981214	0.528082	0.0136998	0.388004
SLC25A3	0.322504	0.00350649	0.209678	0.31503	0.00374019	0.107705	0.311686	0.00500425	0.281359
CEP95	-0.31725	0.00358166	0.211245	-0.315876	0.00384137	0.109151	-0.279047	0.0115396	0.357478
CHCHD10	0.599471	0.00358439	0.211245	0.616545	0.00260176	0.0917736	0.561775	0.00498517	0.281353
CIB2	0.600097	0.00358154	0.211245	0.648497	0.0013318	0.0661849	0.540907	0.00867807	0.330636
ITPKC	0.349054	0.00355192	0.211245	0.326928	0.00513319	0.1259	0.350455	0.00558587	0.291227
KCND1	-0.593592	0.00356701	0.211245	-0.582784	0.00104651	0.0590528	-0.416756	0.0476713	0.536311
ZNF236-DT	0.375922	0.00358287	0.211245	0.363614	0.00428513	0.114965	0.331183	0.0118784	0.362305
AC007114.1	0.414454	0.00361154	0.212355	0.430244	0.00234944	0.0877066	0.377125	0.0112913	0.353938
FASN	0.772387	0.00361848	0.212355	0.767334	0.00399626	0.111506	0.658104	0.0164232	0.412933
FAT4	-0.585291	0.00363021	0.212595	-0.525927	0.00786414	0.150484	-0.528812	0.0104352	0.345327
AC093227.1	-0.324235	0.00366319	0.214075	-0.333858	0.00234613	0.0877066	-0.246777	0.0320843	0.485256
AC092119.2	-0.308307	0.00369841	0.214608	-0.29057	0.00515245	0.125902	-0.281215	0.00850504	0.330636
CYC1	0.448934	0.00376436	0.214608	0.447951	0.00279347	0.0955041	0.428693	0.00519804	0.283958
CYP2D6	-0.533867	0.00368679	0.214608	-0.500119	0.00502894	0.124958	-0.454672	0.0169856	0.414854
FAM21EP	0.35055	0.00375035	0.214608	0.345054	0.00400946	0.111506	0.348729	0.00692345	0.310971
HBG1	-1.44725	0.00369981	0.214608	-1.29929	0.0252416	0.225865	-1.32812	0.0226633	0.447676
MAATS1	-0.583161	0.0037599	0.214608	-0.552471	0.00567905	0.131668	-0.569188	0.00817276	0.326064
NINL	-0.394336	0.00372672	0.214608	-0.354763	0.00570612	0.1319	-0.353623	0.0130172	0.375355
NMB	0.671648	0.00372593	0.214608	0.680218	0.00334485	0.1034	0.600366	0.00968963	0.337253
SNORD3B-2	0.743829	0.00373352	0.214608	0.731818	0.00351895	0.10434	0.676158	0.00880911	0.330636
SUCLG2	0.323673	0.00373816	0.214608	0.26604	0.00267607	0.0927981	0.325298	0.005943	0.298384
TNXA	-0.944181	0.00376489	0.214608	-0.949721	0.00350816	0.10434	-0.489741	0.0889238	0.598834
TPX2	0.603877	0.00373533	0.214608	0.552676	0.00561684	0.130869	0.600913	0.00684463	0.310422
HAGLR	-0.442279	0.00378216	0.214713	-0.42615	0.00501967	0.124867	-0.402249	0.00926695	0.330636
CEBPA	0.7625	0.00380508	0.215395	0.663382	0.00929053	0.161748	0.7829	0.00295358	0.220686
CR559946.2	-0.766494	0.00381587	0.215395	-0.79789	0.00236013	0.0878274	-0.753597	0.00776289	0.320794
PIGS	0.206656	0.00381742	0.215395	0.168745	0.00751071	0.147557	0.243532	0.00107418	0.149257
MYO7B	-0.658014	0.00383638	0.216027	-0.667947	0.00311183	0.100578	-0.480967	0.0387322	0.513556
AC120053.1	-0.430844	0.00386907	0.217428	-0.424605	0.00417652	0.113761	-0.381596	0.0162372	0.410427
AC060766.4	-0.402659	0.00391766	0.217817	-0.374563	0.0021504	0.0844237	-0.340985	0.0193281	0.425572
FOSB	1.2005	0.00391494	0.217817	1.43683	0.000526651	0.042912	1.2995	0.00248791	0.20384
KCNE5	0.94964	0.00390878	0.217817	0.819732	0.00865588	0.156602	0.760631	0.0201866	0.4325
NOG	-0.81642	0.00392298	0.217817	-0.734144	0.00234572	0.0877066	-0.584968	0.0458632	0.531891
VLDLR-AS1	0.902283	0.0039083	0.217817	0.916553	0.00137513	0.0670646	0.590158	0.0600142	0.560542
AHCY	0.34351	0.00393902	0.218272	0.290592	0.00296356	0.0990086	0.328475	0.00716476	0.312496
GAPDH	0.518966	0.00396239	0.219131	0.526723	0.00342104	0.103653	0.484011	0.0081356	0.326064
LRRC2-AS1	-0.697364	0.00399596	0.220539	-0.71757	0.0027254	0.0939956	-0.550539	0.0296813	0.476102
PCCB	0.316345	0.00400372	0.220539	0.297685	0.00497304	0.124356	0.309602	0.00600297	0.29873
AC006449.6	0.447764	0.00407032	0.222109	0.337924	0.00847442	0.154985	0.447319	0.00645139	0.306372
AC133552.5	0.486212	0.00408012	0.222109	0.520812	0.000604761	0.045659	0.471239	0.00704622	0.312496
ADAMTS10	-0.496849	0.00406115	0.222109	-0.493914	0.00443678	0.117131	-0.433102	0.0122474	0.366966
FAM83D	0.544543	0.00407231	0.222109	0.547742	0.0039235	0.110156	0.457893	0.0222943	0.444712
ST8SIA6	-0.706522	0.00405018	0.222109	-0.642108	0.00775519	0.149615	-0.679744	0.00921905	0.330636
NDUFB9	0.484345	0.0040896	0.22219	0.49287	0.00325721	0.102241	0.462703	0.00514858	0.283167
AP000821.1	-1.02062	0.00410491	0.222587	-1.02208	0.00358043	0.105425	-1.03897	0.00364239	0.241071
BIN1	0.401511	0.00411756	0.222839	0.885112	1.34751e-05	0.00356647	0.858461	1.51471e-05	0.0142657
GPR17	-0.928829	0.00413637	0.223422	-0.938161	0.00344151	0.1038	-0.691792	0.0380336	0.510108
MMP24OS	0.361227	0.00415507	0.223997	0.342231	0.00604389	0.136359	0.346903	0.00604605	0.298928
ACO2	0.401117	0.00418971	0.224347	0.387816	0.00342124	0.103653	0.419155	0.00312328	0.227639
IL12RB2	0.459458	0.00419381	0.224347	0.460787	0.00257535	0.091638	0.342289	0.0396775	0.513945
NPIPA3	-0.878862	0.00417601	0.224347	-0.872795	0.00454479	0.118559	-0.83808	0.0079953	0.324183
SLC51B	-0.645272	0.00419137	0.224347	-0.665985	0.00162993	0.0734117	-0.476533	0.0426652	0.523688
SERPINF2	0.492523	0.00421213	0.224894	0.420206	0.00700987	0.145038	0.458237	0.00988701	0.339315
ETFB	0.44799	0.00422232	0.225006	0.443323	0.00463956	0.119773	0.427597	0.00457155	0.272919
AC006064.4	0.624223	0.00426079	0.226622	0.616267	0.00491493	0.123559	0.531926	0.0137427	0.388004
RPP14	0.243706	0.00429331	0.227916	0.244529	0.00401734	0.111594	0.237622	0.00589021	0.297373
PGAM5	0.186216	0.0043088	0.228302	0.177788	0.00590252	0.134478	0.185148	0.00634618	0.304977
GHR	0.760388	0.00435939	0.230544	0.834276	0.00140924	0.0675966	0.685859	0.0125028	0.369641
AC005786.3	0.934849	0.00439676	0.230954	0.217161	0.560734	0.64643	0.106978	0.776734	0.819548
AC007842.1	-0.517752	0.00440957	0.230954	-0.502528	0.00540602	0.12876	-0.518663	0.00684677	0.310422
AC017048.3	-0.644768	0.00442649	0.230954	-0.569183	0.00817227	0.152781	-0.655948	0.00646002	0.306372
ACSL1	0.679271	0.0044322	0.230954	0.693586	0.00338884	0.103653	0.651556	0.00796852	0.324183
BDH1	0.553116	0.00438159	0.230954	0.531822	0.00382702	0.109006	0.483252	0.0133648	0.383518
HOXD4	-0.508514	0.00441042	0.230954	-0.500746	0.00516288	0.125984	-0.471849	0.00909049	0.330636
PCDHGA7	-0.55651	0.00443769	0.230954	-0.508629	0.0070771	0.145088	-0.558987	0.00759886	0.317237
RAB44	-0.538285	0.00444187	0.230954	-0.507308	0.00683009	0.14365	-0.591569	0.00342217	0.232986
URB1-AS1	0.421471	0.00439797	0.230954	0.417202	0.00474429	0.120955	0.396722	0.00847898	0.330636
SIPA1L2	-0.460692	0.00445092	0.230993	-0.495314	0.002205	0.0855691	-0.427976	0.00869666	0.330636
ZNF710-AS1	0.376988	0.00446922	0.231511	0.377074	0.00457679	0.119127	0.418801	0.00230791	0.195149
MUC7	-1.86792	0.0044789	0.231581	-1.03909	0.71086	0.696314	-1.49983	0.487202	0.770447
CCDC136	-0.627205	0.00452202	0.233377	-0.58262	0.00692757	0.144769	-0.588681	0.00864316	0.330636
COL11A2	-0.83737	0.00453277	0.233498	-1.0934	0.000286371	0.0308022	-0.849446	0.00618087	0.300327
AL135925.1	0.270804	0.00464455	0.237062	0.259823	0.00649167	0.140819	0.254881	0.00997508	0.340046
AL450992.1	-0.469613	0.00461022	0.237025	-0.439461	0.00516648	0.125984	-0.411477	0.0205268	0.43508
IGF2BP2	-0.308342	0.00462574	0.237025	-0.275543	0.00797264	0.151575	-0.305657	0.00863076	0.330636
KLF3-AS1	-0.393259	0.00464154	0.237062	-0.337673	0.000479828	0.0411007	-0.386314	0.00907945	0.330636
RBPMS-AS1	0.744303	0.0046268	0.237025	0.821762	0.00139225	0.0672039	0.671398	0.0104951	0.345401
FNDC10	0.494178	0.00469176	0.238522	0.454989	0.00671593	0.141882	0.444335	0.0158431	0.406312
LINC01835	-0.806529	0.00471603	0.238522	-0.742778	0.00701924	0.145038	-0.982728	0.000567932	0.106513
SLC37A4	0.303776	0.00470092	0.238522	0.249109	0.00709242	0.145276	0.313996	0.00610176	0.298928
YJEFN3	-0.444854	0.00470946	0.238522	-0.424199	0.00623696	0.139257	-0.319841	0.0398708	0.513945
IGKV2D-24	2.12071	0.00473513	0.239053	0.591042	0.4006	0.576275	2.14856	0.00642145	0.305945
NFATC2	-0.431651	0.00476976	0.240365	-0.447369	0.00351843	0.10434	-0.416887	0.00498033	0.281353
TRIM58	-0.54778	0.00482245	0.24254	-0.594637	0.000966711	0.0572151	-0.388174	0.0499236	0.541805
UTS2	-0.694848	0.00483035	0.24254	-0.596317	0.0121451	0.17899	-0.506291	0.0517871	0.544862
G0S2	1.23179	0.00484646	0.24291	1.24469	0.00464916	0.119773	1.20587	0.00485814	0.280464
TBX5-AS1	-0.637597	0.00486947	0.243624	-0.616871	0.00653653	0.140819	-0.702493	0.0030826	0.225365
ECH1	0.418408	0.00489506	0.2443	0.413167	0.00533344	0.128034	0.434587	0.0031928	0.228907
HMGA1	0.539583	0.00490054	0.2443	0.405329	0.00854637	0.155529	0.470336	0.0176284	0.41844
COL27A1	-0.539524	0.00494525	0.246088	-0.465613	0.0108228	0.17087	-0.435024	0.0231638	0.449305
AC003072.1	-0.332758	0.00502037	0.247623	-0.284556	0.00340339	0.103653	-0.297018	0.0174401	0.416885
AC110285.2	-0.557098	0.0050641	0.247623	-0.547564	0.00590303	0.134478	-0.519493	0.00885471	0.330636
AL080317.1	-0.427845	0.00506728	0.247623	-0.400225	0.00718209	0.145802	-0.407877	0.013044	0.375674
ALDH2	0.597783	0.00507381	0.247623	0.540478	0.00719371	0.145802	0.621649	0.00497165	0.281353
CCDC71L	0.31575	0.00510056	0.247623	0.292062	0.00533132	0.128034	0.296841	0.0127451	0.371603
CDS1	0.599923	0.00510754	0.247623	0.598592	0.00506177	0.124983	0.528441	0.0196847	0.42852
CHRNE	0.576421	0.00511881	0.247623	0.567395	0.00545778	0.129208	0.51276	0.0189312	0.422414
GPI	0.338539	0.00508905	0.247623	0.313534	0.00685638	0.144012	0.334406	0.00886135	0.330636
HSDL2	0.510935	0.00502743	0.247623	0.519894	0.0041702	0.113761	0.518437	0.00371833	0.244734
IP6K3	0.880072	0.00501139	0.247623	2.32384	1.30878e-08	2.25094e-05	0.320384	0.767545	0.817332
NR2C2AP	0.236336	0.00511617	0.247623	0.227886	0.00666083	0.141761	0.232249	0.00819065	0.326064
PDRG1	0.288929	0.0050094	0.247623	0.252073	0.0052771	0.127493	0.309009	0.00366548	0.241925
PECR	0.587906	0.00498764	0.247623	0.583087	0.00546898	0.129343	0.543678	0.00926449	0.330636
PPARG	0.740555	0.00512631	0.247623	0.722827	0.00632381	0.140203	0.685376	0.0100874	0.340454
PTPRD	-0.514145	0.00508933	0.247623	-0.481897	0.0083333	0.153597	-0.488341	0.00752061	0.317237
SMIM34B	-0.48461	0.00512744	0.247623	-0.403504	0.00654988	0.140819	-0.512464	0.00575425	0.295082
LCN8	1.23481	0.00516649	0.249002	1.58692	0.000386819	0.0364824	1.22262	0.00700924	0.311877
TPTEP1	-0.305675	0.00517389	0.249002	-0.288737	0.00701723	0.145038	-0.32509	0.00333327	0.230757
AC010226.1	0.554425	0.00523262	0.250098	0.557845	0.00499822	0.124853	0.523506	0.0090174	0.330636
CDCA7	0.506718	0.00522057	0.250098	0.500855	0.00540603	0.12876	0.497377	0.0100275	0.340174
HMOX1	0.715427	0.00522374	0.250098	0.766388	0.00205229	0.0822658	0.673077	0.0125336	0.369641
PTGES2	0.329033	0.00520813	0.250098	0.307963	0.00517722	0.125985	0.326572	0.00711158	0.312496
ARHGAP33	-0.670254	0.00526723	0.250992	-0.703281	0.00346004	0.103959	-0.580347	0.0174082	0.416679
ZC3HC1	0.24317	0.00526937	0.250992	0.21987	0.00661883	0.141224	0.254884	0.00566795	0.292132
FH	0.347202	0.00531657	0.252807	0.341072	0.00410355	0.11266	0.354749	0.00522266	0.283958
AC093495.1	-0.444532	0.0053419	0.252835	-0.444627	0.0054276	0.128798	-0.43059	0.00756175	0.317237
AP003071.4	-0.633948	0.00534022	0.252835	-0.579379	0.00888931	0.158993	-0.605448	0.00877217	0.330636
PLIN5	0.975389	0.0053841	0.2534	1.20106	0.000582396	0.0449796	0.891016	0.0123673	0.369161
TUBG1	0.246236	0.00538468	0.2534	0.224409	0.00742972	0.147193	0.234775	0.0111583	0.35256
AC232271.1	-0.413816	0.00541255	0.2534	-0.394252	0.0076588	0.148884	-0.355746	0.0218847	0.442869
ANKRD20A4	-0.780883	0.00541675	0.2534	-0.72172	0.00943779	0.162633	-0.720929	0.0160801	0.408193
SAMM50	0.293572	0.00542923	0.2534	0.282935	0.00646057	0.14078	0.297489	0.0044464	0.269511
AC024896.1	-0.228943	0.00545247	0.254058	-0.234153	0.00433278	0.115977	-0.200713	0.0173106	0.416302
AC020910.4	0.485097	0.00550634	0.255853	0.460632	0.00742712	0.147193	0.474019	0.0108256	0.348294
CCL3	0.953802	0.0055186	0.255853	0.671775	0.0266	0.230045	0.522697	0.136248	0.646333
MGST1	0.905684	0.00551001	0.255853	0.944904	0.00377531	0.108319	0.801254	0.0144295	0.395445
IFT172	-0.334616	0.0055942	0.258927	-0.271304	0.00265347	0.0925992	-0.33315	0.00923564	0.330636
AL157996.1	-0.718246	0.00562044	0.25971	-0.737819	0.000466286	0.0408273	-0.640936	0.0189049	0.422414
COX10	0.338211	0.00566255	0.260789	0.315936	0.00385676	0.109332	0.354533	0.00511846	0.283089
ENO3	0.270254	0.00565713	0.260789	0.381253	0.818502	0.724892	0.365739	0.838837	0.831333
AC104534.1	-0.683298	0.00569022	0.261198	-0.690161	0.00121313	0.0632214	-0.730963	0.00549285	0.291227
PRKCZ-AS1	-0.622061	0.00568984	0.261198	-0.598441	0.00758284	0.148355	-0.427308	0.0660823	0.565044
LMOD3	0.773946	0.00570099	0.261261	1.58759	5.25013e-07	0.000333555	-0.0374414	0.976071	0.850108
ANTXR1	-0.498199	0.00573104	0.261774	-0.454061	0.0111484	0.172715	-0.569586	0.00146971	0.170625
CDK16	0.258627	0.00574982	0.261774	0.234476	0.00696129	0.144792	0.284822	0.003041	0.22354
CYB561A3	0.21161	0.00574777	0.261774	0.220726	0.00388023	0.109332	0.223571	0.00616563	0.300327
WWP2	-0.375837	0.00573027	0.261774	-0.354838	0.00898422	0.159788	-0.288	0.0319474	0.484472
AK1	0.518313	0.00583985	0.262878	0.520906	0.0053202	0.128034	0.560179	0.00317564	0.228907
APMAP	0.409528	0.00584022	0.262878	0.361781	0.00464335	0.119773	0.444518	0.00400451	0.25509
C19orf48	0.356568	0.00579316	0.262878	0.319572	0.010263	0.168011	0.334285	0.0116521	0.358625
CNTN3	1.09184	0.00583069	0.262878	1.28297	0.000666899	0.0480062	1.25544	0.0025098	0.204096
SMG1P1	-0.330137	0.00581097	0.262878	-0.324982	0.00553861	0.129946	-0.27088	0.0276219	0.469212
WSCD2	-0.82571	0.0058276	0.262878	-0.628979	0.0269181	0.231121	-0.880242	0.00390489	0.252811
AC097634.1	-0.413625	0.00596484	0.265056	-0.400992	0.00740548	0.1471	-0.404956	0.00913543	0.330636
AL161421.1	0.393495	0.00589986	0.265056	0.365395	0.00720477	0.145802	0.439328	0.0041232	0.257813
C19orf12	0.301627	0.00596197	0.265056	0.25455	0.00964857	0.163845	0.297206	0.0104836	0.345401
CRISPLD1	-0.631594	0.00595925	0.265056	-0.67857	0.00317652	0.100899	-0.654644	0.00677181	0.310422
KLF7	-0.330133	0.00594936	0.265056	-0.352428	0.00277581	0.0953153	-0.283664	0.019754	0.42852
PXYLP1	-0.414532	0.00593249	0.265056	-0.435603	0.00386953	0.109332	-0.414448	0.00855364	0.330636
RBM44	-0.528822	0.00593692	0.265056	-0.554685	0.00367747	0.107126	-0.416828	0.0254923	0.462692
SUMO4	-0.477151	0.00595247	0.265056	-0.420753	0.00653854	0.140819	-0.364853	0.0434885	0.526711
THOP1	0.277962	0.00598163	0.265378	0.215455	0.0146355	0.190575	0.277669	0.00928158	0.330636
GPT2	0.594442	0.00604269	0.267661	1.08298	7.39344e-06	0.00229155	0.829747	0.000717068	0.11567
AMTN	1.38091	0.00610726	0.269394	1.37919	0.00630563	0.140126	0.853553	0.106365	0.616203
FXYD7	-0.481795	0.00611894	0.269394	-0.394301	0.0128074	0.183094	-0.335163	0.0657812	0.565044
PRAL	-0.377314	0.00612056	0.269394	-0.37404	0.00653695	0.140819	-0.313003	0.0289772	0.471905
TSPAN3	0.365371	0.00611901	0.269394	0.315278	0.0106828	0.170443	0.389933	0.00484939	0.280464
AP4B1	-0.202777	0.00613552	0.269626	-0.204645	0.00580135	0.133243	-0.174761	0.0235053	0.450764
DTL	0.567044	0.00616406	0.270027	0.568376	0.00497279	0.124356	0.542911	0.0141244	0.392854
HBM	-1.03737	0.00616134	0.270027	-1.7288	3.37428e-05	0.00662364	-1.08556	0.00883401	0.330636
AC012441.1	-0.471037	0.00622348	0.270742	-0.415423	0.0131327	0.183809	-0.397274	0.024986	0.460987
EEF1A1P3	-0.413329	0.0062405	0.270742	-0.396325	0.0012328	0.063544	-0.330218	0.0398511	0.513945
NBPF20	-0.39343	0.00623531	0.270742	-0.402379	0.00474733	0.120955	-0.33416	0.025515	0.462692
NDUFS8	0.429603	0.00621729	0.270742	0.43104	0.00592981	0.134958	0.407268	0.00956353	0.336642
SDHA	0.282843	0.00622269	0.270742	0.27087	0.00657135	0.140819	0.292448	0.00688786	0.310422
AC092162.2	-0.833878	0.00631543	0.270742	-0.965568	0.000366397	0.0356643	-0.545439	0.0853581	0.591513
AL138921.2	-0.480817	0.00625702	0.270742	-0.495377	0.00436945	0.116112	-0.453106	0.0147111	0.397658
C14orf132	-0.427153	0.00631127	0.270742	-0.413024	0.00840223	0.154125	-0.409514	0.0109052	0.349679
CAPS2	-0.291143	0.006324	0.270742	-0.261072	0.0120637	0.178466	-0.293173	0.00959245	0.336864
DAAM2	-0.455197	0.00628124	0.270742	-0.40532	0.00900055	0.159788	-0.43397	0.0109818	0.350244
HMGCL	0.212428	0.00632653	0.270742	0.198856	0.00739331	0.1471	0.212216	0.00698275	0.311745
MAPK15	-0.740273	0.00629408	0.270742	-0.688907	0.0107233	0.170443	-0.737407	0.00616856	0.300327
MUC20P1	-0.88997	0.0063189	0.270742	-0.892078	0.00626775	0.13968	-0.827384	0.0151172	0.397956
PHYH	0.393338	0.0063361	0.270742	0.398139	0.00453971	0.118559	0.395721	0.0067472	0.310422
AC006030.1	-0.913374	0.00635402	0.271091	-0.915461	0.00596458	0.135208	-0.847292	0.017414	0.416679
AC069282.1	-0.60405	0.00652386	0.273154	-0.669599	0.00193992	0.0798887	-0.557168	0.0138711	0.38866
AC106897.1	0.558738	0.00644082	0.273118	0.562756	0.00595388	0.135208	0.517098	0.0146825	0.39748
AC134407.1	-0.526077	0.00643882	0.273118	-0.447728	0.0106668	0.170443	-0.586118	0.00392289	0.253286
AL133346.1	-0.595196	0.00646045	0.273118	-0.613899	0.00490819	0.123521	-0.637505	0.00496375	0.281353
ALOX12	-0.519215	0.00650099	0.273154	-0.508468	0.0059695	0.135208	-0.465699	0.0206994	0.436403
AP002387.1	0.558443	0.00645379	0.273118	0.502163	0.0120691	0.178466	0.537495	0.00882117	0.330636
CEBPA-DT	0.572938	0.00648869	0.273154	0.56319	0.00754563	0.147873	0.512369	0.0180179	0.419719
GTPBP8	0.313094	0.0064893	0.273154	0.274542	0.00583265	0.133391	0.299569	0.012511	0.369641
HINT3	0.302418	0.00651023	0.273154	0.295431	0.00638114	0.140348	0.314857	0.00500896	0.281359
KMT2A	-0.262344	0.00653002	0.273154	-0.245973	0.00669588	0.141882	-0.252968	0.013723	0.388004
LINC00482	-0.636038	0.00652362	0.273154	-0.589261	0.011039	0.172187	-0.474336	0.0496768	0.541805
RIPOR2	-0.578302	0.00641769	0.273118	-0.61164	0.00314022	0.100578	-0.362743	0.0882533	0.598834
SEPT5-GP1BB	-0.730884	0.00643889	0.273118	-0.724323	0.00514701	0.1259	-0.665667	0.0159784	0.40779
EDIL3	-0.713352	0.00660293	0.275788	-0.620746	0.0162153	0.197164	-0.59522	0.0233828	0.449503
PCDHGB6	-0.484793	0.00663746	0.276419	-0.472823	0.00806027	0.152113	-0.424752	0.0211102	0.438771
ZNF674-AS1	-0.233106	0.00663931	0.276419	-0.191537	0.013339	0.184287	-0.239599	0.0072702	0.313508
AAMP	0.231771	0.00675713	0.276419	0.188485	0.010011	0.165951	0.246584	0.00635443	0.304977
AC079781.1	-0.669965	0.00673661	0.276419	-0.617582	0.00542883	0.128798	-0.623439	0.0178169	0.419638
AC080038.3	-0.822448	0.0066796	0.276419	-0.902473	0.00267887	0.0927981	-0.84838	0.00542485	0.288359
AC234582.1	-0.491937	0.00672214	0.276419	-0.464213	0.0101603	0.166899	-0.498081	0.0042699	0.263518
CYP4F3	-0.705225	0.00673327	0.276419	-0.722821	0.00327557	0.102241	-0.622712	0.0239116	0.455264
EFCAB10	-0.462753	0.00670868	0.276419	-0.410052	0.00712547	0.145492	-0.52085	0.00408653	0.256872
GLMN	-0.229543	0.00668881	0.276419	-0.257648	0.00111288	0.0601256	-0.220401	0.0137949	0.388355
MIR22HG	0.309957	0.00675544	0.276419	0.287949	0.00919867	0.161064	0.291309	0.0151105	0.397956
XCR1	0.676028	0.00674192	0.276419	0.511597	0.025632	0.227236	0.57592	0.0280144	0.469684
ZNF37BP	-0.300347	0.00666523	0.276419	-0.313991	0.00452516	0.118437	-0.276538	0.0141599	0.392854
HK2	0.691786	0.00678104	0.276583	0.715559	0.00336361	0.103572	0.602238	0.0224468	0.446313
LRRK2	-0.42286	0.00677167	0.276583	-0.468534	0.00138332	0.0672039	-0.298271	0.0628135	0.5616
CRHBP	-0.665359	0.0068249	0.277153	-0.664689	0.00704507	0.145088	-0.517041	0.0404879	0.518324
PLXNA2	-0.43101	0.00681617	0.277153	-0.421517	0.00661179	0.141202	-0.427739	0.00654333	0.308795
TPRN	0.376052	0.00683858	0.277304	0.364034	0.00753876	0.147861	0.53251	0.000162201	0.0527941
ARMC6	0.20959	0.00690522	0.278787	0.185371	0.0107196	0.170443	0.189564	0.0211869	0.438861
AP001453.2	0.709397	0.00691988	0.278974	0.809836	0.0016785	0.0746006	0.661936	0.0146878	0.39748
FBXL17	0.321991	0.00693418	0.278999	0.315759	0.00785937	0.150484	0.342073	0.00588192	0.297373
SMIM4	0.534108	0.00696585	0.279611	0.546246	0.00565494	0.131474	0.434872	0.0237393	0.453786
BRF2	0.236794	0.00700654	0.279855	0.218756	0.00737748	0.1471	0.246892	0.00516033	0.283167
FLJ21408	-0.609378	0.00699901	0.279855	-0.645442	0.00340282	0.103653	-0.499749	0.027757	0.469684
RAP1GAP	-0.905221	0.0070117	0.279855	-0.957131	0.00350527	0.10434	-0.699302	0.0468921	0.533574
AC016876.1	0.351156	0.0070788	0.281079	0.346304	0.00788277	0.150557	0.317923	0.0172424	0.415538
AC136604.2	-0.617433	0.00708717	0.281079	-0.592648	0.00671578	0.141882	-0.519029	0.0310283	0.481662
CGNL1	-0.442183	0.00711986	0.281079	-0.403141	0.0112183	0.173511	-0.40674	0.0178994	0.419719
FAF1	0.303368	0.00711044	0.281079	0.262558	0.00644857	0.140742	0.327464	0.00632538	0.304977
HSPB2	0.59981	0.00712687	0.281079	0.602776	0.00313108	0.100578	0.506223	0.0233826	0.449503
LRP2BP	-0.359482	0.00710308	0.281079	-0.342166	0.00650139	0.140819	-0.330549	0.018852	0.422414
MFSD3	0.385084	0.00713378	0.281079	0.343754	0.00755553	0.147944	0.361118	0.0144262	0.395445
TMEM11	0.356487	0.00713365	0.281079	0.34305	0.00785304	0.150484	0.340091	0.0104141	0.345248
UQCRFS1	0.449755	0.00710979	0.281079	0.465293	0.00396926	0.111176	0.436514	0.00871415	0.330636
AC021739.2	0.60809	0.00715736	0.281609	0.609718	0.0066699	0.141761	0.631358	0.00907068	0.330636
AATF	0.184093	0.0073192	0.282385	0.152806	0.0128463	0.183175	0.207787	0.00404533	0.256316
AC013643.3	-0.527755	0.00729107	0.282385	-0.520504	0.00080098	0.0518114	-0.543628	0.0100492	0.340174
AC018904.1	-0.457113	0.00724998	0.282385	-0.438992	0.00910295	0.160499	-0.385135	0.0311568	0.482722
AC091182.1	-0.619237	0.0072959	0.282385	-0.630232	0.006343	0.140203	-0.396433	0.0876011	0.595995
ADSSL1	0.630983	0.0072599	0.282385	1.37162	3.51122e-06	0.00130988	1.38656	6.14049e-06	0.00858238
C7	0.793146	0.00723338	0.282385	0.807682	0.00617987	0.138245	0.574361	0.0613485	0.561491
CRMP1	-0.506347	0.00721296	0.282385	-0.494234	0.00880925	0.158121	-0.466739	0.0143968	0.395445
HADHA	0.237266	0.00725317	0.282385	0.205905	0.00859843	0.155922	0.246346	0.00744344	0.3165
HOXB3	-0.518835	0.00730381	0.282385	-0.515664	0.00785368	0.150484	-0.443616	0.0267268	0.468583
NABP2	0.261082	0.00722824	0.282385	0.246944	0.00984118	0.164531	0.240316	0.0145446	0.395777
TAF8	0.184644	0.00731034	0.282385	0.193083	0.00427314	0.114905	0.172275	0.0165478	0.413299
UBE2C	0.684789	0.00731689	0.282385	0.672582	0.00774106	0.149592	0.663938	0.0128957	0.372838
PSMD11	0.29375	0.00736657	0.283819	0.257277	0.00182312	0.0770197	0.286479	0.0144113	0.395445
ATP5MC3	0.490329	0.007395	0.284521	0.507146	0.00301141	0.0992731	0.473717	0.00927003	0.330636
WISP3	-0.738169	0.00743099	0.285116	-0.181463	0.577504	0.652414	-0.486365	0.132068	0.643578
HOXA6	-0.514575	0.00751418	0.28712	-0.499046	0.00900154	0.159788	-0.559672	0.00566296	0.292132
MESP1	0.928489	0.00750924	0.28712	0.920769	0.00960588	0.163762	0.688628	0.0490857	0.540459
NDUFS7	0.475787	0.00750069	0.28712	0.487536	0.00556765	0.130236	0.454365	0.00965212	0.337253
GALNT15	-0.608163	0.00753637	0.287573	-0.548735	0.0151321	0.192883	-0.661898	0.00525914	0.283958
LMNB2	0.237551	0.00758152	0.287798	0.211453	0.0144731	0.189919	0.249051	0.00812118	0.326064
MYC	0.364667	0.00756682	0.287798	0.313212	0.0150899	0.192711	0.349676	0.0135214	0.38553
OR52N4	-0.599782	0.00757558	0.287798	-0.582636	0.00815241	0.152652	-0.557814	0.0209034	0.437355
CA5B	-0.441634	0.00762421	0.288221	-0.345691	0.021177	0.213995	-0.455588	0.0068949	0.310422
TMEM132E	-0.704043	0.00761168	0.288221	-0.666459	0.00955261	0.163412	-0.606194	0.0218582	0.442869
UBAC1	0.309622	0.00762586	0.288221	0.294698	0.00705317	0.145088	0.300898	0.0128136	0.372196
FRMD3	-0.475274	0.00764992	0.288346	-0.0317352	0.883707	0.74032	0.168655	0.474009	0.769638
MTND4P12	0.935535	0.00764631	0.288346	0.933903	0.00745044	0.14748	0.850067	0.0128024	0.372196
BRWD3	-0.394466	0.00766967	0.288547	-0.42842	0.00263402	0.0921936	-0.333624	0.0275889	0.469212
LINC00570	-0.917576	0.00767599	0.288547	-0.962146	0.0049569	0.124349	-0.517573	0.136609	0.646333
ADPRHL2	0.315547	0.00770718	0.289283	0.255132	0.00996803	0.165588	0.305464	0.01446	0.395777
AP001636.3	-0.555817	0.00771636	0.289283	-0.531519	0.00914121	0.160693	-0.372518	0.0750681	0.576113
GNB1L	0.313994	0.00774637	0.290017	0.273415	0.0123157	0.18041	0.321133	0.00973908	0.337817
ZWINT	0.515026	0.00777048	0.290138	0.500145	0.00269047	0.0930631	0.484024	0.0182964	0.420619
KLF1	-0.713044	0.00783661	0.291045	-0.773845	0.00317829	0.100899	-0.471629	0.0780963	0.579577
TNNC2	0.822848	0.00782723	0.291045	0.434701	0.880816	0.739412	0.313255	0.917774	0.842636
TPT1-AS1	-0.263826	0.00783308	0.291045	-0.226477	0.0115796	0.175586	-0.216311	0.0362213	0.50328
ALAS1	0.308232	0.00787825	0.291812	0.266744	0.00972988	0.164384	0.299222	0.0127463	0.371603
KRT16	1.31053	0.00787394	0.291812	1.76868	0.000668459	0.0480062	1.75044	0.00148024	0.170625
AC037459.3	-0.374431	0.00789957	0.29198	-0.338407	0.0118195	0.176456	-0.318724	0.0302842	0.478631
MSH3	0.271671	0.00790376	0.29198	0.230717	0.0109776	0.171808	0.319267	0.00247199	0.203372
TMEM38B	0.458712	0.00794117	0.292585	0.487623	0.00352491	0.10434	0.468739	0.00946761	0.335168
ZNF784	0.304488	0.00793739	0.292585	0.309693	0.00649951	0.140819	0.314238	0.00813956	0.326064
ORC1	0.491245	0.0079583	0.292828	0.441164	0.0131448	0.183809	0.479636	0.0155523	0.406312
KRT17	1.14071	0.00800297	0.293694	1.39856	0.00229412	0.0868806	1.60863	0.000812722	0.120758
PEX10	0.242518	0.0079941	0.293694	0.196144	0.0149159	0.191691	0.240441	0.011682	0.358866
FIBIN	-0.675397	0.00806057	0.294228	-0.639563	0.0121218	0.178844	-0.926038	0.000418563	0.0921264
NECAB3	0.375025	0.00805512	0.294228	0.361983	0.010347	0.168789	0.371084	0.00978407	0.338503
PEX19	0.469048	0.00803837	0.294217	0.429514	0.0121677	0.179138	0.491326	0.00746439	0.316708
TST	0.49338	0.0080318	0.294217	0.486963	0.00804618	0.152113	0.472322	0.0107773	0.348294
MRPL9	0.248058	0.00807572	0.294228	0.229192	0.0100503	0.166252	0.262885	0.00558911	0.291227
ABO	-0.745446	0.00813291	0.294228	-0.733692	0.00812478	0.152498	-0.698477	0.0175748	0.417609
ACADM	0.437616	0.00811455	0.294228	0.436661	0.00501997	0.124867	0.428634	0.0107252	0.348294
ATP2B4	-0.31888	0.00813719	0.294228	-0.327731	0.00658188	0.140819	-0.286604	0.0180714	0.420088
GSTM4	0.311923	0.00812614	0.294228	0.306466	0.00944493	0.162633	0.33738	0.00633466	0.304977
RBM6	-0.251901	0.00811946	0.294228	-0.253374	0.00795181	0.15134	-0.212939	0.0273802	0.469113
CSF3R	-0.615166	0.00821848	0.294228	-0.622108	0.00742225	0.147193	-0.414261	0.0851891	0.591513
FOXC2	-0.594045	0.0081928	0.294228	-0.52807	0.0164334	0.197702	-0.553531	0.0170112	0.414854
H2AFX	0.37034	0.00819111	0.294228	0.324886	0.010682	0.170443	0.364356	0.0135881	0.386193
KIAA0391	0.29625	0.00820835	0.294228	0.233699	0.0042233	0.114348	0.2849	0.0173822	0.416679
MECR	0.236652	0.00820347	0.294228	0.235217	0.00876396	0.15783	0.240419	0.0066635	0.310422
MRPL37	0.323179	0.00821183	0.294228	0.313853	0.00854541	0.155529	0.30948	0.0105266	0.34594
TPM3	0.428639	0.0081636	0.294228	0.423735	0.00596439	0.135208	0.401338	0.017348	0.416679
CACNA2D3	0.58097	0.00825651	0.294253	0.575173	0.00855012	0.155529	0.530733	0.0157045	0.406312
DSC1	1.08506	0.00826619	0.294253	2.14526	0.000300171	0.0310121	-0.171591	0.92614	0.84379
AC020909.3	1.0777	0.00833751	0.294323	1.04551	0.0099446	0.165433	0.962591	0.0260726	0.463347
AL591845.1	-0.620037	0.00830206	0.294253	-0.547797	0.0146211	0.190493	-0.487518	0.047292	0.534546
ECI1	0.422664	0.00832065	0.294323	0.412617	0.00832268	0.153522	0.400818	0.012656	0.371248
FAM13A-AS1	-0.329296	0.00828554	0.294253	-0.320882	0.0100875	0.166674	-0.297878	0.0206	0.435853
LINC00342	-0.487648	0.00832775	0.294323	-0.484899	0.00892731	0.15928	-0.443813	0.0204352	0.433919
SLC52A2	0.300976	0.00830379	0.294253	0.210534	0.0136028	0.185536	0.276127	0.0227734	0.448234
TCN1	-0.775444	0.00837228	0.294955	-1.43466	2.7242e-05	0.00570365	-0.732576	0.0246378	0.460585
AC010531.6	0.668147	0.00839465	0.29511	0.698527	0.00526445	0.127318	0.598524	0.0195872	0.427756
NUTM2B	-0.411101	0.00840225	0.29511	-0.383653	0.0107115	0.170443	-0.411364	0.0125584	0.369756
AC104825.1	-0.348796	0.00856679	0.295671	-0.346026	0.00920336	0.161064	-0.321171	0.0208067	0.436882
AC105020.1	-0.564294	0.00856372	0.295671	-0.539408	0.0114167	0.174821	-0.473925	0.0314525	0.482722
AC241952.1	-0.558994	0.00848656	0.295671	0.0715249	0.78916	0.716732	0.0814119	0.769545	0.818083
AP5S1	0.198485	0.00849414	0.295671	0.156062	0.0128147	0.183094	0.202193	0.0119995	0.363717
ASAP2	-0.537675	0.00852999	0.295671	-0.609156	0.00259439	0.0917736	-0.516577	0.0108166	0.348294
ATF4	0.300036	0.00850298	0.295671	0.227038	0.0168322	0.199523	0.281396	0.0194722	0.427177
CLYBL	0.353919	0.00845303	0.295671	0.33599	0.0106272	0.170443	0.379154	0.00738766	0.315708
HGSNAT	-0.358756	0.00856232	0.295671	-0.372234	0.00641138	0.140663	-0.320145	0.0176884	0.419026
MAPKBP1	-0.357517	0.00853519	0.295671	-0.337181	0.00819475	0.15308	-0.310287	0.0247675	0.460987
SCGB3A1	-0.717384	0.00848389	0.295671	-0.713078	0.00879653	0.158054	-0.746054	0.00744616	0.3165
SORBS2	-0.50313	0.00844903	0.295671	-0.525893	0.00581321	0.133243	-0.228485	0.232456	0.703876
UROS	0.347698	0.00856702	0.295671	0.323098	0.00954089	0.163412	0.326542	0.016009	0.408071
FAM180A	-0.686539	0.00858824	0.296036	-0.58189	0.0247286	0.224815	-0.650224	0.0161988	0.409894
AP003068.2	-0.521569	0.00867826	0.296203	-0.515424	0.0096217	0.163762	-0.372648	0.0613278	0.561491
CDH13	-0.605328	0.00864579	0.296203	-0.503585	0.0225475	0.21866	-0.508137	0.0371015	0.505479
CDON	-0.623495	0.00866193	0.296203	-0.71043	0.00260708	0.0917736	-0.561011	0.0186974	0.421827
FBLN7	-0.359055	0.00865496	0.296203	-0.340775	0.0127217	0.1827	-0.414447	0.00411082	0.257717
MRAS	0.411704	0.00867381	0.296203	0.334899	0.022291	0.217335	0.383082	0.021735	0.442869
NYX	-0.945591	0.00865793	0.296203	-0.853242	0.000521582	0.042912	-1.15932	0.00148889	0.170625
TOLLIP-AS1	0.447048	0.00863944	0.296203	0.458978	0.00525255	0.127161	0.422079	0.0149477	0.397676
MPC1	0.379175	0.00869407	0.296379	0.367037	0.00632757	0.140203	0.35829	0.0157696	0.406312
SUV39H1	0.272923	0.00879377	0.29941	0.20509	0.0208761	0.212972	0.287753	0.0100505	0.340174
AC020604.1	-0.576532	0.00888111	0.299732	-0.546031	0.0125389	0.181142	-0.612605	0.00892088	0.330636
ALOX15	-0.804693	0.00891662	0.299912	-0.731897	0.0132526	0.183809	-0.64945	0.0413032	0.521456
APOC2	0.817768	0.00888903	0.299732	0.683792	0.0260084	0.228174	0.548238	0.0821361	0.588004
ATP5F1D	0.434325	0.00888354	0.299732	0.434874	0.00902277	0.160044	0.393936	0.0168606	0.414854
ATXN3	-0.215468	0.00888941	0.299732	-0.203702	0.00617136	0.138186	-0.238019	0.00671556	0.310422
BCAP31	0.292398	0.00894373	0.299912	0.245307	0.0133752	0.184511	0.295521	0.0112551	0.353938
CSN1S1	1.40695	0.00897189	0.299912	0.927633	0.0764821	0.322238	0.122957	0.965363	0.848546
FCGR3B	-0.681903	0.00895421	0.299912	-0.724008	0.00497198	0.124356	-0.488481	0.0671705	0.565271
GRAP2	-0.569828	0.00898102	0.299912	-0.577912	0.00788082	0.150557	-0.414031	0.062339	0.5616
HLA-F-AS1	-0.270533	0.00885081	0.299732	-0.273824	0.00809295	0.152265	-0.260018	0.0182643	0.420619
MUC3A	-0.819386	0.0088321	0.299732	-0.82291	0.00840766	0.154125	-0.605271	0.059816	0.560209
NR2F6	0.261347	0.0088816	0.299732	0.258545	0.00985229	0.164594	0.252067	0.0125012	0.369641
PPM1J	0.45014	0.00894272	0.299912	0.969387	2.07958e-05	0.0047102	0.932624	5.70985e-05	0.0297566
TMUB1	0.29734	0.00892367	0.299912	0.238183	0.0159105	0.196737	0.30467	0.0106746	0.347918
WWC3	-0.286846	0.00896228	0.299912	-0.343052	0.000699821	0.0485512	-0.249811	0.0221114	0.444712
AC105074.1	-0.544501	0.00903409	0.300763	-0.466552	0.00510704	0.125706	-0.54505	0.0146146	0.39641
DCAF6	0.338227	0.00903311	0.300763	0.338823	0.00828415	0.153473	0.343969	0.00831556	0.328405
USP42	-0.219148	0.00903894	0.300763	-0.226016	0.00691888	0.144769	-0.206063	0.0180033	0.419719
NUDT6	0.246128	0.00906909	0.301406	0.241268	0.0096169	0.163762	0.20535	0.027797	0.469684
FAT1	-0.460548	0.00913652	0.302919	-0.409356	0.0170164	0.200317	-0.446503	0.0119273	0.362401
PDZD4	-0.445454	0.00912917	0.302919	-0.442681	0.00978919	0.164531	-0.387833	0.0261151	0.463756
AL157392.3	-0.313751	0.00917159	0.302923	-0.314543	0.00919755	0.161064	-0.246513	0.0472591	0.534457
GRK3	0.278456	0.00920185	0.302923	0.25802	0.0103399	0.168789	0.284673	0.0107612	0.348294
HINT2	0.458217	0.00915817	0.302919	0.451091	0.00893712	0.15928	0.420173	0.0170376	0.414854
MYOCD	-0.710348	0.00918686	0.302923	-0.846179	0.000784864	0.0509313	-0.537725	0.0607322	0.561491
PDF	0.3408	0.00919102	0.302923	0.321682	0.013011	0.183592	0.31919	0.0187976	0.422153
CDA	-0.495376	0.00923042	0.303504	-0.493641	0.00974201	0.164384	-0.399267	0.0466225	0.533189
AL731557.1	-0.809021	0.00924947	0.303676	-0.846802	0.00615576	0.137967	-0.648218	0.0431927	0.525217
AC097721.1	-0.517154	0.00928464	0.303676	-0.38863	0.00635999	0.14029	-0.441507	0.0372839	0.50553
PKD2	-0.43948	0.00929022	0.303676	-0.471746	0.00514682	0.1259	-0.431979	0.0104956	0.345401
TRIM55	0.89939	0.00927661	0.303676	1.36706	0.00018583	0.0229542	1.49448	0.000170083	0.054481
GRB14	0.923876	0.00934293	0.30504	0.806495	0.0194707	0.207627	1.01911	0.00596508	0.298384
TSPAN13	0.531245	0.00936839	0.305513	0.35465	0.0491061	0.279622	0.512265	0.0162706	0.410834
NNAT	0.835363	0.00939111	0.305538	1.01828	0.00115069	0.0614213	0.756094	0.0205808	0.435836
HIVEP2	-0.46443	0.00941696	0.306021	-0.519965	0.00314828	0.100578	-0.363463	0.0438699	0.526888
PSRC1	0.384129	0.00948808	0.30785	0.351765	0.0160701	0.196796	0.343415	0.0273691	0.469113
KIF5A	-0.575919	0.00951608	0.308162	-0.475063	0.0151251	0.192883	-0.466846	0.0436353	0.526711
DMKN	1.04222	0.00956725	0.309264	1.4008	0.0116378	0.17578	0.115323	0.96013	0.847996
OLA1	0.320857	0.00957236	0.309264	0.304846	0.00427817	0.114909	0.314061	0.0128438	0.372617
AL157786.1	-0.390732	0.00961573	0.309878	-0.380256	0.0108631	0.170934	-0.346444	0.0284677	0.470335
PADI4	-0.62069	0.00962478	0.309878	-0.622459	0.00748463	0.147557	-0.551787	0.0301753	0.478597
SNRNP25	0.453411	0.00960152	0.309846	0.438747	0.00881368	0.158121	0.444888	0.0116212	0.358136
PKD1P6-NPIPP1	-0.470759	0.00966493	0.310327	-0.445047	0.0145407	0.190181	-0.43516	0.0185422	0.421827
SCRN2	0.423819	0.00967218	0.310327	0.389327	0.016488	0.198258	0.430505	0.0109564	0.350225
EPB42	-0.980771	0.00972393	0.311189	-1.05589	0.00634353	0.140203	-0.574273	0.133225	0.64446
MALAT1	-0.270261	0.00973362	0.311189	-0.270168	0.0100189	0.165966	-0.22131	0.0447418	0.528565
NTPCR	0.379905	0.00974124	0.311189	0.361224	0.010008	0.165951	0.38259	0.00949345	0.335168
Z97832.2	-0.427618	0.0097438	0.311189	-0.438126	0.00333616	0.103323	-0.358286	0.038944	0.513945
DTNA	0.351971	0.00976088	0.311377	0.691874	0.000116553	0.0168435	0.714787	0.000159344	0.0525845
GUCA1B	-0.375456	0.00979533	0.311404	-0.343569	0.00905952	0.160333	-0.354953	0.0221777	0.444712
MCF 2.00	-0.491433	0.00979331	0.311404	-0.495135	0.00504777	0.124983	-0.406769	0.0419088	0.522439
PLXDC1	-0.431023	0.00977471	0.311404	-0.427418	0.0107023	0.170443	-0.4432	0.0111307	0.352506
TMEM151A	-0.698593	0.00981137	0.311558	-0.450654	0.0609006	0.30041	-0.600297	0.0341498	0.494488
DTX3	-0.315338	0.00984144	0.312157	-0.294342	0.0152127	0.193492	-0.277353	0.0267432	0.468583
RBM17P4	-0.650934	0.00990224	0.313371	-0.501646	0.00222938	0.0860673	-0.69491	0.00983345	0.338618
AKT3	-0.229273	0.00993096	0.31385	-0.199131	0.0155085	0.194523	-0.204165	0.0309889	0.481562
IGHV3-22	1.38727	0.00997764	0.314326	0.66833	0.210719	0.456932	1.33306	0.028303	0.469684
KANSL1-AS1	0.693238	0.0100368	0.315833	0.756826	0.00360269	0.105948	0.654896	0.0142671	0.394635
SLC25A1	0.356127	0.010098	0.3174	0.331037	0.0157746	0.195772	0.368942	0.00864439	0.330636
LINC02145	-0.57255	0.0101104	0.317431	-0.474409	0.0193715	0.20748	-0.569976	0.0141642	0.392854
CHST3	-0.466428	0.0101482	0.318257	-0.484616	0.00774129	0.149592	-0.408276	0.027963	0.469684
AC007878.1	-0.606409	0.0102595	0.318319	-0.612536	0.00837905	0.153984	-0.580614	0.0217523	0.442869
AC087623.1	-0.657631	0.0102223	0.318319	-0.725511	0.00369814	0.107149	-0.564773	0.0336532	0.493162
HEXIM2	0.319728	0.0101729	0.318319	0.282253	0.0144803	0.189919	0.300448	0.0208141	0.436882
HRAT92	-0.578716	0.0101827	0.318319	-0.578289	0.0100924	0.166674	-0.491402	0.0396624	0.513945
MAD2L2	0.365546	0.010211	0.318319	0.319846	0.0153204	0.193551	0.342281	0.0192631	0.425572
NUDT19	0.17857	0.0102679	0.318319	0.173408	0.0114313	0.174821	0.178716	0.0145582	0.395777
PROK2	-0.854712	0.0102609	0.318319	-0.908454	0.00583219	0.133391	-0.553996	0.0907415	0.59956
SRD5A3	0.400307	0.010204	0.318319	0.363113	0.0116954	0.17581	0.328898	0.0411524	0.520937
SV2A	-0.417123	0.0102315	0.318319	-0.365623	0.00451958	0.118423	-0.399893	0.0186302	0.421827
TNFRSF12A	0.524089	0.0102739	0.318319	0.509075	0.0127104	0.182675	0.357417	0.0901931	0.598906
AC005523.2	0.489643	0.010311	0.318691	1.56698	2.07284e-08	3.0517e-05	1.2346	6.55072e-06	0.00864709
FEZ2	0.254681	0.0103061	0.318691	0.241694	0.00501765	0.124867	0.256345	0.0158127	0.406312
IGHMBP2	-0.297709	0.0103232	0.318715	-0.299392	0.0101405	0.166691	-0.231038	0.0382484	0.510634
ENTPD1-AS1	-0.219524	0.0104359	0.319769	-0.216531	0.008784	0.15802	-0.207029	0.0244729	0.459309
PTPRZ1	-0.835174	0.0104098	0.319769	-0.257321	0.44321	0.596102	-0.296154	0.42506	0.761749
RHOU	0.319843	0.0104359	0.319769	0.300059	0.00788711	0.150557	0.298666	0.0227755	0.448234
ZNF808	-0.330438	0.0104254	0.319769	-0.345406	0.00703703	0.145088	-0.310892	0.0216373	0.442869
ACSF2	0.323366	0.0104854	0.319769	0.294779	0.0161325	0.196796	0.352157	0.00860218	0.330636
PXMP2	0.453144	0.0104935	0.319769	0.458721	0.00968864	0.164189	0.384536	0.0245825	0.460585
TIAM2	-0.415639	0.0104858	0.319769	-0.313758	0.0414868	0.265414	-0.437969	0.00721026	0.312625
YWHAE	0.247478	0.0104576	0.319769	0.212946	0.00946619	0.162761	0.251221	0.0135423	0.38553
ALDH1L1-AS2	0.964088	0.0105241	0.319769	1.14915	0.000960542	0.0571371	0.825757	0.0307062	0.480515
TMEM254	0.363877	0.0105198	0.319769	0.33383	0.00909131	0.160499	0.374403	0.0124894	0.369641
SULF1	-0.512453	0.0105367	0.319769	-0.471742	0.0182762	0.203678	-0.475297	0.020212	0.432653
CDADC1	0.267246	0.010552	0.319769	0.26089	0.0123512	0.180597	0.222802	0.0427589	0.523986
POC1A	0.359572	0.0105642	0.319769	0.343969	0.00955208	0.163412	0.327575	0.0273775	0.469113
TNNT1	0.754715	0.0106399	0.321708	0.526463	0.842969	0.730405	0.363966	0.90337	0.842111
AC090360.1	-0.516136	0.01068	0.321872	-0.403438	0.0197448	0.208805	-0.416048	0.0524809	0.545348
FAM47E-STBD1	0.738659	0.0106676	0.321872	0.736146	0.0111487	0.172715	0.711993	0.0186657	0.421827
PGP	0.399026	0.0106732	0.321872	0.384033	0.00745685	0.147483	0.371	0.020804	0.436882
AC132812.1	-0.31325	0.0107598	0.321986	-0.317827	0.00980925	0.164531	-0.318074	0.0115678	0.357626
ACHE	0.704689	0.0108317	0.321986	1.74264	6.82204e-07	0.000384356	1.65169	2.32691e-06	0.00425294
ARHGEF10	-0.37561	0.0107269	0.321986	-0.351987	0.0162071	0.197164	-0.332878	0.0271048	0.469113
BCKDHA	0.302732	0.01084	0.321986	0.28245	0.0156515	0.195277	0.321663	0.00919824	0.330636
CLEC4G	0.866682	0.0107646	0.321986	0.859685	0.0132187	0.183809	0.571441	0.0976523	0.610089
CYB5R1	0.293833	0.0108458	0.321986	0.288106	0.012125	0.178844	0.319744	0.0068315	0.310422
DGAT1	0.300672	0.0107175	0.321986	0.273319	0.0178306	0.202167	0.320011	0.00949111	0.335168
LINC00680-GUSBP4	-0.443621	0.0108355	0.321986	-0.485114	0.0042186	0.114348	-0.414482	0.0265894	0.466943
MACF1	-0.260746	0.0107589	0.321986	-0.25839	0.0117423	0.17629	-0.227976	0.0267616	0.468583
NFAT5	-0.374806	0.0108027	0.321986	-0.380329	0.00983568	0.164531	-0.292405	0.0515426	0.544422
RAD23A	0.301998	0.0107758	0.321986	0.28933	0.0127277	0.1827	0.323683	0.00796706	0.324183
SOBP	-0.335993	0.0107289	0.321986	-0.308891	0.0178059	0.202167	-0.285866	0.036729	0.504215
UBTD1	0.275655	0.0108052	0.321986	0.252957	0.0163584	0.197304	0.260251	0.0197845	0.42852
NCAPH	0.530264	0.0108827	0.322737	0.510375	0.00981115	0.164531	0.564597	0.0102875	0.342825
TBX2	-0.588377	0.0109018	0.322958	-0.58811	0.0090494	0.160288	-0.487012	0.0416598	0.521882
AC023509.3	-0.300153	0.0109755	0.323854	-0.266504	0.0154359	0.194233	-0.270429	0.0244447	0.459309
AL162231.1	0.619972	0.0109614	0.323854	0.647759	0.00781628	0.150424	0.495011	0.0425983	0.523688
CLPP	0.386674	0.0109786	0.323854	0.36727	0.0108178	0.17087	0.377651	0.0128985	0.372838
MEGF10	-0.673009	0.0109749	0.323854	-0.669749	0.0104698	0.169384	-0.524337	0.0606797	0.561491
ADRM1	0.307003	0.011008	0.324376	0.269322	0.0127756	0.182841	0.304583	0.0155752	0.406312
ABCC2	0.596104	0.0110656	0.3247	0.637047	0.00576341	0.132839	0.518628	0.0364813	0.50328
BUB1B	0.50414	0.0110531	0.324675	0.489856	0.0132736	0.183815	0.471001	0.0256602	0.462692
EPB41L2	-0.382217	0.0110356	0.324675	-0.429575	0.00383633	0.10914	-0.373138	0.0167532	0.414854
MIPEP	0.279353	0.011042	0.324675	0.267722	0.0135111	0.18536	0.238663	0.0336656	0.493162
MSANTD2	-0.249746	0.011091	0.325102	-0.262076	0.00731092	0.146943	-0.2139	0.0314166	0.482722
AC002996.1	1.14947	0.0112063	0.325805	1.05044	0.0178843	0.20221	1.12431	0.0202834	0.43301
CELF6	-0.407379	0.0111439	0.325805	-0.430066	0.00718004	0.145802	-0.347478	0.0318591	0.484006
DGCR6	0.432341	0.0112204	0.325805	0.924025	3.21183e-05	0.00641161	0.924373	2.37542e-05	0.0192906
MRPL10	0.216084	0.0111656	0.325805	0.219486	0.0100082	0.165951	0.205759	0.0204299	0.433919
MRS2	0.213273	0.0112089	0.325805	0.218885	0.00829396	0.153473	0.18397	0.0284964	0.470335
NME4	0.411056	0.0111904	0.325805	0.393512	0.0133334	0.184287	0.381016	0.018329	0.420619
NPIPB15	-0.466004	0.0111894	0.325805	-0.400071	0.0178856	0.20221	-0.329618	0.0858843	0.592381
PKMYT1	0.461456	0.0111796	0.325805	0.463311	0.0110633	0.172244	0.402578	0.0381554	0.510108
SDK2	-0.627354	0.0111483	0.325805	-0.547107	0.007175	0.145802	-0.596713	0.0218801	0.442869
ACO1	0.464682	0.0112704	0.326485	0.4026	0.0173264	0.2006	0.458103	0.0177292	0.419158
AP002360.1	0.412041	0.0113268	0.326485	0.41199	0.0114747	0.174821	0.374249	0.0218484	0.442869
CAMKK1	-0.31286	0.0113125	0.326485	-0.223603	0.049981	0.281624	-0.303822	0.0186009	0.421827
FAM157C	-0.447347	0.0113413	0.326485	-0.472936	0.00631834	0.140203	-0.35285	0.0551456	0.551525
PHBP6	-0.804429	0.0113432	0.326485	-0.758143	0.00472579	0.120954	-0.740233	0.0287362	0.47079
THAP4	0.276184	0.011323	0.326485	0.268125	0.0136132	0.185536	0.273472	0.0148552	0.397676
WIPF2	-0.209964	0.0113538	0.326485	-0.176972	0.015983	0.196796	-0.203073	0.021541	0.442752
MPHOSPH8	-0.206552	0.011375	0.326485	-0.210681	0.00993631	0.165433	-0.1729	0.0463977	0.533189
ALG1L	0.943231	0.0114354	0.327602	0.883685	0.0155839	0.19475	0.852068	0.0284736	0.470335
MTFR2	0.373818	0.0114706	0.328161	0.345193	0.0175465	0.201293	0.3194	0.041793	0.521882
SEC14L6	-0.500369	0.0114785	0.328161	-0.453459	0.0196621	0.208441	-0.411706	0.0449977	0.529027
AC113133.1	0.975345	0.0115212	0.32869	0.587529	0.0469536	0.274585	0.767171	0.0530489	0.545655
AC125611.3	0.592926	0.0117593	0.32869	0.599914	0.0106968	0.170443	0.511623	0.0372927	0.50553
AC244100.2	-0.89736	0.0116841	0.32869	-0.707851	0.0319432	0.243509	-0.933075	0.0104028	0.345248
ANKRD39	0.383582	0.0115552	0.32869	0.374045	0.0118745	0.176697	0.358473	0.0195491	0.427756
BAMBI	-0.423776	0.0116529	0.32869	-0.366444	0.0240234	0.223006	-0.476775	0.00577487	0.295082
CAMP	-0.837999	0.0115586	0.32869	-0.849121	0.0103857	0.168819	-0.618073	0.071885	0.569408
HDDC3	0.401114	0.011589	0.32869	0.360249	0.0107813	0.170559	0.382017	0.0193618	0.425572
HEPACAM	0.891358	0.0116136	0.32869	1.22381	0.00023709	0.027121	0.724369	0.0456568	0.531776
IER3	0.469478	0.0115853	0.32869	0.424034	0.0166377	0.198384	0.423206	0.0293888	0.47459
JPH1	0.787858	0.011671	0.32869	2.24348	1.70498e-09	5.73745e-06	0.119513	0.92734	0.843868
MYBPH	0.941009	0.0116218	0.32869	0.782957	0.0638308	0.304801	0.711297	0.123171	0.634208
NDUFA6	0.486651	0.0116208	0.32869	0.487385	0.0070633	0.145088	0.444677	0.0236168	0.452172
NRIR	-0.588734	0.0117519	0.32869	-0.59403	0.0107653	0.170535	-0.402408	0.0838571	0.590633
PCDHB18P	-0.527033	0.0116283	0.32869	-0.502292	0.0155886	0.19475	-0.676545	0.00157558	0.174937
PEBP1	0.238167	0.0117178	0.32869	0.22925	0.0145759	0.190286	0.231612	0.0163036	0.411231
PLEKHJ1	0.335937	0.0117284	0.32869	0.295001	0.0149225	0.191691	0.323938	0.017051	0.414854
PMF1	0.261946	0.0115188	0.32869	0.241571	0.0140154	0.187315	0.267822	0.0114792	0.357127
PRKCA	-0.322274	0.0117701	0.32869	-0.284446	0.0216532	0.215554	-0.308795	0.0184218	0.420619
RFC2	0.231285	0.0117634	0.32869	0.218838	0.0144085	0.189692	0.206335	0.0280922	0.469684
SNCA	-0.454175	0.0117388	0.32869	-0.478498	0.00557307	0.130236	-0.33822	0.068674	0.566949
TMEM70	0.378019	0.0117086	0.32869	0.353046	0.00766943	0.148884	0.353653	0.0228592	0.448234
ZBTB21	-0.314555	0.0116762	0.32869	-0.324896	0.00934031	0.16195	-0.342613	0.00323275	0.229288
AL133415.1	-0.487576	0.0118433	0.32869	-0.567226	0.00242294	0.0887912	-0.483371	0.016637	0.413928
AURKA	0.437027	0.0118633	0.32869	0.400252	0.0168089	0.199487	0.429377	0.0184915	0.421655
CDC20	0.665572	0.0118533	0.32869	0.665753	0.0116156	0.17578	0.615129	0.0270767	0.469113
HCAR2	0.760309	0.0117968	0.32869	0.708987	0.0188476	0.205828	0.836431	0.00558833	0.291227
MAOB	0.454659	0.0118245	0.32869	0.378276	0.0291393	0.236935	0.440712	0.0214979	0.442632
PEX5	0.329192	0.0118623	0.32869	0.260455	0.0326803	0.243997	0.32864	0.0171007	0.414854
SLC47A1	-0.467336	0.0118006	0.32869	-0.46039	0.0030841	0.100436	-0.387384	0.0449339	0.529027
CYB5D2	0.242192	0.0118958	0.329165	0.219689	0.0185094	0.204697	0.225563	0.0220233	0.443879
ZDHHC11B	-0.746055	0.0119041	0.329165	-0.770736	0.00949843	0.163078	-0.863548	0.00417082	0.259425
ABI3BP	-0.49489	0.0121125	0.329863	-0.646766	0.000714493	0.0490158	-0.479429	0.0180868	0.420088
ADIPOR2	0.270647	0.0120522	0.329863	0.237729	0.018141	0.203294	0.300477	0.00776319	0.320794
AL590428.1	-0.370105	0.0121849	0.329863	-0.307618	0.0198506	0.209394	-0.39675	0.0121109	0.363792
APOLD1	0.439242	0.012119	0.329863	0.449454	0.00645282	0.140742	0.414578	0.0232024	0.449305
BCKDHB	0.295892	0.012029	0.329863	0.275683	0.0180399	0.202978	0.285282	0.0201485	0.432322
COX5A	0.456016	0.0120433	0.329863	0.479729	0.00614454	0.137847	0.442501	0.0149489	0.397676
DDX11	-0.379565	0.0122831	0.329863	-0.416253	0.0054791	0.129453	-0.325265	0.0414751	0.521882
HILPDA	0.452646	0.0120831	0.329863	0.452159	0.0124446	0.181142	0.392995	0.0285686	0.470409
HSPB1	0.382858	0.0119502	0.329863	0.379007	0.0116928	0.17581	0.378506	0.00994344	0.339454
HTR1B	-1.05227	0.0122832	0.329863	-1.15518	0.0055719	0.130236	-0.619464	0.148541	0.65903
IFITM10	-0.753397	0.0120866	0.329863	-0.576659	0.0512834	0.284039	-0.6234	0.0400801	0.515275
ITPK1	0.374519	0.0121867	0.329863	0.290089	0.0284993	0.235962	0.425097	0.00705347	0.312496
KPNA2	0.392197	0.0122464	0.329863	0.37079	0.00907935	0.160499	0.353875	0.0340035	0.494488
LINC01023	0.388041	0.0122253	0.329863	0.384233	0.0131904	0.183809	0.342438	0.0287714	0.47079
MLST8	0.283754	0.0119951	0.329863	0.2522	0.018027	0.202978	0.247788	0.0281041	0.469684
MRPL12	0.423544	0.0121284	0.329863	0.425616	0.00885076	0.158424	0.401572	0.0170823	0.414854
MSRA	0.297571	0.0122851	0.329863	0.27351	0.0109121	0.171356	0.324019	0.00712039	0.312496
OSGIN1	0.390236	0.0122325	0.329863	0.401733	0.00928866	0.161748	0.353992	0.030102	0.478597
PKN3	-0.478555	0.0121834	0.329863	-0.39241	0.0299311	0.238608	-0.458463	0.0167374	0.414854
PRDX6	0.324341	0.0121842	0.329863	0.323072	0.0125603	0.181252	0.322234	0.0106908	0.347971
PTTG1	0.648879	0.0122518	0.329863	0.661637	0.00770798	0.149356	0.608047	0.0233218	0.449503
SIRT2	0.263143	0.0120609	0.329863	0.256277	0.0136698	0.185901	0.281982	0.00921985	0.330636
SRP68	0.167321	0.0121763	0.329863	0.13862	0.0147241	0.190881	0.188362	0.00729758	0.313697
TMEM40	-0.779418	0.0122431	0.329863	-0.430778	0.200955	0.450757	-0.178868	0.621846	0.792073
TNNC1	0.798705	0.0121292	0.329863	0.507962	0.85695	0.734423	0.323689	0.915052	0.842636
UBAP1L	-0.3864	0.0120421	0.329863	-0.32228	0.0165488	0.198307	-0.339658	0.0360595	0.50328
UBE2D4	0.345728	0.0122842	0.329863	0.3414	0.012235	0.179903	0.337377	0.0151241	0.397956
ZCCHC14	-0.356118	0.0120592	0.329863	-0.3355	0.0177543	0.202167	-0.325973	0.0234761	0.450639
ZFP30	-0.233344	0.0122118	0.329863	-0.21514	0.0193777	0.20748	-0.219913	0.027136	0.469113
COX8A	0.480553	0.0123358	0.32995	0.498862	0.00750621	0.147557	0.455759	0.0169169	0.414854
DHCR24	0.518226	0.0123223	0.32995	0.505763	0.0148564	0.191681	0.509926	0.0185798	0.421827
HIBADH	0.295008	0.0123304	0.32995	0.278323	0.0155334	0.194731	0.301395	0.0112834	0.353938
ATP5S	0.282828	0.0123699	0.330543	0.247173	0.0171718	0.2006	0.290887	0.0137498	0.388004
CXCL5	-0.874394	0.012405	0.330792	-1.4216	0.00737718	0.1471	-0.573446	0.739853	0.812348
PKD1P6	-0.446742	0.0124086	0.330792	-0.451427	0.0118321	0.176479	-0.371369	0.039505	0.513945
COL9A3	-0.595626	0.0124684	0.330792	-0.570157	0.0168866	0.199716	-0.423822	0.0835345	0.590633
ERAL1	0.172621	0.0124915	0.330845	0.15017	0.01884	0.205828	0.174136	0.0180752	0.420088
FAH	0.502061	0.0124354	0.330792	0.503938	0.0124373	0.181142	0.479827	0.0169267	0.414854
HOXB-AS1	-0.382434	0.0124743	0.330792	-0.383208	0.0122754	0.180272	-0.452055	0.00530016	0.283958
KBTBD6	-0.152985	0.0125001	0.330845	-0.152408	0.0129877	0.183524	-0.136587	0.0372732	0.50553
LRRC37BP1	-0.155314	0.012443	0.330792	-0.176948	0.00214493	0.0844108	-0.135365	0.0368023	0.504251
SAE1	0.207991	0.0124656	0.330792	0.164782	0.0165762	0.198307	0.207734	0.0183836	0.420619
DNM1P47	-0.665363	0.0125691	0.331823	-0.653829	0.0143271	0.188962	-0.550548	0.0475929	0.535991
PEX16	0.251135	0.0125729	0.331823	0.226066	0.0203159	0.211134	0.219619	0.0317861	0.483631
SPATA6L	-0.314118	0.0125963	0.332126	-0.278096	0.0116791	0.17581	-0.318487	0.016351	0.41199
AL391427.1	-0.592156	0.0126953	0.332532	-0.530108	0.0201532	0.210657	-0.65209	0.00892313	0.330636
C6orf226	0.371377	0.0126765	0.332532	0.369403	0.0134152	0.184799	0.319977	0.033396	0.491028
CDCA4	0.24961	0.0126182	0.332388	0.217933	0.0192917	0.207219	0.233282	0.0279968	0.469684
FOXF2	0.654631	0.0126847	0.332532	0.844582	0.000730105	0.0495457	0.620036	0.0268946	0.468839
TRMO	0.281276	0.0126577	0.332532	0.231541	0.00882743	0.158247	0.285437	0.0180168	0.419719
TXNRD2	0.175083	0.0126827	0.332532	0.167	0.0165911	0.198307	0.170631	0.0208587	0.437047
ZNF529	-0.216358	0.0126408	0.332532	-0.21326	0.0141136	0.187935	-0.174495	0.0519945	0.545348
GABPB2	-0.17945	0.0127442	0.333497	-0.159805	0.0131138	0.183809	-0.168329	0.0291617	0.472642
CORIN	-0.613225	0.0127744	0.333937	-0.463788	0.0140336	0.187315	-0.737912	0.00406699	0.25675
ABHD2	-0.388482	0.0128262	0.333937	-0.46804	0.00158942	0.0729352	-0.353402	0.0232302	0.449477
AC093525.6	-0.327055	0.0128368	0.333937	-0.304561	0.0121156	0.178844	-0.280466	0.0448298	0.528885
AL627309.6	-0.508139	0.012857	0.333937	-0.509762	0.0125965	0.181481	-0.519109	0.0158279	0.406312
ASPH	0.354616	0.0128091	0.333937	0.343719	0.0150741	0.192665	0.352083	0.0186953	0.421827
KRT15	0.791414	0.0128511	0.333937	2.05037	7.21266e-07	0.000384356	-0.0337289	0.981968	0.850786
TAL1	-0.599041	0.012853	0.333937	-0.624806	0.00918605	0.161064	-0.325649	0.186407	0.683766
AC092135.3	-0.612502	0.0128758	0.334	-0.672764	0.00481968	0.122356	-0.363894	0.149777	0.659516
ACRBP	-0.468584	0.0128835	0.334	-0.498303	0.00707233	0.145088	-0.302707	0.109985	0.621156
AL160269.1	-0.527584	0.0129296	0.334207	-0.341385	0.0540602	0.28935	-0.590484	0.00853679	0.330636
INSIG1	0.335112	0.0129508	0.334207	0.233463	0.0181037	0.203174	0.262515	0.0570004	0.552918
JAM3	-0.339194	0.0129515	0.334207	-0.321663	0.0181914	0.203462	-0.291803	0.0352801	0.499635
RABL6	0.20076	0.0129278	0.334207	0.173103	0.0173706	0.2006	0.208436	0.0127203	0.371603
SYNGAP1	-0.566777	0.0129268	0.334207	-0.596567	0.00893884	0.15928	-0.538612	0.0211102	0.438771
WSB2	0.300614	0.0129689	0.334346	0.245446	0.0130929	0.183799	0.284672	0.0259612	0.463347
CD109	-0.446267	0.0129961	0.334736	-0.429702	0.0170398	0.200424	-0.467749	0.00962656	0.336864
XPA	0.237127	0.0130249	0.335169	0.201556	0.0182117	0.203506	0.220881	0.024976	0.460987
AC092162.3	-0.671823	0.0130477	0.335341	-0.598024	0.0169205	0.199845	-0.872382	0.00176461	0.178449
RAD51	0.407841	0.0130557	0.335341	0.401581	0.0145756	0.190286	0.397435	0.0217037	0.442869
CCDC69	0.339413	0.0131105	0.336062	0.311211	0.0125422	0.181142	0.365176	0.00916258	0.330636
PRSS33	-0.952421	0.0131078	0.336062	-1.02772	0.0033564	0.103485	-0.786569	0.0494469	0.540919
AC103810.2	-0.475361	0.0131503	0.336062	-0.467165	0.0142385	0.188469	-0.417873	0.0331995	0.490754
MED13L	-0.234215	0.0131395	0.336062	-0.241623	0.0104205	0.169014	-0.188753	0.0504856	0.541805
PER2	-0.31914	0.0131407	0.336062	-0.281853	0.0189957	0.206012	-0.296268	0.0287643	0.47079
LINC00989	-0.554789	0.0131684	0.336062	-0.651859	0.00140123	0.0673611	-0.360591	0.119947	0.63158
DLAT	0.31226	0.0132174	0.336388	0.294252	0.00727776	0.146784	0.330549	0.0127642	0.37167
GRHPR	0.273423	0.0131952	0.336388	0.259498	0.0149653	0.191691	0.274386	0.0120159	0.363717
SERPINA3	0.691246	0.0132086	0.336388	0.620263	0.0251697	0.225692	0.585966	0.0478555	0.537168
ADCK2	0.357864	0.0132387	0.336622	0.225592	0.0290557	0.236909	0.344713	0.025533	0.462692
GADD45G	0.452754	0.0132569	0.336777	0.434619	0.0170716	0.200424	0.442452	0.0192168	0.425534
MTMR9LP	-0.368837	0.0132985	0.336911	-0.343904	0.0193943	0.207485	-0.364457	0.0165422	0.413299
PREB	0.324063	0.0132912	0.336911	0.240646	0.0115689	0.175586	0.331156	0.0157738	0.406312
AC004253.1	-0.389807	0.0133582	0.337164	-0.375628	0.0160845	0.196796	-0.317986	0.0556137	0.551734
AC139795.2	-0.30419	0.0133813	0.337164	-0.296398	0.0157473	0.195541	-0.276571	0.0275874	0.469212
CD82	0.322494	0.0133751	0.337164	0.208677	0.0591883	0.298349	0.312597	0.0224079	0.445912
CNNM2	-0.264743	0.0133953	0.337213	-0.275889	0.00973521	0.164384	-0.232481	0.0404472	0.518324
FEN1	0.304716	0.0133287	0.337155	0.250853	0.0164181	0.19762	0.287607	0.0263856	0.464739
GLTP	0.237988	0.013344	0.337155	0.235064	0.0146933	0.190801	0.20837	0.0369832	0.505392
KLB	0.685277	0.0133445	0.337155	0.862089	0.000463532	0.0408273	0.529699	0.0622386	0.5616
PPFIBP1	-0.400094	0.0134075	0.337214	-0.428736	0.00731728	0.146943	-0.338847	0.0378022	0.509759
CH17-340M24.3	0.35903	0.0134683	0.338439	0.364741	0.0118706	0.176697	0.28127	0.05217	0.545348
EN1	0.915625	0.0134947	0.338491	0.602519	0.0957325	0.346239	0.755092	0.0467127	0.533574
TRIM56	-0.249159	0.0134824	0.338487	-0.229177	0.00728143	0.146784	-0.218528	0.0416175	0.521882
MYO15B	-0.422406	0.0135131	0.338646	-0.408713	0.0136184	0.185536	-0.356194	0.0410058	0.520916
AC092299.1	-0.572649	0.0135637	0.339007	-0.593184	0.01027	0.168011	-0.410658	0.0850372	0.591513
HCG27	-0.410435	0.0135754	0.339007	-0.409893	0.0139726	0.187315	-0.31607	0.0656833	0.565044
OGN	-0.554116	0.0135858	0.339007	-0.489192	0.0278705	0.233243	-0.574299	0.014537	0.395777
PTGES3L-AARSD1	0.875146	0.0135884	0.339007	0.92723	0.00700919	0.145038	0.99475	0.00680395	0.310422
ZDHHC11	-0.684597	0.0135592	0.339007	-0.710115	0.0104802	0.169437	-0.762831	0.00677604	0.310422
ATIC	0.285527	0.0137381	0.339695	0.26141	0.0132104	0.183809	0.259973	0.032071	0.485256
BBS1	-0.31496	0.0137245	0.339695	-0.269869	0.023545	0.222024	-0.282069	0.0351379	0.499613
NSUN6	-0.208152	0.013729	0.339695	-0.215335	0.0105604	0.169958	-0.156021	0.0778668	0.579393
PCK2	0.307907	0.0137086	0.339695	0.218108	0.0186798	0.205438	0.296505	0.0253726	0.462166
SRRM5	-0.430812	0.0136713	0.339695	-0.424495	0.0144939	0.189991	-0.362212	0.0486901	0.540459
STAU2	0.276413	0.0136931	0.339695	0.270931	0.0121808	0.179218	0.309411	0.00758403	0.317237
SVIL-AS1	0.257938	0.0136643	0.339695	0.221167	0.0236675	0.222098	0.286768	0.00970877	0.337258
TEDC2	0.453653	0.0136956	0.339695	0.484664	0.00400757	0.111506	0.394788	0.0426538	0.523688
UTP11	0.277823	0.0136505	0.339695	0.277776	0.0139849	0.187315	0.268835	0.0182487	0.420619
EIF5A	0.273785	0.0138057	0.340862	0.209331	0.0165559	0.198307	0.262266	0.025192	0.460987
ANXA6	0.260624	0.0138221	0.340862	0.219427	0.0233445	0.22169	0.283357	0.00969444	0.337253
PRADC1	0.437567	0.0138647	0.341609	0.423069	0.0125189	0.181142	0.39742	0.0286099	0.47047
CREB5	-0.336128	0.0138987	0.341842	-0.367387	0.00675417	0.142435	-0.290312	0.0362538	0.50328
SMURF2P1-LRRC37BP1	-0.241665	0.0138979	0.341842	-0.209575	0.0230003	0.220688	-0.196706	0.0525966	0.545348
AC126474.2	-0.265358	0.0139646	0.342752	-0.240591	0.0139536	0.187315	-0.26892	0.0190999	0.423575
GABBR1	-0.500003	0.0139727	0.342752	-0.546793	0.00566512	0.131474	-0.411505	0.0371256	0.505479
PTPA	0.237687	0.0139566	0.342752	0.206241	0.0223555	0.217489	0.250882	0.0153948	0.403293
GYG1	0.270874	0.0139865	0.342788	0.270654	0.0141893	0.188304	0.263691	0.0183567	0.420619
PIEZO2	-0.580187	0.0140013	0.342849	-0.539033	0.0204827	0.211895	-0.663331	0.00659133	0.309391
AC107068.1	-0.327274	0.0141529	0.344139	-0.345515	0.00854228	0.155529	-0.280974	0.0440801	0.527253
ATP8B2	-0.354431	0.0141363	0.344139	-0.45749	0.00077761	0.0507402	-0.307197	0.032531	0.489518
CDKN1A	0.411118	0.0141373	0.344139	0.360563	0.020995	0.213436	0.344756	0.0529273	0.545348
DOC2GP	-0.491329	0.0141038	0.344139	-0.473311	0.0173911	0.2006	-0.327252	0.114078	0.626165
FAM193B	-0.28658	0.0140664	0.344124	-0.292879	0.0123356	0.180481	-0.194707	0.0893468	0.598834
KLF15	0.895547	0.0141432	0.344139	0.95655	0.010372	0.168796	0.721292	0.0495721	0.541759
PRUNE2	-0.332796	0.0141242	0.344139	-0.373167	0.00538041	0.128539	-0.303355	0.0280576	0.469684
ZNF83	-0.32106	0.0140781	0.344124	-0.332264	0.0110853	0.17244	-0.26813	0.0392044	0.513945
DCHS1	-0.513007	0.0142107	0.345001	-0.533952	0.0108762	0.171026	-0.456818	0.0276906	0.469535
SAMD15	-0.5827	0.0142256	0.345001	-0.572746	0.0129268	0.183241	-0.514302	0.0392966	0.513945
SYNC	0.480506	0.0142202	0.345001	0.479967	0.0146744	0.190801	0.47258	0.0231964	0.449305
AL049840.4	-0.266843	0.0142648	0.345331	-0.296667	0.0044859	0.117682	-0.257151	0.0158521	0.406312
CDKN2AIPNL	0.299863	0.0142817	0.345331	0.293043	0.0152464	0.193551	0.282989	0.0190003	0.423023
CDKN2C	0.515386	0.0143224	0.345331	0.477559	0.021235	0.214075	0.480238	0.026004	0.463347
EGLN3	0.651527	0.0142506	0.345306	0.64827	0.0150279	0.192283	0.507372	0.0681712	0.566949
FLJ42393	-0.656435	0.0143385	0.345331	-0.772932	0.00227209	0.0866031	-0.739891	0.00917191	0.330636
KANK1	0.477632	0.0143264	0.345331	0.489893	0.0119134	0.177053	0.478738	0.0190953	0.423575
RAC3	0.629298	0.0143291	0.345331	0.638877	0.0130651	0.183627	0.483766	0.0603625	0.560924
STOML1	0.223056	0.0143157	0.345331	0.183655	0.0221814	0.217075	0.226745	0.0179968	0.419719
CROCCP3	-0.350698	0.0143706	0.345804	-0.338699	0.0064134	0.140663	-0.32926	0.0301494	0.478597
USP44	-0.471883	0.0143955	0.346104	-0.363971	0.0125022	0.181142	-0.377913	0.0643519	0.563849
AFF3	-0.484244	0.0144137	0.34621	-0.38425	0.0298453	0.238163	-0.381243	0.0681801	0.566949
DHCR7	0.419944	0.0144709	0.347018	0.433885	0.0114675	0.174821	0.418208	0.0219378	0.442904
CREBBP	-0.311077	0.0145033	0.347196	-0.295419	0.0177904	0.202167	-0.240405	0.0668587	0.5652
TSPAN8	1.20048	0.0144981	0.347196	0.966461	0.0443024	0.269978	1.04214	0.0418393	0.522121
IGHG4	1.32578	0.0145214	0.34733	0.43649	0.408465	0.580005	0.136025	0.964232	0.848449
NDUFB10	0.403586	0.0145687	0.347863	0.407246	0.0129251	0.183241	0.396245	0.0148028	0.397676
MZF1	-0.264092	0.0146095	0.348298	-0.277981	0.00981803	0.164531	-0.208854	0.0522913	0.545348
TFPT	0.438318	0.014612	0.348298	0.417659	0.0135941	0.185536	0.363861	0.044582	0.528565
ANGPTL5	-0.533789	0.0146301	0.348433	-0.516361	0.0185523	0.204731	-0.678799	0.00293122	0.219718
AC036108.2	-0.800889	0.0146467	0.34853	0.149016	0.708883	0.69582	-0.88036	0.365744	0.746476
CYP21A2	-0.449777	0.0147269	0.349768	-0.445548	0.0145235	0.190063	-0.459286	0.0126384	0.371189
ELMOD3	0.480612	0.0147273	0.349768	0.47526	0.0162562	0.197174	0.463323	0.0222965	0.444712
TTK	0.626085	0.0147365	0.349768	0.620096	0.00827111	0.153473	0.567738	0.0384834	0.511112
COL16A1	-0.470632	0.0148156	0.349997	-0.408647	0.0321642	0.243509	-0.521123	0.0071653	0.312496
COL6A4P2	-0.497204	0.0148124	0.349997	-0.505244	0.0132206	0.183809	-0.453327	0.0357679	0.501463
HIVEP1	-0.261555	0.0148601	0.350014	-0.255761	0.0175001	0.200989	-0.271817	0.0113485	0.355262
MPST	0.39387	0.0147932	0.349997	0.385262	0.0172639	0.2006	0.367554	0.0233031	0.449503
MRAP	1.57711	0.0147668	0.349997	1.60348	0.0135862	0.185536	1.39275	0.0333335	0.491021
PTP4A3	0.623813	0.0148399	0.349997	0.63738	0.0108539	0.170903	0.582421	0.0281611	0.469684
RFTN1	0.262588	0.0147845	0.349997	0.214517	0.0144167	0.189692	0.293904	0.010567	0.346789
RPSAP58	0.425711	0.0148317	0.349997	0.411126	0.0176747	0.202107	0.401535	0.0293106	0.474408
TSPYL1	0.216276	0.0148468	0.349997	0.199688	0.0177792	0.202167	0.251683	0.00608667	0.298928
ARPC5L	0.377928	0.0148841	0.350284	0.332404	0.0101403	0.166691	0.368277	0.0229718	0.44872
RASSF7	0.340385	0.0148982	0.350319	0.272897	0.0306561	0.240609	0.318967	0.0312984	0.482722
SASH1	-0.319577	0.0149136	0.350385	-0.32398	0.0138744	0.187315	-0.233403	0.0787075	0.580242
CCNB1	0.464229	0.0149712	0.350899	0.463458	0.0109916	0.171808	0.444967	0.0265808	0.466943
PRTG	-0.449035	0.0149655	0.350899	-0.376426	0.0302704	0.239572	-0.385139	0.049778	0.541805
RNLS	0.350161	0.014997	0.351158	0.291891	0.0220273	0.216403	0.322362	0.0353987	0.500455
AL845331.2	1.2663	0.0150343	0.351735	1.72646	0.00100856	0.0580386	1.18975	0.0250798	0.460987
HSD17B3	-0.627651	0.0150771	0.352439	-0.554974	0.0229261	0.220155	-0.588257	0.03157	0.48281
AC018638.1	-0.562631	0.0152389	0.352829	-0.580107	0.0120278	0.178199	-0.471958	0.0483146	0.539439
ACSS2	0.354376	0.0151263	0.352829	0.353625	0.015708	0.195533	0.363996	0.0171826	0.414903
BANF1	0.305646	0.0151601	0.352829	0.298266	0.0160148	0.196796	0.292098	0.0174643	0.417043
LINC00893	-0.449773	0.015217	0.352829	-0.478354	0.00749996	0.147557	-0.375281	0.0502413	0.541805
MED10	0.244313	0.0152002	0.352829	0.203109	0.018901	0.205907	0.227044	0.0302967	0.478631
MRPL2	0.235527	0.015246	0.352829	0.226141	0.0187581	0.205438	0.235841	0.0141315	0.392854
PHF12	-0.214772	0.0151611	0.352829	-0.219882	0.0130401	0.183607	-0.168509	0.0647077	0.563849
PRPF3	-0.222999	0.0151671	0.352829	-0.223395	0.0153118	0.193551	-0.184948	0.051208	0.544422
SMTNL2	0.787894	0.0152398	0.352829	1.69079	1.04603e-05	0.00294781	-0.020257	0.986834	0.851518
STMN1	0.370631	0.0151771	0.352829	0.369615	0.0148445	0.191681	0.367903	0.0168387	0.414854
THAP3	0.216224	0.0152081	0.352829	0.20187	0.0211035	0.21359	0.184105	0.0412754	0.521381
WIPI2	0.177696	0.0151852	0.352829	0.125727	0.0207206	0.212467	0.189169	0.0154312	0.403801
SIX1	0.485612	0.0152874	0.353199	0.476773	0.0174322	0.2006	0.403661	0.0478831	0.537168
AC010507.1	-0.514781	0.0153277	0.353459	-0.53655	0.0107123	0.170443	-0.393463	0.0697792	0.566949
PLIN4	1.20626	0.015317	0.353459	1.2643	0.0115836	0.175586	1.12091	0.0273831	0.469113
PRRT3-AS1	0.669645	0.0153494	0.353459	0.669017	0.0153294	0.193551	0.621695	0.0271276	0.469113
RUFY3	-0.217565	0.0153437	0.353459	-0.224604	0.0123231	0.18041	-0.159972	0.0708719	0.567452
LOXHD1	-0.493452	0.0153846	0.353683	-0.524455	0.00671461	0.141882	-0.304278	0.151929	0.661035
NOC4L	0.197515	0.0153729	0.353683	0.174407	0.0226864	0.219382	0.202603	0.0165769	0.413299
ENPP3	-0.466298	0.0154013	0.353776	-0.374155	0.027273	0.232503	-0.466822	0.0243769	0.458957
B3GALNT1	-0.263531	0.015434	0.353941	-0.344881	0.000622789	0.0464249	-0.286093	0.0123664	0.369161
NDUFV1	0.186911	0.0154289	0.353941	0.175244	0.0208668	0.212972	0.203418	0.0110163	0.350872
ATP8B4	0.349399	0.0154838	0.354791	0.323409	0.0193107	0.207328	0.335904	0.0261788	0.464192
AC136475.1	-0.286961	0.0155701	0.355596	-0.210071	0.0138346	0.186968	-0.257966	0.0372778	0.50553
AVEN	0.307666	0.0155565	0.355596	0.277019	0.016238	0.197164	0.308479	0.0179972	0.419719
MORF4L2-AS1	-0.453077	0.0155694	0.355596	-0.348297	0.0402345	0.262077	-0.406029	0.0409042	0.520846
TNXB	-0.512277	0.015547	0.355596	-0.476318	0.0203288	0.211134	-0.515104	0.0159141	0.407024
AC048341.1	-0.308644	0.0156594	0.355653	-0.282628	0.0155927	0.19475	-0.306691	0.022104	0.444712
AC091982.3	0.378478	0.0156188	0.355653	0.406104	0.00838043	0.153984	0.280679	0.0764232	0.578663
ADI1	0.256683	0.0156731	0.355653	0.234205	0.0174645	0.200874	0.262353	0.0174098	0.416679
B3GNT5	0.393012	0.0156608	0.355653	0.347378	0.0257715	0.227661	0.314403	0.0610836	0.561491
CDCA5	0.426429	0.0156467	0.355653	0.409277	0.0179435	0.202527	0.400661	0.0323284	0.487396
NFE4	-0.441154	0.0156748	0.355653	-0.456588	0.00521742	0.126832	-0.299648	0.115391	0.627461
VDAC2	0.270654	0.0156604	0.355653	0.256558	0.0172964	0.2006	0.268465	0.0183027	0.420619
ABCB1	-0.473891	0.0156993	0.355816	-0.474888	0.0152915	0.193551	-0.394759	0.0572102	0.552918
EVC	-0.490685	0.0158296	0.35595	-0.536896	0.00803588	0.152113	-0.399738	0.0507953	0.543166
G6PC3	0.205337	0.0158301	0.35595	0.185842	0.0247321	0.224815	0.190788	0.0326144	0.489626
HACL1	0.233842	0.0158089	0.35595	0.199847	0.0149625	0.191691	0.237304	0.0211516	0.438861
HBA1	-0.883002	0.0157076	0.355816	-1.44395	0.000232727	0.0268728	-0.965751	0.0165413	0.413299
MCM4	0.299709	0.0157546	0.35595	0.297465	0.0168891	0.199716	0.277573	0.0365212	0.50334
MRPL4	0.238168	0.0158065	0.35595	0.216664	0.021348	0.214106	0.233686	0.0197426	0.42852
PGBD1	-0.206503	0.0157689	0.35595	-0.236555	0.0033305	0.103323	-0.221236	0.0104183	0.345248
TSSC4	0.265884	0.0157517	0.35595	0.246697	0.0197487	0.208805	0.256619	0.0225796	0.447083
TXN2	0.336457	0.0158415	0.35595	0.313313	0.0126151	0.181545	0.324521	0.0216269	0.442869
VDAC3	0.314868	0.0158412	0.35595	0.316549	0.00933055	0.16195	0.308351	0.0239124	0.455264
ZMAT1	-0.30173	0.0157219	0.355849	-0.296169	0.0173018	0.2006	-0.261278	0.0496963	0.541805
POLR2E	0.306694	0.0158607	0.356094	0.280919	0.0189472	0.205907	0.303674	0.0170573	0.414854
AC018638.5	-0.455072	0.016031	0.356744	-0.460993	0.014916	0.191691	-0.370021	0.0572907	0.552918
AC020915.2	-0.543795	0.0160056	0.356744	-0.454543	0.0218022	0.215953	-0.596591	0.0135265	0.38553
AC103718.1	0.660754	0.0159889	0.356744	0.686964	0.00970945	0.164384	0.288192	0.30252	0.729469
BFAR	0.184749	0.0159606	0.356744	0.138191	0.0250114	0.22515	0.187687	0.0207928	0.436882
CBARP	0.459526	0.0159569	0.356744	0.490083	0.00889696	0.15901	0.430916	0.0307395	0.480515
CCDC40	-0.3168	0.0159444	0.356744	-0.287305	0.0220468	0.216403	-0.327534	0.0137298	0.388004
EEF2	0.27829	0.0160502	0.356744	0.229763	0.0326212	0.243942	0.262463	0.024953	0.460987
HTR2A	-0.494516	0.0160542	0.356744	-0.581443	0.00418711	0.113761	-0.561452	0.0099251	0.339315
MRGBP	0.22412	0.0160073	0.356744	0.166664	0.0396141	0.260655	0.177054	0.0659481	0.565044
NUSAP1	0.430656	0.0160436	0.356744	0.428085	0.0167019	0.198701	0.432513	0.0212804	0.440062
PCDHGA11	-0.517988	0.0160784	0.356744	-0.62254	0.00339259	0.103653	-0.537027	0.0120947	0.363764
PRKAG3	0.722391	0.0159506	0.356744	1.19278	1.28729e-05	0.0034458	1.411	0.000111718	0.0414759
SEMA3F-AS1	-0.302677	0.016082	0.356744	-0.301344	0.0167905	0.199487	-0.273117	0.0396084	0.513945
SLC22A1	-0.628338	0.0159242	0.356744	-0.636133	0.0140255	0.187315	-0.464921	0.0890775	0.598834
UBE2M	0.230738	0.0160748	0.356744	0.200165	0.0211852	0.213995	0.244394	0.0126068	0.370721
AC008993.1	-0.331018	0.0161215	0.357334	-0.301749	0.0169119	0.199845	-0.334207	0.0238213	0.454621
AC093752.3	-0.758049	0.0161644	0.357366	-0.784912	0.0114677	0.174821	-0.688194	0.0357585	0.501463
HELZ2	-0.459024	0.0161743	0.357366	-0.501171	0.00489958	0.123437	-0.26042	0.149311	0.65903
AC073073.2	-0.308495	0.0162821	0.358227	-0.303553	0.0173866	0.2006	-0.292125	0.0332121	0.490754
AC087289.5	-0.309309	0.0162811	0.358227	-0.302344	0.0190895	0.206385	-0.246598	0.0614606	0.561491
GLS2	-0.606532	0.0162629	0.358227	-0.591677	0.0184762	0.204521	-0.652597	0.015975	0.40779
RARRES2	0.70639	0.0163034	0.358227	0.694008	0.0187042	0.205438	0.529716	0.0648296	0.563849
RGL3	-0.431318	0.016222	0.358136	-0.323574	0.0248487	0.2249	-0.39253	0.036351	0.50328
SPAG7	0.275678	0.0162611	0.358227	0.260319	0.0203618	0.211134	0.248422	0.0350707	0.499613
ZNF141	-0.233572	0.016295	0.358227	-0.20985	0.0242446	0.223873	-0.194528	0.0565044	0.552889
AC068987.5	0.457332	0.0163209	0.358329	0.492924	0.00794797	0.15134	0.409953	0.0352443	0.499635
BPTF	-0.245403	0.01635	0.358402	-0.257906	0.0105619	0.169958	-0.188453	0.073805	0.573646
FAM111B	0.546014	0.0163419	0.358402	0.504357	0.0183813	0.203969	0.516583	0.0341771	0.494517
C17orf67	-0.285111	0.0164264	0.358795	-0.319827	0.00435841	0.116112	-0.229157	0.0622774	0.5616
DUSP28	0.360279	0.0164014	0.358795	0.35888	0.0116574	0.175799	0.360638	0.0205108	0.43508
JMJD7	0.350019	0.0164179	0.358795	0.317819	0.0125194	0.181142	0.309744	0.0380887	0.510108
JUNB	0.424615	0.0163899	0.358795	0.358575	0.0366428	0.254166	0.40224	0.0287899	0.47079
ALDH9A1	0.310393	0.0166329	0.358795	0.277929	0.0227852	0.219681	0.319889	0.0160606	0.408136
CS	0.298005	0.016556	0.358795	0.291427	0.0187582	0.205438	0.324557	0.0125218	0.369641
DHDDS	0.255436	0.0165916	0.358795	0.182695	0.0271086	0.231868	0.281562	0.0128875	0.372838
FDFT1	0.31438	0.0164636	0.358795	0.301084	0.0200748	0.210448	0.337729	0.0102144	0.342488
GPRASP1	-0.472634	0.0165467	0.358795	-0.467994	0.0180438	0.202978	-0.354878	0.0849637	0.591513
IGLC7	-1.45979	0.0166358	0.358795	-1.52723	0.00564584	0.131415	-1.4083	0.0257747	0.462692
LINC00997	-0.426261	0.0165769	0.358795	-0.408533	0.0194046	0.207485	-0.342358	0.0628969	0.5616
MGST3	0.404945	0.0165131	0.358795	0.402977	0.01545	0.194307	0.378667	0.0249127	0.460987
NGRN	0.256373	0.0166102	0.358795	0.244331	0.0181112	0.203174	0.265202	0.0157406	0.406312
PDE1B	0.327078	0.01653	0.358795	0.328073	0.0165582	0.198307	0.310488	0.029416	0.47459
PLD4	0.743363	0.0165108	0.358795	0.411176	0.156256	0.411751	0.780335	0.0153266	0.401948
PRELP	-0.779947	0.0165438	0.358795	-0.623188	0.0470596	0.274932	-1.14397	0.00066326	0.113255
RAB11FIP5	-0.253552	0.0165351	0.358795	-0.272438	0.00961681	0.163762	-0.25435	0.0151131	0.397956
RRM1	0.2081	0.0164615	0.358795	0.188927	0.0192121	0.206919	0.198939	0.0325795	0.489626
SIGLEC17P	-0.456109	0.0165985	0.358795	-0.475347	0.0125869	0.181453	-0.451408	0.0258697	0.463347
AC040160.1	-0.404838	0.0167503	0.358795	-0.373602	0.0023544	0.0877527	-0.40066	0.0248295	0.460987
AFG3L2	0.270419	0.0167549	0.358795	0.247986	0.0178273	0.202167	0.282248	0.0175366	0.417513
CENPU	0.430786	0.0167525	0.358795	0.428155	0.0132368	0.183809	0.43659	0.0213862	0.441378
CPN2	-0.525212	0.0166806	0.358795	-0.481259	0.0114701	0.174821	-0.519162	0.0221798	0.444712
EIPR1	0.304161	0.0167019	0.358795	0.248337	0.01665	0.198384	0.280051	0.0348072	0.498677
GPX4	0.462652	0.0167155	0.358795	0.446425	0.0187564	0.205438	0.431699	0.0227903	0.448234
PTCH1	-0.368891	0.0166666	0.358795	-0.321722	0.00761342	0.148431	-0.392677	0.0164423	0.412977
ZNF445	-0.265798	0.0167363	0.358795	-0.247521	0.0205427	0.212051	-0.228241	0.0521299	0.545348
SERTAD3	0.272783	0.0168245	0.360008	0.226747	0.0278851	0.233243	0.260783	0.0271024	0.469113
ECSIT	0.281003	0.0168566	0.360418	0.29116	0.012646	0.181859	0.255568	0.0276025	0.469212
PCYT2	0.290904	0.0169212	0.361418	0.2512	0.0292777	0.237241	0.292441	0.020246	0.432991
C11orf71	0.370956	0.0169424	0.361418	0.355457	0.0157972	0.19585	0.356089	0.0252025	0.460987
AC092683.1	-0.317112	0.0170021	0.361861	-0.302037	0.0163477	0.197304	-0.276051	0.0511966	0.544422
AL583785.1	0.615659	0.0169837	0.361861	0.528735	0.031156	0.24177	0.515982	0.0450812	0.529484
ZNF75A	-0.17044	0.0170013	0.361861	-0.160621	0.0201971	0.210657	-0.15697	0.0350199	0.499613
TRIM16	0.194137	0.0170166	0.361891	0.206886	0.00594734	0.135208	0.181087	0.0309652	0.481562
MFGE8	-0.429896	0.017044	0.362197	-0.352192	0.0433822	0.268737	-0.428694	0.0210143	0.43799
AC009088.1	-0.452543	0.0170886	0.362591	-0.408053	0.0144603	0.189919	-0.463137	0.0202698	0.43301
DKK 3.00	-0.675807	0.0170859	0.362591	-0.598565	0.0279343	0.233484	-0.827	0.00352262	0.235794
LINC00339	0.2924	0.0171042	0.362646	0.258678	0.0248946	0.2249	0.263545	0.0352851	0.499635
AC104986.2	0.516031	0.0171264	0.36284	0.523095	0.0154884	0.194473	0.476122	0.031968	0.484472
NFASC	-0.51078	0.0171662	0.363407	-0.581229	0.00130152	0.0654011	-0.377067	0.0890631	0.598834
AC024560.3	-0.706644	0.0172117	0.364092	-0.654584	0.0156273	0.195078	-0.665008	0.0362372	0.50328
CACNA1H	-0.675608	0.0172379	0.364369	-0.713416	0.0115763	0.175586	-0.528886	0.070149	0.566949
BTBD18	-0.709592	0.0173459	0.366373	-0.657232	0.0110905	0.17244	-0.704694	0.0257016	0.462692
AD000671.3	-0.409227	0.0173658	0.366515	-0.359177	0.0317657	0.243105	-0.331026	0.0624332	0.5616
AC024451.4	-0.367245	0.0174534	0.366742	-0.333503	0.012766	0.182841	-0.343888	0.037277	0.50553
DNAJC18	-0.313349	0.0174391	0.366742	-0.305169	0.0138336	0.186968	-0.253577	0.0660387	0.565044
GTPBP6	0.224995	0.0174055	0.366742	0.184978	0.0286438	0.236076	0.208241	0.0333038	0.491021
NIPBL-DT	-0.19876	0.0174618	0.366742	-0.184432	0.0256214	0.227234	-0.145444	0.0896879	0.598834
NPTXR	-0.446196	0.0174688	0.366742	-0.423454	0.0226193	0.219175	-0.367562	0.0614517	0.561491
PBK	0.645033	0.0174628	0.366742	0.620951	0.01451	0.189991	0.559213	0.0500095	0.541805
SLC6A16	-0.422248	0.0174451	0.366742	-0.335863	0.0369501	0.254872	-0.285839	0.127686	0.64105
PARL	0.338116	0.0174867	0.36677	0.320557	0.017962	0.202638	0.304998	0.0347456	0.49823
CCDC124	0.266662	0.0177411	0.36677	0.258708	0.0207825	0.21273	0.262615	0.0182062	0.420619
CCL4	0.721729	0.0175508	0.36677	0.544519	0.0282004	0.234176	0.468553	0.136583	0.646333
CCR3	-0.636143	0.0175392	0.36677	-0.636862	0.0173933	0.2006	-0.286205	0.279027	0.72175
CTTN	-0.353593	0.0176181	0.36677	-0.344678	0.0210595	0.21346	-0.312248	0.0338577	0.494488
DRAP1	0.343408	0.0176513	0.36677	0.306407	0.0240755	0.223077	0.343035	0.0198026	0.428521
HIST1H2AC	-0.569996	0.0175727	0.36677	-0.533487	0.0231548	0.221269	-0.397987	0.106144	0.616182
MATN2	-0.508026	0.0176951	0.36677	-0.415158	0.0373795	0.256471	-0.496808	0.0252362	0.461087
MIAT	-0.590904	0.0175909	0.36677	-0.588969	0.0133787	0.184511	-0.511445	0.0505134	0.541805
NFU1	0.362909	0.0176086	0.36677	0.365249	0.0154811	0.194473	0.340803	0.0278652	0.469684
PPP3CB	0.260183	0.0176982	0.36677	0.24319	0.0227704	0.219681	0.287774	0.0116112	0.358136
PRR11	0.323455	0.0176638	0.36677	0.328803	0.0160859	0.196796	0.275759	0.0570396	0.552918
RITA1	0.218151	0.0176219	0.36677	0.214071	0.0198676	0.209395	0.207416	0.0256312	0.462692
ROPN1L	-0.518754	0.0177373	0.36677	-0.511967	0.0138948	0.187315	-0.298648	0.193673	0.687508
S100PBP	-0.180777	0.0177077	0.36677	-0.186573	0.013679	0.185901	-0.17501	0.0305718	0.480105
SOGA1	-0.421405	0.0175688	0.36677	-0.402115	0.0160183	0.196796	-0.344747	0.0619719	0.561491
TNF	0.529585	0.0176519	0.36677	0.3989	0.0290682	0.236929	0.386281	0.0939534	0.603884
TRDC	0.61367	0.0175836	0.36677	0.590322	0.017102	0.200424	0.671493	0.0110868	0.35207
ZBTB11-AS1	0.225185	0.017747	0.36677	0.177201	0.0394677	0.260199	0.234608	0.0199876	0.430564
CETN4P	0.363948	0.0177942	0.366928	0.400739	0.00693786	0.144769	0.333865	0.0339537	0.494488
CFH	-0.368632	0.0177747	0.366928	-0.375076	0.0162247	0.197164	-0.400369	0.0124533	0.369641
MB	1.03573	0.0177852	0.366928	0.178514	0.95092	0.755538	0.0402946	0.989408	0.851643
APOPT1	0.341011	0.0178459	0.367258	0.329533	0.0179311	0.202484	0.314666	0.0294217	0.47459
GATAD2B	-0.275685	0.017878	0.367258	-0.250343	0.0257227	0.227448	-0.240774	0.0513344	0.544422
GPR108	0.191318	0.0178726	0.367258	0.149461	0.0269818	0.231372	0.199646	0.0187121	0.421827
GSTO2	0.555021	0.0178831	0.367258	0.521328	0.0186343	0.20521	0.503553	0.0411147	0.520937
LY6G5B	-0.422336	0.0178894	0.367258	-0.38769	0.0289689	0.236782	-0.402382	0.0269592	0.469113
NDUFA9	0.36597	0.0178401	0.367258	0.357704	0.00553606	0.129946	0.388199	0.0171624	0.414903
ARID4B	-0.198167	0.0179531	0.367376	-0.203961	0.0141448	0.188137	-0.151446	0.0836654	0.590633
DUBR	-0.294633	0.0179612	0.367376	-0.306719	0.013671	0.185901	-0.276957	0.03106	0.481722
NDUFV2P1	0.595272	0.0179526	0.367376	0.576573	0.0167011	0.198701	0.570095	0.0249943	0.460987
NEAT1	-0.360477	0.017928	0.367376	-0.396011	0.00608781	0.137097	-0.231372	0.125019	0.637244
CXCL2	0.698215	0.0179823	0.367537	0.643356	0.0240921	0.223077	0.616112	0.0475977	0.535991
ANGPTL4	0.578596	0.0180205	0.367776	0.57283	0.01968	0.208536	0.436803	0.0803747	0.583125
ZNF37A	-0.177033	0.0180149	0.367776	-0.181072	0.015545	0.19475	-0.16972	0.0331895	0.490754
AKT2	0.313461	0.0181388	0.368839	0.265354	0.032406	0.243509	0.345764	0.0139093	0.388812
AL139317.5	-0.513368	0.0180983	0.368824	-0.397049	0.0128219	0.183094	-0.630103	0.00596349	0.298384
ANKRD36B	-0.253528	0.0181293	0.368839	-0.240773	0.0237906	0.222395	-0.24838	0.0272738	0.469113
LINC01004	-0.307178	0.0180957	0.368824	-0.290802	0.0226872	0.219382	-0.267204	0.0504833	0.541805
RILP	0.362568	0.0181333	0.368839	0.35272	0.0162347	0.197164	0.355436	0.0226838	0.447676
MAP3K4	-0.265809	0.0181874	0.369556	-0.288146	0.00821633	0.153092	-0.197291	0.0888258	0.598834
AC005674.2	-0.380018	0.0182042	0.369627	-0.410433	0.0103626	0.168796	-0.289951	0.0774888	0.579393
MDC 1.00	-0.321941	0.0182587	0.370465	-0.317336	0.0202936	0.211134	-0.297697	0.0366155	0.503763
MAP2K2	0.247656	0.0182798	0.370622	0.240208	0.0208728	0.212972	0.243272	0.0210047	0.43799
KCTD5	0.220034	0.0183165	0.370692	0.130722	0.0617768	0.30154	0.214876	0.0276764	0.469535
LCN2	-0.820006	0.018309	0.370692	-0.77452	0.0213094	0.214103	-0.878668	0.0160314	0.408071
MLXIPL	0.675294	0.0183232	0.370692	0.897358	0.00072825	0.0495457	0.5003	0.0841328	0.590633
FNDC1	-0.629791	0.018354	0.371045	-0.571368	0.0322767	0.243509	-0.811717	0.00275525	0.214573
NHSL2	-0.424505	0.0183734	0.371167	-0.431497	0.0168104	0.199487	-0.328031	0.0665713	0.565044
AC092803.2	0.34456	0.0184708	0.371248	0.326487	0.0233151	0.22169	0.423961	0.00507015	0.282128
HDC	-0.554155	0.0184042	0.371248	-0.559555	0.0177292	0.202167	-0.629998	0.0109665	0.350225
MMP25-AS1	-0.384673	0.01847	0.371248	-0.384476	0.0189204	0.205907	-0.248529	0.139115	0.648267
OLR1	0.7651	0.0184168	0.371248	0.296926	0.289395	0.51299	0.512893	0.112622	0.623886
S100A12	-0.882227	0.0184434	0.371248	-0.829988	0.0287796	0.236076	-0.87925	0.0149974	0.397676
TTC28	-0.422646	0.0184471	0.371248	-0.404481	0.0192085	0.206919	-0.255338	0.164617	0.671335
AC008555.8	-0.320871	0.0184919	0.371403	-0.288787	0.0241708	0.223454	-0.314465	0.0319459	0.484472
CHMP6	0.218653	0.0185136	0.371571	0.174539	0.0269364	0.231121	0.214021	0.0286118	0.47047
ASB13	0.221947	0.0185578	0.371899	0.1932	0.0314236	0.242242	0.182452	0.057858	0.554773
FAM206A	0.192654	0.0185701	0.371899	0.166466	0.0153731	0.193649	0.222235	0.00925894	0.330636
HOXA2	-0.491121	0.0185638	0.371899	-0.450566	0.0195557	0.207953	-0.497595	0.0222673	0.444712
AC073508.3	0.193811	0.0186149	0.372528	0.194566	0.0182648	0.203678	0.168275	0.0546798	0.550981
COQ8A	0.426516	0.0186548	0.373059	0.978207	3.13906e-05	0.00631992	0.837788	0.000207947	0.0615513
AC026356.2	-0.350163	0.0187944	0.37408	-0.304657	0.0287387	0.236076	-0.371898	0.0178227	0.419638
DLGAP1-AS2	-0.28056	0.0188099	0.37408	-0.23912	0.0238522	0.222616	-0.214023	0.0894462	0.598834
DUSP2	0.738131	0.0187769	0.37408	0.522044	0.0630208	0.30314	0.664444	0.0412661	0.521381
HSD17B4	0.227096	0.0187793	0.37408	0.185807	0.0082329	0.153092	0.225753	0.0273184	0.469113
MRPL58	0.336034	0.0187519	0.37408	0.333795	0.0134317	0.184802	0.326594	0.0216835	0.442869
RGS1	0.801705	0.018781	0.37408	0.302957	0.298786	0.519303	0.597774	0.0962643	0.608054
SHC3	-0.587712	0.0188269	0.37408	-0.526368	0.00126529	0.0644742	-0.738123	0.0049504	0.281353
ST14	0.501319	0.01874	0.37408	0.420608	0.0296913	0.237811	0.506086	0.0249055	0.460987
TUFM	0.246346	0.0188255	0.37408	0.213599	0.0236573	0.222098	0.229075	0.0314902	0.482722
AC005154.2	-0.307188	0.018931	0.375369	-0.291402	0.00806331	0.152113	-0.307558	0.0289076	0.471742
ATPAF1	0.339751	0.018926	0.375369	0.323717	0.0163292	0.197255	0.336339	0.0239568	0.455743
PODXL	-0.564854	0.0189394	0.375369	-0.561493	0.0193584	0.20748	-0.462156	0.0629794	0.5616
ZNF300	-0.299733	0.0189457	0.375369	-0.328461	0.00942097	0.162577	-0.31972	0.0145205	0.395777
OTUB2	0.499629	0.0189693	0.375569	0.496576	0.0188823	0.205907	0.466063	0.0406147	0.518545
DMP1	-0.72428	0.0190109	0.376125	-0.398571	0.0241692	0.223454	-0.413926	0.190393	0.686227
AC130466.1	-0.628258	0.0190859	0.376268	-0.552243	0.0213229	0.214103	-0.618824	0.0285245	0.470335
EPOR	-0.234545	0.0190993	0.376268	-0.237965	0.0177217	0.202167	-0.236374	0.0220255	0.443879
EZH2	0.34669	0.0190317	0.376267	0.300467	0.0317651	0.243105	0.35581	0.0226849	0.447676
MAGEE1	-0.301597	0.0190675	0.376268	-0.297777	0.0206287	0.212377	-0.241556	0.0670059	0.565271
NUBP2	0.279826	0.0190831	0.376268	0.257555	0.0235041	0.221996	0.251499	0.0380725	0.510108
RPGR	-0.222984	0.0190961	0.376268	-0.213696	0.021091	0.21359	-0.229409	0.0230176	0.449021
ADAMTS1	0.547969	0.0191656	0.376457	0.542668	0.0207364	0.212467	0.547651	0.0262691	0.464739
REPIN1	0.315817	0.0191546	0.376457	0.244471	0.035872	0.252042	0.361917	0.00991519	0.339315
SMDT1	0.442235	0.0191708	0.376457	0.419374	0.0174314	0.2006	0.413888	0.0290367	0.472175
SPTAN1	-0.273016	0.0191766	0.376457	-0.257485	0.0249638	0.22515	-0.254801	0.0297163	0.47611
MCOLN3	-0.453575	0.0192018	0.376686	-0.475768	0.0141237	0.187963	-0.523459	0.00867705	0.330636
AC008764.2	-0.497958	0.0192967	0.37812	-0.538333	0.00996112	0.165588	-0.410433	0.0601818	0.560542
AL158163.1	-0.378721	0.0193302	0.37812	-0.3936	0.0139479	0.187315	-0.365854	0.0305425	0.480105
ANKRD13B	-0.420285	0.0193878	0.37812	-0.311515	0.046246	0.273455	-0.38712	0.0414198	0.521882
CFAP44	-0.313613	0.0193701	0.37812	-0.323236	0.0159261	0.196796	-0.300605	0.0310359	0.481662
GPATCH3	0.16685	0.0193972	0.37812	0.123347	0.0322562	0.243509	0.152177	0.0458355	0.531891
MYOM3	0.650227	0.0193528	0.37812	1.83747	2.78196e-06	0.00112255	-0.0210203	0.989168	0.851643
PNPLA2	0.555486	0.0193431	0.37812	0.585112	0.0134752	0.184976	0.542466	0.0246873	0.46093
STRAP	0.211842	0.0193578	0.37812	0.188276	0.0206501	0.212377	0.202636	0.0336287	0.493162
TGM1	-0.557395	0.0193929	0.37812	0.172653	0.555077	0.643846	-0.0159681	0.957773	0.847865
LINC01485	0.67911	0.0194572	0.378493	0.671217	0.0208287	0.21295	0.762929	0.010933	0.350098
STN 1.00	0.212573	0.0194518	0.378493	0.179193	0.0276787	0.233068	0.217253	0.0231094	0.449305
CSF1	-0.492471	0.0194748	0.378572	-0.66913	0.00078462	0.0509313	-0.405711	0.0555763	0.551685
MYLK4	-0.359459	0.0195087	0.378964	0.605141	0.023987	0.223006	0.40122	0.141743	0.651173
ECI2	0.29107	0.0195848	0.379732	0.272929	0.0256603	0.227236	0.299161	0.0198453	0.429056
HMGB3	0.443429	0.0195648	0.379732	0.447146	0.0116412	0.17578	0.407871	0.0390055	0.513945
MAD2L1	0.481851	0.0195891	0.379732	0.430279	0.0174975	0.200989	0.497084	0.0215363	0.442752
AC104447.1	-0.381931	0.0196477	0.380073	-0.321467	0.0297939	0.238146	-0.353575	0.0447339	0.528565
FPGS	0.183689	0.0196457	0.380073	0.144533	0.0275273	0.232745	0.19049	0.0218295	0.442869
SLC28A3	0.860905	0.0196456	0.380073	0.38887	0.317574	0.531013	0.14738	0.737312	0.812348
AC073957.3	-0.441793	0.0197652	0.380539	-0.462254	0.0136018	0.185536	-0.351818	0.0698779	0.566949
AL669831.1	-0.459326	0.0197218	0.380539	-0.472847	0.0159779	0.196796	-0.380014	0.0538398	0.547266
AP000356.2	-0.429979	0.0197877	0.380539	-0.364457	0.0387287	0.258818	-0.479495	0.0108191	0.348294
CNTNAP1	-0.357188	0.0197641	0.380539	-0.34433	0.0117987	0.176456	-0.344345	0.0280079	0.469684
COL6A1	-0.42843	0.0198363	0.380539	-0.383778	0.0361288	0.252384	-0.414173	0.0229605	0.44872
DLX5	-0.574026	0.0198285	0.380539	-0.378036	0.0879911	0.336754	-0.491474	0.0405128	0.518362
FOXI2	-0.778958	0.0197928	0.380539	-0.737177	0.0263959	0.229184	-0.755236	0.0316819	0.483323
HTR1F	-0.529483	0.0197419	0.380539	-0.519108	0.0209401	0.213255	-0.455027	0.0575405	0.553461
OR2W3	-0.549927	0.0198496	0.380539	-1.06246	0.000116063	0.0168435	-0.660943	0.012085	0.363764
PCDHGB7	-0.592476	0.0197191	0.380539	-0.673278	0.00732666	0.146943	-0.533998	0.0390447	0.513945
SARS2	0.197466	0.0198244	0.380539	0.192536	0.0232206	0.221384	0.202979	0.0218534	0.442869
COL6A2	-0.395996	0.019892	0.380671	-0.387171	0.0233263	0.22169	-0.37393	0.0265782	0.466943
EIF4EBP1	0.434121	0.0198817	0.380671	0.429462	0.015997	0.196796	0.393693	0.0341025	0.494488
LSM 12.00	0.174902	0.019925	0.380671	0.139095	0.0208599	0.212972	0.166481	0.0333865	0.491028
SLC14A1	-0.549555	0.0199225	0.380671	-0.484615	0.0181992	0.203462	-0.329147	0.174921	0.676262
AC024075.1	-0.35886	0.0202151	0.380717	-0.365408	0.0177665	0.202167	-0.349403	0.0321916	0.486568
AC124798.1	-0.328658	0.0200588	0.380717	-0.291641	0.0327887	0.244125	-0.376626	0.0118285	0.361711
CLCN6	-0.220299	0.0201937	0.380717	-0.193559	0.0235675	0.222024	-0.233522	0.0203507	0.433474
CMC4	0.368605	0.0201395	0.380717	0.352495	0.0228575	0.219894	0.336319	0.0364006	0.50328
GATM	0.326027	0.0202031	0.380717	0.30041	0.0213406	0.214106	0.347362	0.0179692	0.419719
H2AFVP1	-0.478976	0.0202211	0.380717	-0.364803	0.0130481	0.183607	-0.396407	0.0609429	0.561491
IGKV3D-20	1.36006	0.0201604	0.380717	0.862767	0.13474	0.390539	-0.448174	0.878367	0.83851
MFSD2A	0.530043	0.0200596	0.380717	0.482904	0.027448	0.232745	0.563425	0.0177152	0.419158
MICAL2	-0.321795	0.0200345	0.380717	-0.312666	0.0239553	0.222862	-0.266223	0.0632893	0.562182
MRPL55	0.321242	0.0202079	0.380717	0.313102	0.0201876	0.210657	0.284021	0.0400444	0.515144
MUC5B	-1.12032	0.020137	0.380717	-1.89746	0.000154832	0.020841	-0.721919	0.171125	0.674339
NPIPA1	-0.368974	0.0200677	0.380717	-0.354543	0.0255375	0.226831	-0.337111	0.0367851	0.504251
NT5C	0.303355	0.0201929	0.380717	0.273563	0.0275768	0.232745	0.267467	0.0425959	0.523688
PCGF6	0.165663	0.0200435	0.380717	0.163889	0.0215033	0.21489	0.11685	0.108396	0.618394
PER3	-0.444647	0.0200892	0.380717	-0.412556	0.0294795	0.237659	-0.437033	0.0326362	0.489626
TOB1	0.367531	0.0200262	0.380717	0.366902	0.0207019	0.212467	0.392948	0.0171124	0.414854
TRIM29	-0.825052	0.0200303	0.380717	0.0599952	0.881383	0.739571	-0.312248	0.457483	0.766011
TYMS	0.432212	0.0201609	0.380717	0.4235	0.0218167	0.215953	0.392625	0.0427687	0.523986
UQCRC2	0.256561	0.0201815	0.380717	0.245553	0.0166014	0.198307	0.261327	0.0193616	0.425572
ZNF337	-0.273698	0.0200215	0.380717	-0.272234	0.0211089	0.21359	-0.266576	0.03149	0.482722
AL645608.7	-0.644198	0.0202908	0.380717	-0.5987	0.0235833	0.222024	-0.402776	0.161336	0.66749
C16orf95	0.325282	0.0203106	0.380717	0.337618	0.0154325	0.194233	0.285539	0.0423436	0.523688
MYO1D	-0.403437	0.0202701	0.380717	-0.415921	0.0170675	0.200424	-0.405688	0.0237063	0.45352
MYOM1	0.670853	0.0202713	0.380717	1.34202	3.11816e-05	0.00631992	0.114476	0.91934	0.842664
PGBD5	0.461373	0.0203042	0.380717	0.0493521	0.833614	0.728207	0.0812066	0.731662	0.811719
RRN3P1	-0.255311	0.0202462	0.380717	-0.303197	0.00292597	0.0981975	-0.246367	0.0338343	0.494488
ARMH4	-0.354644	0.0203437	0.380759	-0.33766	0.0261173	0.22828	-0.293272	0.0675001	0.565581
MRPS15	0.36663	0.020354	0.380759	0.373687	0.013997	0.187315	0.336719	0.0317982	0.483631
USP40	-0.211037	0.0203676	0.380759	-0.226018	0.0120284	0.178199	-0.209101	0.0263823	0.464739
CNTFR	1.19083	0.020434	0.381233	1.28566	0.0117887	0.176445	0.839378	0.118444	0.630725
PCDHB5	-0.472202	0.0204304	0.381233	-0.436366	0.0298399	0.238163	-0.448757	0.0365657	0.503488
APOM	0.389841	0.0204868	0.381676	0.369163	0.0214788	0.21489	0.396739	0.0217218	0.442869
MGMT	0.332079	0.020499	0.381676	0.31563	0.0263361	0.229087	0.300093	0.0368207	0.504251
AC048382.2	-0.556162	0.0205784	0.382182	-0.591571	0.0132614	0.183809	-0.550839	0.0301071	0.478597
BAALC	0.530061	0.0206011	0.382182	0.533855	0.0165739	0.198307	0.386627	0.0912537	0.599951
ITGAE	0.330442	0.0205815	0.382182	0.321327	0.0216238	0.215554	0.30051	0.037286	0.50553
LINC00846	-0.555389	0.0206086	0.382182	-0.443071	0.00748826	0.147557	-0.622703	0.014832	0.397676
LIPA	0.443931	0.0205969	0.382182	0.201986	0.147827	0.403546	0.329879	0.0999483	0.611326
PLAT	-0.507158	0.0205694	0.382182	-0.454241	0.0307486	0.240873	-0.505934	0.023772	0.454045
FANCE	0.239744	0.0206758	0.38285	0.257158	0.0114812	0.174821	0.247987	0.0232987	0.449503
SLC18A2	-0.609692	0.0206942	0.38285	-0.698407	0.00761821	0.148431	-0.737759	0.00770923	0.320794
RAB4B-EGLN2	0.513487	0.0207455	0.383189	0.340496	0.0899878	0.340208	0.53081	0.0246344	0.460585
TMEM233	0.514427	0.0207446	0.383189	0.439572	0.0226005	0.219083	0.454782	0.0463285	0.533189
AC008264.2	-0.280287	0.0209398	0.383785	-0.272021	0.0249096	0.2249	-0.302295	0.0177732	0.419638
ACVR2B-AS1	0.541164	0.0208456	0.383785	0.571184	0.00662759	0.141283	0.493697	0.0384286	0.511112
AGAP1	-0.38602	0.0209311	0.383785	-0.358519	0.0307453	0.240873	-0.313921	0.0665216	0.565044
ANKRD36	-0.272009	0.0208664	0.383785	-0.272044	0.0212843	0.214075	-0.28903	0.0184266	0.420619
COL5A1	-0.558383	0.0209277	0.383785	-0.534209	0.0276752	0.233068	-0.562303	0.0228208	0.448234
IDH3B	0.20849	0.0209433	0.383785	0.181538	0.029109	0.236931	0.207935	0.0275082	0.469212
MAPKAPK5-AS1	0.263455	0.0208137	0.383785	0.246169	0.0210519	0.21346	0.254217	0.0287358	0.47079
PCDHB14	-0.402341	0.0208449	0.383785	-0.367658	0.032788	0.244125	-0.457639	0.0106141	0.346897
RTN1	0.377391	0.0208519	0.383785	0.232714	0.0952169	0.345715	0.344962	0.043802	0.526888
SKA3	0.492518	0.0208906	0.383785	0.442722	0.033865	0.247062	0.449751	0.0464555	0.533189
SLC10A1	-0.593861	0.0209231	0.383785	-0.434278	0.0098286	0.164531	-0.614795	0.0222515	0.444712
SYNGR2	0.391048	0.0207823	0.383614	0.30211	0.0223352	0.217406	0.388264	0.0295812	0.475548
ISOC2	0.35048	0.020982	0.38424	0.339473	0.0212392	0.214075	0.320873	0.0351024	0.499613
CEBPG	0.203636	0.021004	0.384391	0.164588	0.0252003	0.225794	0.206034	0.0281502	0.469684
DKFZp779M0652	0.633292	0.0210607	0.384499	0.614293	0.0247665	0.224815	0.483167	0.0743437	0.573827
DNM3OS	-0.322849	0.0210363	0.384499	-0.339552	0.0151945	0.193365	-0.368179	0.010049	0.340174
GPR63	-0.437393	0.0210635	0.384499	-0.394635	0.0184277	0.204167	-0.421646	0.0362808	0.50328
GRSF1	0.235463	0.0210791	0.384499	0.204934	0.014937	0.191691	0.240769	0.025109	0.460987
SLC25A33	0.344406	0.0210686	0.384499	0.354217	0.0176578	0.202088	0.309548	0.0342374	0.494827
AC011511.5	0.481705	0.0211725	0.38595	0.471887	0.0204018	0.211337	0.421003	0.0565291	0.552889
METTL7B	0.652501	0.0212097	0.386375	0.58258	0.0383385	0.258085	0.47999	0.0873248	0.595995
AC138035.1	-0.707677	0.0213149	0.387277	-0.7328	0.0137383	0.186291	-0.552962	0.0787618	0.580285
RALGPS1	-0.236206	0.0213105	0.387277	-0.233315	0.0231518	0.221269	-0.17033	0.111992	0.623514
AP002807.1	-0.332483	0.021332	0.3873	-0.356353	0.0132112	0.183809	-0.339098	0.0176879	0.419026
ADAMTS3	-0.450309	0.0213617	0.3873	-0.444509	0.0233943	0.22187	-0.381633	0.0524197	0.545348
VXN	-0.410397	0.0213718	0.3873	-0.35395	0.0423362	0.267294	-0.370286	0.0491328	0.540459
AC093726.2	-0.317994	0.0214215	0.387819	-0.309903	0.0234155	0.22187	-0.317718	0.0322488	0.486665
RBP7	0.630179	0.0214284	0.387819	0.559498	0.0332578	0.245661	0.572885	0.0393052	0.513945
H2AFJ	0.378302	0.0214714	0.388305	0.376288	0.0223714	0.217489	0.357318	0.0273095	0.469113
PMVK	0.310163	0.021497	0.388305	0.296498	0.0225244	0.218642	0.300283	0.0260024	0.463347
SCARA3	-0.538277	0.0215116	0.388305	-0.528694	0.0245391	0.224655	-0.55769	0.0197521	0.42852
HES7	-0.699318	0.0215283	0.388305	-0.589959	0.0479046	0.276712	-0.335653	0.278212	0.72175
IGLV4-60	1.50181	0.0215431	0.388305	-1.73558	0.0039138	0.110015	0.0467049	0.987378	0.851559
AC004908.1	-0.503415	0.0215973	0.388305	-0.519439	0.0173571	0.2006	-0.431441	0.0581489	0.555545
APCDD1	0.650202	0.0215672	0.388305	1.12442	0.000266028	0.0292827	0.851018	0.00676312	0.310422
CYSTM1	0.321708	0.0215893	0.388305	0.318912	0.0222335	0.217143	0.321957	0.0229833	0.44872
PSMD7	0.250993	0.0216231	0.388305	0.217219	0.0166693	0.198513	0.254741	0.02907	0.472175
AC008915.2	0.347735	0.0217464	0.388305	0.347326	0.0218798	0.216189	0.320608	0.0392032	0.513945
AC009950.1	-0.309096	0.0219556	0.388305	-0.294645	0.0205299	0.212012	-0.253163	0.0778665	0.579393
AC025171.4	-0.350128	0.0216753	0.388305	-0.330272	0.0126164	0.181545	-0.336897	0.0384602	0.511112
AL139220.2	-0.533947	0.021664	0.388305	-0.605125	0.00653771	0.140819	-0.372211	0.113547	0.625534
AL157394.1	-0.317703	0.0216944	0.388305	-0.331683	0.0153403	0.193551	-0.324709	0.0184244	0.420619
APPL2	-0.241572	0.021935	0.388305	-0.274877	0.00695961	0.144792	-0.251641	0.0167831	0.414854
AVPI1	0.347505	0.0219137	0.388305	0.310917	0.0362647	0.252809	0.378553	0.018587	0.421827
BCL2L13	0.225379	0.0218104	0.388305	0.164343	0.0390512	0.259634	0.238698	0.0225655	0.447083
BMP6	-0.472195	0.0219272	0.388305	-0.540363	0.00750172	0.147557	-0.475547	0.0280316	0.469684
CLIP2	-0.280716	0.0219717	0.388305	-0.200884	0.0466496	0.274047	-0.263781	0.0419578	0.522501
COL14A1	-0.424471	0.0219423	0.388305	-0.425979	0.0220097	0.216403	-0.468485	0.0129148	0.372857
F8	0.250584	0.0217207	0.388305	0.239435	0.0236994	0.222098	0.24267	0.0358579	0.502357
FLYWCH2	0.239573	0.0218209	0.388305	0.240105	0.0219517	0.216264	0.212046	0.0437231	0.526888
LINC01002	-0.47468	0.0218911	0.388305	-0.477505	0.0215111	0.21489	-0.353579	0.0928913	0.603527
LPAR2	-0.336607	0.0217278	0.388305	-0.351587	0.0161313	0.196796	-0.206024	0.171024	0.674339
MPIG6B	-0.572647	0.0218668	0.388305	-0.716692	0.00170289	0.075118	-0.511587	0.0529035	0.545348
MRPS7	0.335351	0.0217469	0.388305	0.332816	0.0136847	0.185901	0.316009	0.0303984	0.478706
PIM3	0.281785	0.021948	0.388305	0.214387	0.0453925	0.271763	0.307352	0.0171282	0.414854
PRR34-AS1	0.526514	0.0218967	0.388305	0.561015	0.0135768	0.185536	0.444522	0.0540757	0.547626
SDHB	0.355453	0.0219472	0.388305	0.351485	0.01517	0.193157	0.336762	0.0335401	0.492538
SRM	0.287732	0.0219671	0.388305	0.245935	0.0369247	0.254775	0.242713	0.0617984	0.561491
TMEM177	0.21032	0.0217658	0.388305	0.203432	0.024589	0.224815	0.208641	0.0223137	0.444712
TOMM40	0.200812	0.0218273	0.388305	0.180182	0.0320538	0.243509	0.166425	0.0638338	0.563378
CICP14	-0.437084	0.0220335	0.389151	-0.43686	0.0225364	0.218642	-0.328897	0.0907317	0.59956
SLC44A5	0.696	0.02206	0.38937	0.629081	0.0324797	0.243509	0.575319	0.0733098	0.57199
AP002490.1	-0.337115	0.0220826	0.389522	-0.317765	0.0272815	0.232503	-0.255545	0.0908738	0.59956
FBXO40	0.7564	0.0221078	0.38972	2.08421	1.2738e-08	2.25094e-05	0.0829448	0.942953	0.845653
LRRC42	0.192745	0.0221364	0.389731	0.156331	0.0435287	0.268737	0.175379	0.0488514	0.540459
Z99129.4	-0.309459	0.022123	0.389731	-0.295532	0.0276126	0.232885	-0.269621	0.0571433	0.552918
AC062017.1	0.480676	0.0221665	0.390014	0.463281	0.0261612	0.228578	0.459139	0.0331899	0.490754
AGPAT4-IT1	-0.366767	0.0222757	0.391095	-0.327346	0.00229038	0.0868786	-0.39475	0.0216315	0.442869
FLJ37035	0.437636	0.0222626	0.391095	0.440404	0.0196899	0.208548	0.33314	0.0890688	0.598834
PQLC2L	0.62077	0.0222659	0.391095	0.674937	0.0114746	0.174821	0.436199	0.108626	0.618394
AP001189.5	-0.437345	0.0223411	0.391095	-0.349277	0.037677	0.257004	-0.402293	0.0499557	0.541805
ASIC3	-0.445559	0.0223524	0.391095	-0.40802	0.0358309	0.252022	-0.369666	0.0642336	0.563849
CYTH3	-0.367484	0.0223374	0.391095	-0.367624	0.0228043	0.219681	-0.315956	0.0552346	0.551525
STUB1	0.281228	0.0223617	0.391095	0.264714	0.0279629	0.233484	0.258103	0.0375691	0.507637
ZNF571	-0.214926	0.0223281	0.391095	-0.206676	0.0270806	0.231722	-0.172799	0.0812673	0.585772
VNN 3.00	-0.726185	0.0223775	0.391095	-0.712866	0.0252162	0.225849	-0.315933	0.335561	0.738639
AC233723.2	0.237584	0.022438	0.391095	0.259377	0.0107801	0.170559	0.190908	0.079548	0.581106
AGMAT	0.485973	0.0225558	0.391095	0.395391	0.0392312	0.260199	0.415698	0.0533643	0.546255
CCL19	0.796799	0.0225792	0.391095	0.853686	0.016165	0.196989	0.736093	0.0438231	0.526888
FAM69C	-0.810338	0.0226076	0.391095	-0.688022	0.0282785	0.234715	-0.783002	0.0350113	0.499613
GOLGA6L5P	-0.464018	0.0224959	0.391095	-0.458249	0.0246457	0.224815	-0.428975	0.0380069	0.510108
KLHL25	0.299404	0.0225236	0.391095	0.321481	0.0125123	0.181142	0.309261	0.0253547	0.462166
LCAT	-0.305395	0.0225951	0.391095	-0.261895	0.0296214	0.237684	-0.2661	0.0520533	0.545348
NCBP2-AS2	0.308503	0.0225846	0.391095	0.295429	0.0247924	0.224821	0.284768	0.0377441	0.509264
NDUFA7	0.404249	0.0226041	0.391095	0.412779	0.0195837	0.207953	0.341133	0.0508893	0.543927
RNF187	0.217673	0.0225135	0.391095	0.16045	0.0477473	0.27624	0.234283	0.0206795	0.436371
ROBO4	-0.469917	0.0225248	0.391095	-0.458192	0.0246875	0.224815	-0.370179	0.0859111	0.592381
SLC39A11	0.255186	0.0224673	0.391095	0.185368	0.0486183	0.278443	0.21339	0.0699652	0.566949
SNHG11	0.212405	0.0224698	0.391095	0.201426	0.0294491	0.237648	0.158673	0.0930621	0.603527
AC005332.2	-0.343277	0.0226541	0.391458	-0.331732	0.0263165	0.229046	-0.250647	0.117564	0.630137
ARFGAP2	0.134318	0.0226858	0.391473	0.130629	0.0263875	0.229184	0.166557	0.00695106	0.311623
C20orf27	0.31151	0.0226567	0.391458	0.290093	0.0296661	0.237811	0.296823	0.0282522	0.469684
IMMT	0.199822	0.022671	0.391461	0.174234	0.0246685	0.224815	0.199114	0.0304575	0.479259
AC244197.2	-0.583155	0.0227342	0.391559	-0.578816	0.0233257	0.22169	-0.484681	0.053376	0.546255
AC245128.3	0.643719	0.0227471	0.391559	0.596559	0.0322979	0.243509	0.657369	0.0263333	0.464739
COL8A2	-0.526556	0.0227429	0.391559	-0.476576	0.039332	0.260199	-0.669389	0.00514032	0.283167
STX3	-0.235547	0.0227353	0.391559	-0.285873	0.0016684	0.0743254	-0.184516	0.0703504	0.567452
NQO2	0.304406	0.0227735	0.391773	0.286307	0.0311005	0.24177	0.341568	0.0150011	0.397676
CENPA	0.48038	0.0228187	0.391988	0.457745	0.0287902	0.236076	0.461623	0.0381716	0.510108
CLSTN1	-0.267385	0.0228115	0.391988	-0.27457	0.0196253	0.208238	-0.22325	0.0543164	0.548716
MASP2	-0.471291	0.0228565	0.391988	-0.428127	0.0350366	0.249641	-0.394896	0.0650652	0.56443
PDAP1	0.19133	0.0228519	0.391988	0.152412	0.0414981	0.265414	0.202984	0.0188675	0.422414
SPRED2	-0.318106	0.0228542	0.391988	-0.366305	0.00713399	0.145495	-0.264279	0.0667362	0.565044
FGD1	-0.267334	0.0228817	0.392178	-0.225495	0.0455116	0.271763	-0.231149	0.056847	0.552918
LRRC37A3	-0.245279	0.0229268	0.392543	-0.237623	0.0266893	0.230372	-0.182651	0.0961692	0.608041
MRPS18A	0.344018	0.0229312	0.392543	0.329223	0.0197674	0.208805	0.338316	0.0269787	0.469113
AC008014.1	0.653473	0.023214	0.393	0.579278	0.0337752	0.246781	0.46672	0.116866	0.629611
AC018755.4	0.548393	0.0231924	0.393	0.496291	0.0364081	0.253359	0.478545	0.0624371	0.5616
AC135068.8	1.02945	0.023228	0.393	-0.0368694	0.923988	0.74959	0.916177	0.0561503	0.552889
AL031320.2	-0.28673	0.0230023	0.393	-0.242226	0.0426519	0.268159	-0.268424	0.0452771	0.529712
AL138828.1	-0.578879	0.0232348	0.393	-0.450387	0.0242375	0.223873	-0.49681	0.0634671	0.562401
AL138976.2	0.362648	0.0231795	0.393	0.374467	0.0177181	0.202167	0.404794	0.0170179	0.414854
AP001362.2	0.306806	0.0233288	0.393017	0.309655	0.0162926	0.197174	0.299071	0.0243274	0.458753
BTBD1	0.288419	0.0231579	0.393	0.271165	0.0130427	0.183607	0.273746	0.0410693	0.520916
CAMK1	0.315613	0.0230839	0.393	0.31258	0.0249269	0.22497	0.318045	0.0229775	0.44872
MIF4GD	0.267653	0.0232257	0.393	0.228632	0.031154	0.24177	0.261065	0.0330108	0.490218
MPV17L2	0.29932	0.0231623	0.393	0.245918	0.031475	0.242269	0.2938	0.0352168	0.499613
MRPS2	0.23412	0.0233161	0.393017	0.200511	0.0423481	0.267294	0.247251	0.018796	0.422153
NAV1	-0.319595	0.0229881	0.393	-0.334613	0.0168388	0.199523	-0.29534	0.0303629	0.478706
RERE	-0.287356	0.0233354	0.393017	-0.299134	0.018113	0.203174	-0.196408	0.135863	0.646333
RUVBL2	0.190316	0.0231774	0.393	0.168278	0.0356141	0.251624	0.176993	0.038337	0.510634
S100A16	0.3026	0.0230367	0.393	0.310393	0.0183527	0.203969	0.262628	0.0535489	0.546539
SDHAF2	0.274885	0.0233139	0.393017	0.263244	0.0238943	0.222806	0.261629	0.0363131	0.50328
SKI	-0.476301	0.0233403	0.393017	-0.578008	0.00500462	0.124867	-0.420727	0.0487547	0.540459
SLC5A4	-0.646388	0.0230378	0.393	-0.641897	0.0237448	0.222221	-0.428251	0.138414	0.648238
ST3GAL5	0.250946	0.0231235	0.393	0.201223	0.0471483	0.275109	0.222677	0.0533534	0.546255
TGFB2	-0.417994	0.0230994	0.393	-0.462843	0.0116494	0.175791	-0.421958	0.0270775	0.469113
TNNT2	0.617783	0.0230433	0.393	0.470636	0.0677878	0.311318	0.5749	0.0428516	0.523986
ZFAND2B	0.244755	0.0232827	0.393017	0.214468	0.0387663	0.258818	0.236854	0.0344605	0.496446
ZFP36	0.423797	0.0232404	0.393	0.402303	0.0302748	0.239572	0.387159	0.046937	0.533574
ZNF530	0.301357	0.0232624	0.393017	0.245606	0.0463148	0.27357	0.2995	0.0322595	0.486665
NSDHL	0.225198	0.0233775	0.393166	0.183669	0.0363716	0.25333	0.227347	0.0267389	0.468583
ADK	0.283565	0.0234374	0.393691	0.23434	0.0422988	0.267269	0.283872	0.0314055	0.482722
RECQL4	0.318496	0.0234315	0.393691	0.308803	0.0273845	0.232745	0.347355	0.0192979	0.425572
BCL2L12	0.305734	0.0234609	0.393691	0.277533	0.0273929	0.232745	0.274334	0.0495321	0.541603
FTCDNL1	0.462901	0.0235008	0.393812	0.421167	0.0338836	0.247062	0.37338	0.077738	0.579393
LTBP3	-0.306179	0.0234938	0.393812	-0.303423	0.0253109	0.226011	-0.261598	0.052723	0.545348
AL121944.1	0.383416	0.023523	0.393945	0.392198	0.014955	0.191691	0.309048	0.0655577	0.565044
AGRN	-0.445552	0.0235553	0.39425	-0.455069	0.0196574	0.208441	-0.270495	0.159661	0.66632
MPC2	0.35861	0.0235696	0.394252	0.353497	0.017598	0.201622	0.346758	0.0299613	0.478597
AC024075.2	-0.240278	0.0238433	0.394816	-0.219056	0.0323782	0.243509	-0.226299	0.0431481	0.525196
AC067852.2	0.189304	0.0237862	0.394816	0.117165	0.044905	0.271432	0.206937	0.0200242	0.430962
ATP1B2	-0.484979	0.0238968	0.394816	-0.483089	0.0103919	0.168819	-0.507162	0.0272145	0.469113
CAMTA1	0.340465	0.0239131	0.394816	0.334442	0.0230605	0.220816	0.320449	0.0351119	0.499613
CNKSR1	0.534549	0.0238293	0.394816	0.496838	0.0119935	0.17794	0.559236	0.0227588	0.448234
COQ3	0.294068	0.0237617	0.394816	0.29966	0.0209043	0.213076	0.280722	0.0326513	0.489626
CSPG4P11	-0.567907	0.0238549	0.394816	-0.52612	0.0327356	0.244015	-0.448878	0.0869358	0.595082
DCTN3	0.268252	0.0236902	0.394816	0.256633	0.0271571	0.232114	0.257079	0.0302492	0.478597
DDR1	0.411269	0.0238817	0.394816	0.421918	0.0189686	0.205907	0.422181	0.0287692	0.47079
EEPD1	0.315512	0.0239012	0.394816	0.317386	0.0222297	0.217143	0.368585	0.00968886	0.337253
F2R	-0.306932	0.0238029	0.394816	-0.294254	0.0287932	0.236076	-0.295075	0.0301411	0.478597
IGSF3	-0.528406	0.0238667	0.394816	-0.504019	0.0279678	0.233484	-0.509814	0.0307122	0.480515
IMPG2	-0.342468	0.0237441	0.394816	-0.277279	0.0480636	0.277358	-0.323755	0.0410221	0.520916
LRP6	-0.36125	0.0238425	0.394816	-0.309884	0.0394107	0.260199	-0.285981	0.0885878	0.598834
NKIRAS1	0.276823	0.0238271	0.394816	0.261942	0.0230226	0.220723	0.272477	0.0329641	0.489849
PPP1R14B	0.409702	0.0238695	0.394816	0.402414	0.0247005	0.224815	0.352793	0.0492474	0.540611
RABL2A	-0.274413	0.0236957	0.394816	-0.275692	0.02349	0.221972	-0.235167	0.0539887	0.547422
RUSC1	-0.238156	0.0237203	0.394816	-0.230031	0.0292112	0.237028	-0.206153	0.0472463	0.534457
SEMA3B	-0.461931	0.0237839	0.394816	-0.355079	0.0675619	0.310895	-0.461196	0.0332036	0.490754
SGTA	0.167167	0.0237003	0.394816	0.132309	0.050748	0.282913	0.181082	0.0199466	0.430072
SOCS3	0.434588	0.0239186	0.394816	0.380143	0.0356012	0.251609	0.430811	0.0340573	0.494488
YBEY	0.313955	0.0238092	0.394816	0.301023	0.0268645	0.231121	0.302689	0.0378629	0.510108
SNCG	0.637369	0.0239582	0.394816	0.687657	0.0140266	0.187315	0.578279	0.0417081	0.521882
TNFRSF11B	-0.683573	0.0239459	0.394816	-0.531959	0.0707393	0.315531	-0.98854	0.0017677	0.178449
SERTAD1	0.311991	0.0240028	0.395084	0.294798	0.0293012	0.237289	0.301341	0.0334863	0.492052
TIFAB	0.737803	0.0239885	0.395082	0.522966	0.0682918	0.312116	0.705479	0.0405807	0.518545
BMS1P10	0.393866	0.0240757	0.395456	0.396001	0.0217106	0.215815	0.390736	0.0241876	0.457551
COL21A1	-0.595808	0.0240941	0.395456	-0.648744	0.00934873	0.16195	-0.324883	0.235717	0.705256
MACROD1	0.333538	0.024098	0.395456	0.677734	0.000175765	0.0223495	0.669429	0.000607314	0.107831
PHB2	0.2736	0.0240817	0.395456	0.245434	0.0278271	0.233114	0.260107	0.0354428	0.500675
STK36	-0.321717	0.0240644	0.395456	-0.30382	0.0324629	0.243509	-0.285509	0.0472105	0.534417
COG3	0.233336	0.024129	0.395456	0.192579	0.0289424	0.236722	0.240295	0.0279083	0.469684
FABP3	0.520605	0.0241152	0.395456	0.525452	0.0221695	0.217049	0.574776	0.0156546	0.406312
AKT1S1	0.181248	0.0242195	0.395456	0.159633	0.0396475	0.260655	0.163795	0.0521057	0.545348
EPN2	-0.298572	0.0241641	0.395456	-0.272624	0.03563	0.251662	-0.189056	0.160433	0.66632
LURAP1	-0.256454	0.0242023	0.395456	-0.227324	0.0252976	0.225987	-0.264574	0.025984	0.463347
SERPINB5	1.0211	0.0242245	0.395456	1.94028	0.00096411	0.0572049	-0.369964	0.851836	0.832873
SSBP3-AS1	-0.359209	0.0241837	0.395456	-0.336538	0.0280024	0.233493	-0.224541	0.16636	0.6717
TTC36	0.637325	0.0242115	0.395456	0.643981	0.0226839	0.219382	0.514741	0.0710903	0.567585
AC124045.1	-0.313042	0.0242817	0.395559	-0.293994	0.0251064	0.225381	-0.321617	0.026299	0.464739
KLHL8	0.14744	0.0242876	0.395559	0.14008	0.0278781	0.233243	0.166004	0.0160409	0.408071
MRPS9	0.205012	0.0242617	0.395559	0.187536	0.0326651	0.243997	0.24276	0.00927151	0.330636
TSNAXIP1	-0.365828	0.0242437	0.395539	-0.294685	0.050961	0.28332	-0.396172	0.0149055	0.397676
CTSD	0.405546	0.024319	0.395838	0.313118	0.0458246	0.272491	0.372928	0.0522778	0.545348
AIMP2	0.292971	0.0243953	0.396289	0.287878	0.0244511	0.224286	0.279229	0.0338357	0.494488
GNB3	-0.305665	0.0243915	0.396289	-0.294168	0.0292419	0.237034	-0.293081	0.0366975	0.504215
NACAD	-0.499446	0.0243924	0.396289	-0.433043	0.0430091	0.268394	-0.592418	0.00901986	0.330636
WDR35	-0.279304	0.0244037	0.396289	-0.360052	0.00176144	0.0758006	-0.265946	0.0329267	0.489849
BLOC1S4	0.258847	0.0244322	0.39652	0.21874	0.0360616	0.252356	0.242114	0.0417933	0.521882
GON4L	-0.210278	0.0244625	0.39655	-0.208561	0.0260764	0.22828	-0.18209	0.0603423	0.560924
ITGB1BP1	0.310128	0.0244575	0.39655	0.30821	0.0251938	0.225794	0.284716	0.0412753	0.521381
ADIRF	0.582496	0.0246452	0.397196	0.604505	0.0170746	0.200424	0.490579	0.0597187	0.560209
CCL2	0.591914	0.0245841	0.397185	0.416915	0.0917426	0.341941	0.213901	0.414443	0.760643
CTGF	-0.547927	0.024558	0.397185	-0.490762	0.044465	0.270034	-0.679485	0.00775279	0.320794
FAM43B	-0.496355	0.0245777	0.397185	-0.373427	0.0803051	0.326822	-0.529683	0.0194887	0.427177
HDAC3	0.159557	0.0246022	0.397185	0.114323	0.0381118	0.257755	0.15222	0.0445416	0.528565
IGHV4-59	1.14329	0.0245888	0.397185	-0.798857	0.0813922	0.328034	0.737593	0.187779	0.684218
NDUFV2	0.357982	0.0246302	0.397185	0.371648	0.0134424	0.184802	0.336486	0.0381451	0.510108
PLEKHH2	-0.451391	0.0246219	0.397185	-0.401033	0.0393504	0.260199	-0.398256	0.0521895	0.545348
POU6F1	-0.36176	0.0245836	0.397185	-0.348128	0.030728	0.240872	-0.27572	0.0937582	0.603721
TMEM67	-0.289024	0.0245642	0.397185	-0.285321	0.0183308	0.203966	-0.256674	0.0613766	0.561491
AP000254.1	-0.289237	0.0246682	0.397331	-0.303193	0.0179796	0.202691	-0.298004	0.0143183	0.395132
AC022167.2	-0.322382	0.0247621	0.397331	-0.305111	0.0301673	0.239272	-0.229767	0.124262	0.636515
C11orf95	-0.323729	0.02473	0.397331	-0.329178	0.0228635	0.219894	-0.317715	0.0340283	0.494488
FOLR3	-0.691469	0.0247394	0.397331	-0.934562	0.00464861	0.119773	-0.864373	0.0101799	0.342488
PRDX2	0.31839	0.0246999	0.397331	0.319475	0.0246499	0.224815	0.281678	0.0396293	0.513945
PSMD2	0.20142	0.0247488	0.397331	0.146703	0.0520982	0.285702	0.224931	0.0189514	0.422414
TMEM134	0.354082	0.0247162	0.397331	0.326837	0.0245094	0.224471	0.33155	0.0398388	0.513945
AL133216.2	-0.336866	0.0248043	0.397331	-0.328931	0.0273623	0.232745	-0.30172	0.0589087	0.557726
BMP2	-0.376889	0.024825	0.397331	-0.387968	0.0208433	0.212972	-0.308103	0.0619323	0.561491
ERI3	0.196194	0.0247936	0.397331	0.176806	0.0357692	0.251792	0.199662	0.0259585	0.463347
LINC01503	0.410058	0.0248147	0.397331	0.404678	0.0267805	0.230775	0.32372	0.0830395	0.589498
ZSWIM5	-0.340115	0.0248942	0.39821	-0.285481	0.0146866	0.190801	-0.362882	0.0259324	0.463347
ZNF625	-0.425022	0.0249136	0.398291	-0.4139	0.0286813	0.236076	-0.517057	0.00907523	0.330636
WNT3	0.536421	0.0249486	0.398621	0.659335	0.000570126	0.0443226	0.437652	0.0765433	0.578707
CMTM5	-0.770206	0.0250125	0.399413	-1.02029	0.00214648	0.0844108	-0.612913	0.0873833	0.595995
SLC26A10	-0.585068	0.0250273	0.399421	-0.573717	0.0177835	0.202167	-0.460785	0.0924293	0.602842
BABAM2	0.198352	0.0250628	0.399758	0.180647	0.0334587	0.245702	0.199548	0.0308522	0.481562
KLHL29	-0.446613	0.0251021	0.400111	-0.445868	0.0259157	0.227952	-0.393296	0.053436	0.546287
MAP7D1	0.208679	0.0251137	0.400111	0.175588	0.0401477	0.26188	0.255847	0.00859923	0.330636
TMEM53	0.306086	0.0251755	0.40077	0.276846	0.0311381	0.24177	0.292672	0.0381441	0.510108
TNNT3	0.642482	0.0251839	0.40077	0.393562	0.878912	0.738975	0.277178	0.927206	0.843868
ACAT1	0.293337	0.025221	0.400902	0.293331	0.0257539	0.227637	0.30895	0.0201435	0.432322
GP1BB	-0.889511	0.0252113	0.400902	-0.987727	0.0124885	0.181142	-0.766074	0.0689332	0.566949
DLK1	0.977099	0.0252936	0.401597	1.2172	0.00648558	0.140819	-0.402516	0.786203	0.820623
AC018362.1	0.326906	0.0254465	0.401972	0.331277	0.0235201	0.222024	0.282517	0.0681928	0.566949
AC067852.3	-0.407675	0.0255813	0.401972	-0.410704	0.0244748	0.224315	-0.420177	0.0300334	0.478597
ALYREF	0.28982	0.0256341	0.401972	0.250333	0.0328857	0.24439	0.27074	0.0432755	0.525686
CUEDC2	0.241503	0.0255912	0.401972	0.225126	0.0314374	0.242242	0.224491	0.0383399	0.510634
DDA1	0.25815	0.0254811	0.401972	0.196384	0.046931	0.274585	0.256592	0.0362568	0.50328
FAM157A	-0.4287	0.0254254	0.401972	-0.415347	0.0285169	0.235962	-0.266411	0.18245	0.68203
FBXW5	0.238772	0.0254059	0.401972	0.193054	0.0376495	0.257004	0.22989	0.0380421	0.510108
HSPB2-C11orf52	0.519379	0.0253922	0.401972	0.541603	0.0132337	0.183809	0.438875	0.0634066	0.562401
MRVI1	-0.446025	0.0256203	0.401972	-0.454677	0.0222821	0.217335	-0.293889	0.154287	0.661438
MXRA5Y	-0.813418	0.0254341	0.401972	-0.957368	0.0082805	0.153473	-0.848826	0.0244581	0.459309
OMD	-0.475154	0.0253567	0.401972	-0.466508	0.0287239	0.236076	-0.541817	0.0139601	0.389775
PEX1	-0.237537	0.0256201	0.401972	-0.259624	0.012916	0.183241	-0.203996	0.0644082	0.563849
PSMC1P1	0.339	0.0255223	0.401972	0.284139	0.0378481	0.257013	0.353579	0.0282805	0.469684
RNASEH1-AS1	0.336747	0.025535	0.401972	0.324023	0.0279914	0.233484	0.303097	0.0526496	0.545348
TSPAN17	0.239388	0.025588	0.401972	0.186111	0.0168275	0.199523	0.235196	0.0402765	0.516798
USP38	0.292245	0.0255428	0.401972	0.252144	0.0166106	0.198307	0.323068	0.0192555	0.425572
VEGFB	0.30123	0.0254593	0.401972	0.295434	0.0288374	0.236266	0.260508	0.0527061	0.545348
ZDHHC4	0.347432	0.025596	0.401972	0.309388	0.0306938	0.240684	0.327575	0.0399079	0.513945
ZFYVE28	-0.219464	0.0255783	0.401972	-0.266676	0.00308695	0.100436	-0.219898	0.0295339	0.47532
VPS72	0.223528	0.0256655	0.401972	0.190194	0.0356693	0.251746	0.251443	0.015088	0.397956
PDZD8	-0.204499	0.0256813	0.401972	-0.223905	0.0123862	0.180884	-0.206461	0.0243625	0.458957
CLEC1B	-0.499504	0.0256989	0.401972	-0.497959	0.0261161	0.22828	-0.427626	0.0729664	0.570675
GLO1	0.264777	0.0257363	0.401972	0.229608	0.0195513	0.207953	0.266969	0.0344453	0.496446
GTF2IP13	-0.439744	0.0257355	0.401972	-0.436774	0.0272268	0.232382	-0.383656	0.0555855	0.551685
CDC42BPA	-0.294679	0.025807	0.402624	-0.284956	0.0312494	0.242139	-0.25897	0.0570538	0.552918
ENDOG	0.362301	0.0258264	0.402701	0.360214	0.0254907	0.226744	0.31669	0.0466198	0.533189
BCKDK	0.287283	0.0259429	0.403162	0.248264	0.0321538	0.243509	0.275658	0.0402818	0.516798
DEXI	0.229692	0.0258921	0.403145	0.222545	0.0297894	0.238146	0.235972	0.0222167	0.444712
NFE2L3P1	-0.361686	0.0258878	0.403145	-0.356972	0.0199401	0.209689	-0.399347	0.0186361	0.421827
VPS4A	0.123957	0.0259005	0.403145	0.103065	0.0481351	0.277542	0.142601	0.0152023	0.39957
XK	-0.550031	0.0259129	0.403145	-0.175527	0.523384	0.632663	-0.0165524	0.953092	0.847401
ZNF343	-0.148866	0.0259339	0.403162	-0.140191	0.0344181	0.248619	-0.149875	0.0314795	0.482722
AC010201.2	-0.428262	0.0260358	0.403453	-0.424935	0.0269178	0.231121	-0.391002	0.0567175	0.552918
AC092683.2	-0.617785	0.0260429	0.403453	-0.652845	0.0178189	0.202167	-0.53827	0.0630925	0.5616
C8orf82	0.225392	0.0260626	0.403453	0.19219	0.0477752	0.27624	0.227876	0.0231723	0.449305
PHF8	-0.292713	0.0260632	0.403453	-0.289002	0.0284945	0.235962	-0.238504	0.083985	0.590633
SLC22A18AS	0.453025	0.0260619	0.403453	0.450349	0.0257759	0.227661	0.423086	0.0431328	0.525196
LIN7B	0.314761	0.0262149	0.405125	0.319996	0.0235758	0.222024	0.268621	0.0718689	0.569408
PLEKHF1	0.259638	0.0262072	0.405125	0.259504	0.0267885	0.230775	0.269144	0.0257826	0.462692
AL583722.2	0.449717	0.0263017	0.406241	0.430657	0.0333097	0.245702	0.462076	0.0302526	0.478597
MYBL2	0.581069	0.0263273	0.406412	0.53115	0.0279542	0.233484	0.560356	0.0425824	0.523688
AL355001.2	0.261272	0.0264414	0.407343	0.247855	0.0348502	0.249148	0.237729	0.0533531	0.546255
ALKBH6	0.212443	0.0264609	0.407343	0.182418	0.0410347	0.263826	0.209537	0.0398816	0.513945
B4GALNT3	-0.55099	0.0264561	0.407343	-0.597958	0.0160853	0.196796	-0.395271	0.10267	0.614029
FFAR2	-0.580855	0.0264194	0.407343	-0.581157	0.0269227	0.231121	-0.365233	0.174786	0.676262
NIM1K	-0.380767	0.0263978	0.407272	-0.316231	0.0457991	0.272491	-0.393005	0.0312848	0.482722
AC005520.2	0.471485	0.0265833	0.408535	0.489294	0.0207677	0.212696	0.362798	0.0943696	0.604545
AC073316.3	-0.445069	0.0266596	0.408535	-0.401275	0.0421124	0.266987	-0.439078	0.0396786	0.513945
AMZ2	0.286701	0.0266503	0.408535	0.255189	0.0254385	0.226737	0.262746	0.0474914	0.535301
CCNH	0.236399	0.0266149	0.408535	0.222437	0.0199792	0.20982	0.21958	0.0445944	0.528565
GALNT8	-0.575443	0.0266503	0.408535	-0.417503	0.0821772	0.32865	-0.764261	0.00510262	0.283089
INE2	-0.485557	0.0266705	0.408535	-0.34881	0.0467373	0.274205	-0.6624	0.00320812	0.228907
PAM16	0.288865	0.0265726	0.408535	0.287737	0.0215863	0.215276	0.267148	0.0434142	0.526379
TSC22D1-AS1	-0.279929	0.0266209	0.408535	-0.249673	0.0295164	0.237659	-0.212907	0.10617	0.616182
IGKV2-29	1.31352	0.0267024	0.408798	0.0861881	0.971514	0.75933	0.399402	0.895427	0.840839
SPINT2	0.455681	0.0267199	0.408842	0.431535	0.0186711	0.205438	0.442759	0.0389419	0.513945
SETD3	0.231656	0.0267667	0.409295	0.187343	0.0386742	0.25866	0.226473	0.0411371	0.520937
AC007541.1	0.278017	0.0269296	0.409295	0.297008	0.0139735	0.187315	0.245853	0.058917	0.557726
COMMD4	0.267293	0.0268513	0.409295	0.255409	0.0311033	0.24177	0.23583	0.0525663	0.545348
DEGS1	0.216269	0.0268184	0.409295	0.189701	0.0387857	0.258818	0.195434	0.0581235	0.555545
DNASE1L3	-0.505405	0.0269076	0.409295	-0.566666	0.0114613	0.174821	-0.318952	0.177795	0.67833
HSPG2	-0.434082	0.0268113	0.409295	-0.427536	0.0275667	0.232745	-0.377608	0.0584957	0.556776
LINC01990	0.595428	0.0268604	0.409295	0.678725	0.00101355	0.0580386	0.380454	0.165068	0.671335
NUP88	0.203175	0.0269408	0.409295	0.184361	0.0391493	0.260114	0.202672	0.0361045	0.50328
PIGX	0.207709	0.0268817	0.409295	0.187508	0.0392973	0.260199	0.207089	0.035773	0.501463
TCTE1	-0.724753	0.0269049	0.409295	-0.466982	0.0493435	0.280259	-0.593364	0.0822904	0.588206
TPR	-0.208857	0.0269097	0.409295	-0.236384	0.00896402	0.159603	-0.173874	0.0696511	0.566949
AC006330.1	-0.381241	0.027027	0.409577	-0.370916	0.0178516	0.202167	-0.412366	0.0257407	0.462692
AC007450.4	-0.834951	0.026974	0.409576	-0.363418	0.191606	0.442406	-0.73521	0.0653813	0.565044
KIF23	0.348289	0.0270514	0.409577	0.35509	0.0243905	0.224286	0.339096	0.0423731	0.523688
POFUT2	-0.270033	0.0270245	0.409577	-0.319601	0.007061	0.145088	-0.219811	0.0700047	0.566949
TIMP2	-0.342227	0.0270412	0.409577	-0.391843	0.0107538	0.170466	-0.381135	0.0143969	0.395445
TRAF5	-0.293386	0.0270625	0.409577	-0.32259	0.0136986	0.185983	-0.254576	0.0568745	0.552918
YTHDF2P1	-0.705651	0.027047	0.409577	-0.478628	0.00761767	0.148431	-0.675271	0.0463802	0.533189
UFSP1	0.373298	0.027079	0.409604	0.355095	0.0232329	0.221387	0.375518	0.0287715	0.47079
PGLYRP1	-0.631161	0.0271006	0.409708	-0.662111	0.0156801	0.195427	-0.516558	0.0753748	0.577146
TMEM262	-0.279425	0.0271253	0.409859	-0.270231	0.0322492	0.243509	-0.300347	0.0268568	0.468839
AL662795.2	-0.237061	0.0271888	0.410373	-0.223412	0.0341467	0.247645	-0.220426	0.0530163	0.545555
ANKRD28	-0.33937	0.0273663	0.410441	-0.431927	0.00127256	0.0646036	-0.331585	0.0368787	0.504568
AP000487.1	-0.418082	0.0273466	0.410441	-0.368992	0.0427737	0.268254	-0.391665	0.0512634	0.544422
COG4	0.139753	0.0272519	0.410441	0.155548	0.00739124	0.1471	0.121691	0.0573135	0.552918
FRAT2	-0.386633	0.0271773	0.410373	-0.408777	0.0116726	0.17581	-0.228318	0.199125	0.690297
GLRX2	0.352394	0.0273588	0.410441	0.348472	0.0160295	0.196796	0.322259	0.0546546	0.550961
MAFK	-0.305008	0.0273468	0.410441	-0.346378	0.0111894	0.173177	-0.238331	0.0843596	0.590751
MMAB	0.358881	0.0273704	0.410441	0.362991	0.0227651	0.219681	0.31256	0.0519465	0.545348
MVD	0.1723	0.0273021	0.410441	0.151587	0.0452567	0.271763	0.163264	0.0470722	0.533876
NDUFS4	0.399882	0.0272738	0.410441	0.418802	0.0173489	0.2006	0.367108	0.0426117	0.523688
OXLD1	0.332198	0.0273028	0.410441	0.31241	0.027986	0.233484	0.302588	0.0466309	0.533189
PKD1P1	-0.3034	0.0273039	0.410441	-0.298168	0.0304799	0.240287	-0.234367	0.0976995	0.610089
PPP1R7	0.23577	0.0273144	0.410441	0.210765	0.0304357	0.240099	0.244568	0.0281717	0.469684
RRAS2	0.296752	0.0273038	0.410441	0.281438	0.0359554	0.252298	0.323865	0.019579	0.427756
ACTG1P15	-0.514321	0.0275069	0.412044	-0.373711	0.00532681	0.128034	-0.497925	0.0457513	0.531834
ANKRD16	0.181502	0.0276425	0.412521	0.156483	0.0498018	0.281594	0.193356	0.0268781	0.468839
HOXD8	-0.297135	0.0276345	0.412521	-0.264911	0.0458293	0.272491	-0.328061	0.0183141	0.420619
NDUFS3	0.290329	0.0276164	0.412521	0.288866	0.0210155	0.21346	0.268311	0.0438683	0.526888
OR6L2P	-0.700559	0.0276345	0.412521	-0.638492	0.0218386	0.215963	-0.692086	0.0397767	0.513945
RAPH1	-0.426715	0.0276087	0.412521	-0.526011	0.0038772	0.109332	-0.426656	0.027708	0.469535
PLS3	-0.327277	0.0276605	0.412562	-0.319272	0.0322055	0.243509	-0.299792	0.0520083	0.545348
CLTB	0.294619	0.02778	0.412562	0.293761	0.0281859	0.234176	0.24453	0.0696026	0.566949
GRIA3	-0.359716	0.0277664	0.412562	-0.325946	0.044322	0.269978	-0.360023	0.0341209	0.494488
H1FX-AS1	-0.294247	0.0277589	0.412562	-0.270778	0.0392227	0.260199	-0.248443	0.0807482	0.584585
HIBCH	0.238344	0.0277126	0.412562	0.225219	0.0330996	0.245107	0.256033	0.0206614	0.436371
MRPL14	0.416551	0.0277056	0.412562	0.423532	0.0202322	0.210876	0.381395	0.0442448	0.527747
PCDH18	0.453587	0.0277386	0.412562	0.438185	0.0332501	0.245661	0.451694	0.0394988	0.513945
R3HCC1	0.233975	0.0277936	0.412562	0.196855	0.0422874	0.267269	0.23136	0.0384765	0.511112
UCHL1	0.406638	0.0277359	0.412562	0.444698	0.0153667	0.193649	0.307223	0.108012	0.61816
AC005740.4	-0.4926	0.0278173	0.412587	-0.509117	0.0217266	0.215815	-0.479107	0.0437378	0.526888
ACSM1	-0.542159	0.0279162	0.412587	-0.34424	0.074311	0.319659	-0.48647	0.0593634	0.559027
AHI1	-0.256993	0.0279553	0.412587	-0.264629	0.023745	0.222221	-0.261942	0.0248417	0.460987
AP000346.2	-0.454342	0.0279633	0.412587	-0.455528	0.0169888	0.200192	-0.429056	0.0531574	0.545854
ARL 16.00	0.213301	0.0280714	0.412587	0.204456	0.0329846	0.244547	0.186508	0.0553225	0.551525
BGN	-0.478698	0.0279945	0.412587	-0.44202	0.042958	0.268394	-0.552145	0.0148348	0.397676
CCNG1	0.280914	0.0280291	0.412587	0.260182	0.0325379	0.243686	0.257609	0.0492001	0.540459
EIF3K	0.359789	0.0280655	0.412587	0.352748	0.0238533	0.222616	0.337741	0.0395803	0.513945
FAM27C	0.451107	0.0280718	0.412587	0.397017	0.046334	0.27357	0.383074	0.0715431	0.569408
FAM3A	0.175324	0.0280022	0.412587	0.142109	0.0601124	0.299615	0.184306	0.0283269	0.469684
GDE1	0.253623	0.0280661	0.412587	0.17836	0.0451093	0.271741	0.277557	0.0219398	0.442904
GPC3	0.791084	0.0281046	0.412587	0.661346	0.0429858	0.268394	0.644081	0.0882358	0.598834
HNRNPA3P6	-0.423748	0.0279406	0.412587	-0.33367	0.0405367	0.262486	-0.525499	0.00878654	0.330636
MICE	-0.416391	0.0280968	0.412587	-0.406234	0.030581	0.240609	-0.400309	0.0461869	0.533189
MUC20-OT1	-0.24554	0.0278472	0.412587	-0.239246	0.023016	0.220723	-0.23668	0.042222	0.523688
PRRG3	-0.51964	0.0281068	0.412587	-0.515715	0.0210592	0.21346	-0.427702	0.0867597	0.594535
REEP4	0.270341	0.0279011	0.412587	0.195048	0.0502547	0.282023	0.286179	0.0283055	0.469684
TOM1	0.167623	0.0279925	0.412587	0.145867	0.0461941	0.273389	0.151347	0.0603808	0.560924
TTLL3	-0.313218	0.028035	0.412587	-0.292991	0.0381609	0.257755	-0.290346	0.0449964	0.529027
AC018653.3	-0.500517	0.0281948	0.413225	-0.550653	0.013532	0.185431	-0.44865	0.0497668	0.541805
ADH1C	0.75882	0.028168	0.413218	0.78276	0.0250424	0.22515	0.534443	0.131541	0.643578
GGH	0.433114	0.0281795	0.413218	0.398214	0.0277421	0.233114	0.340571	0.100663	0.612454
PSMB5	0.314978	0.0282293	0.413465	0.309376	0.0248925	0.2249	0.287162	0.0486085	0.540459
SECISBP2	-0.188781	0.0282409	0.413465	-0.221884	0.0039909	0.111506	-0.158542	0.0708624	0.567452
AC073332.1	0.445956	0.0282634	0.413577	0.446725	0.028085	0.233933	0.394074	0.0562012	0.552889
AC087632.1	0.96764	0.0283399	0.414392	0.807536	0.0678905	0.311373	0.816745	0.0699921	0.566949
PIN1	0.276041	0.0283632	0.414392	0.257024	0.0325455	0.243686	0.267772	0.0353696	0.500455
PSMD3	0.200803	0.0283672	0.414392	0.140564	0.0590565	0.298332	0.226014	0.0201601	0.432322
AC027031.2	-0.299733	0.028393	0.414392	-0.285856	0.0355581	0.251596	-0.333239	0.0171226	0.414854
RPL21P93	0.548734	0.0284085	0.414392	0.563262	0.0242991	0.224024	0.413429	0.104818	0.616182
INE1	-0.409451	0.0284526	0.414601	-0.388674	0.0366725	0.254171	-0.365486	0.0624158	0.5616
NPIPA5	-0.706937	0.0284449	0.414601	-0.675852	0.0363843	0.253343	-0.663134	0.0481955	0.539399
NTMT1	0.280643	0.0284856	0.414864	0.265258	0.0303445	0.239922	0.2608	0.0420119	0.522901
MPI	0.258394	0.0285179	0.415116	0.204953	0.0418379	0.266301	0.253407	0.0396801	0.513945
POF1B	0.896304	0.0285375	0.415186	2.23023	0.000103697	0.0157591	-0.233028	0.886448	0.839528
AC007388.1	0.304838	0.0285849	0.415658	0.304328	0.0262906	0.229029	0.244755	0.0843562	0.590751
AP000941.1	-0.647018	0.0286193	0.415922	-0.650415	0.0273687	0.232745	-0.502883	0.098673	0.610206
KIF11	0.434782	0.0286573	0.415932	0.349573	0.0435248	0.268737	0.390063	0.065405	0.565044
MDM4	-0.215898	0.0286786	0.415932	-0.217282	0.0280995	0.233972	-0.181546	0.0790562	0.580941
PFKL	0.191803	0.028633	0.415922	0.112805	0.0785623	0.324431	0.177842	0.055441	0.551685
SETD1A	-0.32314	0.0286728	0.415932	-0.345481	0.0193692	0.20748	-0.265536	0.0709737	0.567585
AL133517.1	-0.376273	0.0288259	0.4162	-0.353785	0.0370833	0.255211	-0.357559	0.0421757	0.523688
EGLN2	0.204599	0.0288222	0.4162	0.165858	0.0364066	0.253359	0.218012	0.0276112	0.469212
FGF9	-0.667746	0.0288616	0.4162	-0.588493	0.0222659	0.217335	-0.719436	0.0242662	0.457962
HAPLN1	-0.747538	0.0288282	0.4162	-1.12042	0.00218243	0.0849732	-1.19567	0.00165062	0.178449
ITLN1	-0.700217	0.0287556	0.4162	-0.618563	0.0473206	0.275568	-0.702438	0.0370529	0.505479
LHPP	0.261283	0.0288431	0.4162	0.231678	0.0427813	0.268254	0.242532	0.0518406	0.544862
PURA	-0.168333	0.0288492	0.4162	-0.151276	0.0306819	0.240672	-0.165577	0.0430309	0.524593
SETD1B	-0.352366	0.0288003	0.4162	-0.353539	0.0288665	0.236266	-0.239191	0.147634	0.657885
WNT10A	0.585836	0.0287133	0.4162	0.509249	0.0521288	0.285702	0.583423	0.0412143	0.521381
ZNF626	0.286698	0.0288386	0.4162	0.245411	0.0333727	0.245702	0.320708	0.0204355	0.433919
ZNF662	-0.350999	0.0287692	0.4162	-0.319477	0.0382595	0.257863	-0.331502	0.0470701	0.533876
KMT2C	-0.260524	0.0288933	0.416239	-0.273511	0.0199264	0.209638	-0.208911	0.0893693	0.598834
PLK4	0.327743	0.0288942	0.416239	0.322399	0.0314234	0.242242	0.254113	0.10451	0.616182
RHEBP2	0.527896	0.0289294	0.416529	0.513537	0.030264	0.239572	0.490213	0.0574562	0.553378
LENG8	-0.404576	0.0289892	0.41674	-0.438339	0.0173957	0.2006	-0.325246	0.085866	0.592381
NF1	-0.197593	0.0289871	0.41674	-0.17524	0.0344036	0.24859	-0.182611	0.0597153	0.560209
PIK3C3	0.195364	0.0289874	0.41674	0.167867	0.0272617	0.232501	0.169875	0.0760159	0.578203
RNF182	-0.48769	0.0290557	0.417268	-0.446475	0.0320757	0.243509	-0.347111	0.138431	0.648238
DNAJC19	0.340668	0.0290845	0.417466	0.32912	0.0267281	0.230454	0.324274	0.0398982	0.513945
PPP1R14BP3	-0.368814	0.0291715	0.4185	-0.347618	0.0311313	0.24177	-0.247026	0.168896	0.672539
AL732372.2	-0.44085	0.0292357	0.418847	-0.44092	0.0298318	0.238163	-0.350043	0.0909708	0.599751
OLFML2A	-0.41452	0.0293082	0.418847	-0.374318	0.0286506	0.236076	-0.350495	0.0811889	0.585511
PDXP	0.332302	0.029322	0.418847	0.253102	0.0456904	0.272199	0.302676	0.0586761	0.556776
PMS1	-0.193403	0.0292665	0.418847	-0.226432	0.00299358	0.0992731	-0.177235	0.0525446	0.545348
UPK3A	0.613631	0.0292881	0.418847	0.589463	0.0345113	0.248986	0.466886	0.0984637	0.610206
ZFAND2A	0.306505	0.0293063	0.418847	0.249896	0.0498763	0.281624	0.260122	0.0808124	0.584765
ZNF10	-0.261856	0.0293156	0.418847	-0.277078	0.0207027	0.212467	-0.221985	0.0748441	0.57551
ZG16B	-0.758538	0.0293463	0.418847	-1.59281	0.0010856	0.0596089	0.230561	0.576781	0.787105
NPY5R	0.886575	0.0293727	0.419009	1.01629	0.0107434	0.170448	0.724796	0.0800941	0.582512
ASCL2	0.531696	0.0294261	0.419555	0.516702	0.0162863	0.197174	0.47449	0.067149	0.565271
AC245297.1	0.496689	0.0296669	0.419716	0.50269	0.0268593	0.231121	0.487906	0.0431688	0.525196
AK4	0.36726	0.029632	0.419701	0.288113	0.067016	0.310079	0.308369	0.0848831	0.591513
BDKRB2	-0.372702	0.0296939	0.419716	-0.400365	0.0195478	0.207953	-0.305053	0.0889675	0.598834
C15orf38-AP3S2	0.246764	0.0295772	0.419701	0.197152	0.0273913	0.232745	0.266806	0.024637	0.460585
EMD	0.211217	0.0296025	0.419701	0.180304	0.046805	0.274424	0.215502	0.0268177	0.468839
FHL3	0.272512	0.0294824	0.419701	1.23214	7.50576e-07	0.000384356	1.03233	1.46868e-05	0.0142657
LY6G6F	-0.841891	0.0296875	0.419716	-1.05763	0.00352709	0.10434	-0.798073	0.0503915	0.541805
NR2F2	-0.443366	0.0295897	0.419701	-0.43323	0.0315586	0.242416	-0.398873	0.0585116	0.556776
PCDHAC2	-0.669435	0.0296325	0.419701	-0.693318	0.0239213	0.222806	-0.752355	0.0207628	0.436882
SCUBE2	0.424344	0.0295102	0.419701	0.545626	0.00322691	0.101757	0.407338	0.0491227	0.540459
SH3RF2	0.592124	0.0295432	0.419701	0.450792	0.0561485	0.293319	0.40421	0.154078	0.661407
SMAP1	0.170956	0.0296625	0.419716	0.147469	0.0361961	0.252552	0.160199	0.0554989	0.551685
SMIM10L1	0.237095	0.0295038	0.419701	0.227887	0.023648	0.222098	0.239632	0.0300941	0.478597
TRIM9	-0.421749	0.0296257	0.419701	-0.534726	0.00387748	0.109332	-0.419045	0.0410206	0.520916
TWSG1	-0.228768	0.02953	0.419701	-0.268082	0.00803084	0.152113	-0.218444	0.0435363	0.526711
YJU2	0.193681	0.029616	0.419701	0.167678	0.0485912	0.278425	0.197745	0.0307256	0.480515
PIWIL4	-0.339251	0.0297271	0.419972	-0.366092	0.0189352	0.205907	-0.441374	0.00528651	0.283958
MRPS24	0.434601	0.0297684	0.420343	0.443813	0.0213939	0.214264	0.395615	0.0494451	0.540919
AP000785.1	-0.761508	0.029859	0.42042	-0.649834	0.0578879	0.296111	-0.780177	0.0336897	0.49321
HAMP	0.617111	0.029798	0.42042	0.581245	0.0403999	0.262486	0.365752	0.209165	0.694996
MAF 1.00	0.250436	0.0298314	0.42042	0.217328	0.0426091	0.26808	0.267322	0.0239084	0.455264
PTPRB	-0.476274	0.0298679	0.42042	-0.47528	0.0297695	0.238113	-0.36736	0.107737	0.61801
URM1	0.219717	0.0298797	0.42042	0.171079	0.0413395	0.264975	0.204252	0.0527134	0.545348
ZNF737	-0.285246	0.0298395	0.42042	-0.290098	0.02743	0.232745	-0.261367	0.0569441	0.552918
GCSAML	-0.446911	0.0299108	0.420645	-0.40813	0.0428912	0.268394	-0.480823	0.0289642	0.471905
C3orf35	-0.334604	0.0299785	0.421023	-0.292517	0.0475313	0.27624	-0.263403	0.103064	0.614208
CROCC	-0.282958	0.0299981	0.421023	-0.24747	0.0532228	0.287382	-0.219964	0.0945338	0.604656
MPP2	-0.380594	0.0299762	0.421023	-0.30595	0.0661805	0.308502	-0.341253	0.063917	0.563731
PCDH15	-0.769448	0.0299983	0.421023	-0.367819	0.209434	0.456161	-0.80174	0.0291977	0.472902
ABCD1	0.288749	0.0301826	0.42128	0.192776	0.0946401	0.345096	0.328323	0.0172613	0.415538
AL132656.4	-0.342511	0.0301515	0.42128	-0.362574	0.0205973	0.212377	-0.354694	0.0340555	0.494488
CCDC189	0.310479	0.0301446	0.42128	0.204405	0.116434	0.371207	0.305104	0.0467662	0.533574
NDUFS6	0.393091	0.0301867	0.42128	0.396648	0.0243019	0.224024	0.363003	0.0441834	0.527604
PLCG1	-0.39499	0.0301796	0.42128	-0.409819	0.0247788	0.224821	-0.287333	0.12739	0.640328
SELL	-0.574901	0.0301497	0.42128	-0.738245	0.00260648	0.0917736	-0.318892	0.233454	0.704393
SMARCB1	0.196747	0.0301631	0.42128	0.155151	0.059349	0.298349	0.18927	0.049068	0.540459
ZNF177	-0.334903	0.0301675	0.42128	-0.320572	0.0347216	0.249148	-0.262787	0.106845	0.616636
CDC45	0.384637	0.0302217	0.42128	0.417233	0.0166183	0.198307	0.386421	0.0388162	0.513945
AC007406.5	-0.228612	0.0303756	0.42128	-0.235745	0.025063	0.225249	-0.199716	0.0633624	0.5624
AC015849.3	-0.330232	0.0302881	0.42128	-0.319257	0.0325163	0.243645	-0.289235	0.0778558	0.579393
AC025048.2	-0.287533	0.0303939	0.42128	-0.265557	0.0428849	0.268394	-0.307239	0.0259566	0.463347
AC093297.2	-0.215124	0.0302833	0.42128	-0.203067	0.032104	0.243509	-0.164781	0.116282	0.62888
ANKRD44-IT1	-0.487091	0.0303833	0.42128	-0.504958	0.0191003	0.206385	-0.580237	0.0144013	0.395445
BCHE	1.06023	0.0303187	0.42128	0.870288	0.0811187	0.327617	0.742317	0.152552	0.661035
DNAH8	-0.634297	0.0303418	0.42128	0.367571	0.277002	0.505545	-0.238011	0.509011	0.773476
HCCS	0.286712	0.0304193	0.42128	0.236312	0.0220132	0.216403	0.283184	0.0422681	0.523688
LINGO1	-0.418857	0.0303242	0.42128	-0.351279	0.0629948	0.30314	-0.381293	0.0618074	0.561491
NAGS	0.300684	0.030368	0.42128	0.250873	0.055019	0.291149	0.253217	0.0826329	0.588723
TBX2-AS1	-0.604061	0.0304249	0.42128	-0.627023	0.0208008	0.212757	-0.512839	0.0816859	0.587272
UROD	0.244675	0.030281	0.42128	0.2264	0.0327296	0.244015	0.229555	0.045194	0.529712
ARL6IP4	0.33104	0.0305292	0.42128	0.312769	0.0327208	0.244015	0.305647	0.0464346	0.533189
JCAD	-0.356173	0.0305262	0.42128	-0.327871	0.0421975	0.26707	-0.315927	0.066715	0.565044
RIDA	0.418688	0.0304822	0.42128	0.422858	0.0169508	0.199845	0.379717	0.0528697	0.545348
SNTB2	-0.22915	0.0304855	0.42128	-0.224479	0.0339892	0.247306	-0.202082	0.0630627	0.5616
UCK1	0.184365	0.0305315	0.42128	0.137867	0.0604265	0.299798	0.189286	0.0356102	0.501463
ULK1	-0.304556	0.030515	0.42128	-0.328825	0.0183917	0.203969	-0.200682	0.148432	0.65903
EIF2B3	0.273119	0.0305822	0.421444	0.259676	0.0309866	0.24177	0.259777	0.0445018	0.528565
TECR	0.256383	0.0305888	0.421444	0.244059	0.0365241	0.253792	0.261343	0.0273196	0.469113
UNC45B	0.67632	0.0305604	0.421444	1.81982	2.90099e-08	3.59658e-05	-0.0291131	0.980077	0.850356
TWF2	0.312227	0.0306361	0.421887	0.247032	0.045903	0.272547	0.292194	0.0536646	0.547015
AC009318.2	-0.364622	0.030931	0.42236	-0.401323	0.0109593	0.171646	-0.324936	0.0720579	0.569408
C1orf122	0.394321	0.0307736	0.42236	0.386528	0.0288478	0.236266	0.339955	0.0634321	0.562401
C6	0.774265	0.0306862	0.42236	0.814129	0.0266819	0.230372	0.666803	0.0852687	0.591513
CSNK2B	0.218966	0.0308624	0.42236	0.197241	0.0392908	0.260199	0.203412	0.0544127	0.549222
DCAF11	0.196747	0.0308266	0.42236	0.155852	0.0374016	0.256471	0.22391	0.0181127	0.420279
DNPEP	0.183944	0.0308247	0.42236	0.154784	0.0377551	0.257004	0.1812	0.0440335	0.52708
HIST1H2BJ	-0.568963	0.0308249	0.42236	-0.572871	0.028638	0.236076	-0.51161	0.0629343	0.5616
KDM6A	-0.238822	0.0309437	0.42236	-0.288661	0.00446342	0.117474	-0.175933	0.118768	0.630725
NBPF3	-0.212606	0.0308237	0.42236	-0.180215	0.0585895	0.297568	-0.184698	0.0725228	0.570287
PFDN1	0.229499	0.0309408	0.42236	0.188772	0.0411705	0.264468	0.224737	0.0422946	0.523688
RAB4A	0.290966	0.0309147	0.42236	0.248001	0.0405862	0.262648	0.294186	0.032903	0.489849
SNHG9	0.380685	0.0307439	0.42236	0.382339	0.0302695	0.239572	0.368651	0.0340375	0.494488
TDRD1	-0.571075	0.0307846	0.42236	-0.630822	0.0114524	0.174821	-0.580906	0.0291304	0.472457
TEN1	0.343586	0.0308546	0.42236	0.311852	0.0346359	0.249148	0.312661	0.0564484	0.552889
TGFBR3	-0.397736	0.0308872	0.42236	-0.385557	0.0367638	0.254331	-0.361914	0.0572399	0.552918
TPI1	0.342499	0.0307206	0.42236	0.331726	0.0281377	0.234042	0.305588	0.0625416	0.5616
TSR3	0.338646	0.0309035	0.42236	0.319272	0.0342695	0.248112	0.30422	0.0535453	0.546539
CDNF	0.435957	0.0309886	0.422582	0.434859	0.0313701	0.242242	0.427504	0.0423921	0.523688
NPAS4	-0.943082	0.0309904	0.422582	-0.857764	0.0354937	0.251377	-0.69829	0.119987	0.63158
ZNF219	0.282289	0.0310337	0.422871	0.247818	0.0530898	0.287382	0.293417	0.0344252	0.496446
ZNF577	-0.211221	0.031042	0.422871	-0.202359	0.0380482	0.257755	-0.197899	0.056254	0.552889
PUF60	0.18225	0.031116	0.423311	0.139644	0.0468561	0.274424	0.192819	0.0299348	0.478597
SMC5	-0.316159	0.0311199	0.423311	-0.395852	0.00304389	0.0997234	-0.275141	0.0639823	0.563849
SRPK3	-0.53097	0.0311618	0.423673	1.27032	0.000412284	0.0374967	1.65047	5.28678e-05	0.0285491
AC004656.1	-0.236877	0.0323281	0.423874	-0.241491	0.0295193	0.237659	-0.229907	0.0429139	0.523986
AC009093.2	-0.38364	0.0314293	0.423874	-0.339608	0.0133882	0.184534	-0.371402	0.05194	0.545348
AC010624.1	-0.610093	0.0319998	0.423874	-0.458102	0.0408942	0.263267	-0.517061	0.0836923	0.590633
AC011603.2	0.504557	0.0314938	0.423874	0.492933	0.0358556	0.252042	0.33299	0.152829	0.661035
AC090409.1	-0.435236	0.0319389	0.423874	-0.411062	0.0262772	0.229029	-0.399856	0.0601731	0.560542
AC091078.1	-0.547747	0.0323543	0.423874	-0.548085	0.000359881	0.0354697	-0.503824	0.0618258	0.561491
AC126335.1	-0.520662	0.0321691	0.423874	-0.43929	0.0193984	0.207485	-0.442173	0.0886353	0.598834
AC144831.1	-0.355809	0.0322997	0.423874	-0.379064	0.0222018	0.217103	-0.415302	0.0102535	0.342488
ACAD11	-0.303663	0.0322235	0.423874	-0.334494	0.0178624	0.202193	-0.272279	0.062863	0.5616
ADORA1	0.461379	0.032126	0.423874	0.396402	0.0512173	0.283807	0.440585	0.0547554	0.551042
ANAPC15	0.311401	0.0323742	0.423874	0.296284	0.0366311	0.254166	0.277022	0.0552843	0.551525
ANGPTL7	-1.00561	0.0315861	0.423874	-0.527682	0.233152	0.475463	-1.07608	0.0274012	0.469113
ARHGAP21	-0.243513	0.0315889	0.423874	-0.252218	0.0260726	0.22828	-0.21088	0.0645627	0.563849
ARID3B	-0.201276	0.0319717	0.423874	-0.200021	0.0335293	0.245893	-0.187605	0.0609393	0.561491
BTG2	0.513134	0.0318605	0.423874	0.357628	0.0692168	0.313533	0.526528	0.0313406	0.482722
CD1C	0.487162	0.0316376	0.423874	0.39477	0.0656528	0.307505	0.61686	0.00839451	0.32968
CITED2	0.350989	0.0323819	0.423874	0.214202	0.124328	0.379112	0.356568	0.0407457	0.519385
CNTLN	-0.152436	0.0319035	0.423874	-0.16647	0.0160651	0.196796	-0.138742	0.0614918	0.561491
CTBP1-AS	-0.308916	0.0319512	0.423874	-0.285364	0.0185277	0.204731	-0.285712	0.0619444	0.561491
DCUN1D5	0.338445	0.0313058	0.423874	0.30097	0.0262906	0.229029	0.313308	0.0534553	0.546287
DDT	0.410957	0.0319865	0.423874	0.419871	0.0231137	0.221056	0.393329	0.0377314	0.509264
DNM1P51	-0.592127	0.0319103	0.423874	-0.581132	0.0344589	0.24876	-0.361624	0.20184	0.69218
EIF3F	0.258784	0.0320543	0.423874	0.235223	0.0425945	0.26808	0.258846	0.032247	0.486665
EML1	-0.357378	0.031384	0.423874	-0.351918	0.0347237	0.249148	-0.256924	0.130563	0.643447
ETFA	0.300245	0.0317452	0.423874	0.290586	0.0193692	0.20748	0.291845	0.0406579	0.518545
FIBP	0.26323	0.032043	0.423874	0.251834	0.0382088	0.257816	0.244302	0.0504096	0.541805
GARS	0.226831	0.0316092	0.423874	0.215532	0.0388764	0.259173	0.192079	0.0847788	0.591513
GGCT	0.270669	0.0312072	0.423874	0.264074	0.0286176	0.236076	0.23437	0.0666122	0.565044
GLIS2	-0.396123	0.0317034	0.423874	-0.356172	0.0531209	0.287382	-0.412956	0.027627	0.469212
GPR27	-0.556143	0.0320454	0.423874	-0.608719	0.0161622	0.196989	-0.248599	0.339899	0.738921
IDI1	0.249393	0.032265	0.423874	0.214363	0.0212336	0.214075	0.249879	0.0434211	0.526379
IL17RE	0.416244	0.0323956	0.423874	0.4978	0.00524164	0.127028	0.412841	0.0438763	0.526888
LINC01140	0.458984	0.0323329	0.423874	0.452354	0.0240195	0.223006	0.441368	0.0444835	0.528565
MAP1A	-0.350794	0.0320573	0.423874	-0.345763	0.0352282	0.250552	-0.322627	0.0496719	0.541805
MCRIP2	0.401688	0.0312399	0.423874	0.407654	0.0232105	0.221384	0.357671	0.0600405	0.560542
MDH1	0.355463	0.03131	0.423874	0.374899	0.0161134	0.196796	0.343933	0.0379618	0.510108
MIA2	0.172419	0.0323682	0.423874	0.16885	0.0356856	0.251746	0.187896	0.0228392	0.448234
MIR497HG	0.437235	0.0314102	0.423874	0.439367	0.029761	0.238113	0.367027	0.079972	0.582306
MIR503HG	0.467863	0.0317702	0.423874	0.472619	0.0296058	0.237684	0.398896	0.0857703	0.592381
MRPS6	0.331469	0.0323768	0.423874	0.296529	0.0454823	0.271763	0.302068	0.0552742	0.551525
MYCL	0.46967	0.0322719	0.423874	0.387247	0.0643813	0.305648	0.478756	0.038924	0.513945
MYL1	1.40483	0.032361	0.423874	0.287651	0.921145	0.748684	0.0231639	0.993921	0.851993
NCK1-DT	0.419826	0.0318804	0.423874	0.28935	0.0627915	0.303051	0.401604	0.0529521	0.545368
NDUFC2	0.375713	0.0316534	0.423874	0.386967	0.0191732	0.2067	0.352949	0.0449361	0.529027
NDUFS2	0.209326	0.0315581	0.423874	0.187927	0.0389882	0.259434	0.232726	0.0210363	0.438064
NFKBIE	0.443678	0.0317271	0.423874	0.301434	0.0867234	0.335386	0.406941	0.0621286	0.5616
NUDT2	0.349093	0.0313179	0.423874	0.359396	0.0220556	0.216403	0.297708	0.0790956	0.580941
NUTF2	0.239986	0.0312171	0.423874	0.217833	0.0360482	0.252356	0.223974	0.0523583	0.545348
PDHB	0.234148	0.0322854	0.423874	0.209734	0.0280272	0.233617	0.238488	0.0351281	0.499613
PDXK	0.389859	0.0319077	0.423874	0.368675	0.0173844	0.2006	0.360462	0.0552692	0.551525
PQLC1	0.235215	0.0319052	0.423874	0.169891	0.0494886	0.280556	0.215883	0.0598612	0.560222
PSEN2	0.182966	0.0312242	0.423874	0.132564	0.0786492	0.324431	0.185491	0.0424925	0.523688
PSMD1	0.229103	0.0313759	0.423874	0.222872	0.0324699	0.243509	0.213667	0.0583536	0.556382
PWWP2B	0.252976	0.032075	0.423874	0.167709	0.0864416	0.334885	0.286646	0.0213692	0.441378
RASSF4	0.3871	0.0319065	0.423874	0.25051	0.071604	0.316143	0.333639	0.0779384	0.579393
RBM33	-0.263153	0.031924	0.423874	-0.302241	0.00913999	0.160693	-0.171092	0.159769	0.66632
RTEL1-TNFRSF6B	-0.400251	0.0317952	0.423874	-0.437723	0.0180827	0.203174	-0.395401	0.0305549	0.480105
SCAMP1-AS1	0.214902	0.0312587	0.423874	0.175097	0.0602704	0.299791	0.218531	0.0360692	0.50328
SDHC	0.298826	0.0321999	0.423874	0.256182	0.0329241	0.244422	0.288001	0.043605	0.526711
SH3GL2	-0.676132	0.0323583	0.423874	-0.501994	0.0974223	0.348022	-0.625268	0.0614088	0.561491
SLC25A26	0.336935	0.0315143	0.423874	0.329384	0.023253	0.221399	0.317043	0.0449111	0.529027
SLC4A7	0.377888	0.0322583	0.423874	-0.052117	0.814598	0.724312	-0.0710672	0.762636	0.816171
SMPD1	0.143052	0.0322435	0.423874	0.119692	0.0534375	0.287775	0.161733	0.0228641	0.448234
SNRNP35	0.136971	0.0313548	0.423874	0.138863	0.029083	0.236931	0.165853	0.00888356	0.330636
SURF1	0.344285	0.0316666	0.423874	0.306985	0.0353895	0.251054	0.323097	0.049592	0.541759
TACC1	-0.243188	0.0315602	0.423874	-0.258719	0.021073	0.213501	-0.22836	0.0445791	0.528565
TEAD4	0.345896	0.0318083	0.423874	0.338557	0.029682	0.237811	0.385094	0.0241275	0.45716
TRAK2	-0.232267	0.0318967	0.423874	-0.293069	0.00312123	0.100578	-0.224587	0.0455252	0.530763
TREML1	-0.572084	0.0317525	0.423874	-0.60673	0.0206351	0.212377	-0.45314	0.101313	0.613469
TUBB	0.205864	0.0316024	0.423874	0.162833	0.0631857	0.303505	0.170428	0.0897821	0.598834
UBE2G1	0.302044	0.0314732	0.423874	0.281103	0.0341171	0.247583	0.325495	0.0250182	0.460987
UNKL	-0.309493	0.0318838	0.423874	-0.257199	0.0530214	0.287185	-0.246574	0.102078	0.613925
WDR13	0.194355	0.0317473	0.423874	0.192765	0.0336931	0.246461	0.180756	0.0454124	0.529889
ZKSCAN2-DT	-0.23467	0.0322041	0.423874	-0.228958	0.036716	0.254279	-0.161556	0.143517	0.654313
NBPF12	-0.259822	0.0324381	0.424031	-0.280001	0.0190546	0.206342	-0.227413	0.0702232	0.566949
ZC3H10	0.137708	0.0324306	0.424031	0.137165	0.0334698	0.245702	0.154913	0.0225155	0.446937
CABIN1	-0.254102	0.0325071	0.424054	-0.281436	0.0170025	0.200253	-0.194935	0.0979802	0.610089
CASC3	-0.215062	0.0325093	0.424054	-0.239811	0.0153438	0.193551	-0.159046	0.120737	0.632006
LINC02240	0.802456	0.032483	0.424054	1.17576	0.000585607	0.0450079	0.559357	0.14937	0.65903
MYZAP	0.402892	0.0325161	0.424054	0.356803	0.0482126	0.27781	0.446768	0.0232015	0.449305
DOLPP1	0.206933	0.0325512	0.424115	0.135556	0.0712617	0.315975	0.229961	0.0263595	0.464739
GSTM3	0.373463	0.0325422	0.424115	0.371111	0.034214	0.247904	0.371386	0.0366588	0.504066
AOC3	0.678248	0.0325995	0.42414	0.70615	0.025808	0.227773	0.742324	0.0250465	0.460987
SUMO3	0.201658	0.0326228	0.42414	0.153092	0.0436233	0.268844	0.1798	0.0721382	0.569446
RNF24	-0.239024	0.0326618	0.42414	-0.23597	0.0354415	0.25131	-0.159811	0.156674	0.664055
ROGDI	0.24979	0.0326524	0.42414	0.216681	0.0544295	0.290008	0.254115	0.0363662	0.50328
ASH1L	-0.220513	0.0327805	0.42414	-0.210995	0.0401485	0.26188	-0.181443	0.0940526	0.60398
ELK4	-0.200848	0.0327931	0.42414	-0.226389	0.0123166	0.18041	-0.179629	0.0527311	0.545348
NKD2	0.660405	0.0327886	0.42414	0.650929	0.0346852	0.249148	0.102559	0.735507	0.812348
PANK1	0.44657	0.0327308	0.42414	0.446732	0.0329207	0.244422	0.443042	0.0417912	0.521882
PLEKHG3	-0.276352	0.0327458	0.42414	-0.31884	0.0105112	0.169704	-0.203752	0.112505	0.62384
SLURP1	1.25721	0.0327865	0.42414	1.27057	0.0701482	0.314502	0.0308405	0.964656	0.848471
AC026401.3	0.267141	0.0328168	0.42414	0.254908	0.0393511	0.260199	0.236274	0.0717486	0.569408
AC130650.2	-0.401361	0.0328604	0.42414	-0.40491	0.0303522	0.239922	-0.333207	0.0912423	0.599951
AP001505.1	-0.312763	0.0329044	0.42414	-0.315881	0.0306399	0.240609	-0.309744	0.0422582	0.523688
ABHD14B	0.23101	0.0331165	0.42414	0.197339	0.0545662	0.290278	0.247401	0.0283995	0.470335
AL021707.6	-0.272651	0.0332393	0.42414	-0.262998	0.0377298	0.257004	-0.213811	0.11411	0.626165
AL121832.2	0.352771	0.0331437	0.42414	0.334839	0.0425054	0.267856	0.321866	0.0613588	0.561491
AL139287.1	-0.370869	0.0335404	0.42414	-0.368242	0.0342743	0.248112	-0.328889	0.0735319	0.572835
AL732372.3	-0.530508	0.0333449	0.42414	-0.54913	0.0271865	0.232281	-0.499826	0.0448181	0.528885
ANAPC10	0.320244	0.0330525	0.42414	0.294518	0.0269331	0.231121	0.300436	0.0545935	0.550812
ATP5IF1	0.364535	0.0336197	0.42414	0.362757	0.0240881	0.223077	0.329704	0.0597094	0.560209
CD1E	0.439702	0.0336359	0.42414	0.398997	0.0526369	0.286927	0.455028	0.0330763	0.490578
CHSY3	-0.347206	0.0332753	0.42414	-0.333492	0.0408286	0.262971	-0.352521	0.0398397	0.513945
CUL3	0.179385	0.0332231	0.42414	0.168475	0.0324691	0.243509	0.195777	0.0279249	0.469684
DHRS4L2	0.300943	0.0336328	0.42414	0.302045	0.0296574	0.237811	0.277527	0.0428011	0.523986
DLG3	-0.277999	0.0334217	0.42414	-0.271153	0.0384389	0.258085	-0.194012	0.147405	0.657885
DNAJB1	0.256873	0.0332232	0.42414	0.212679	0.0649975	0.306686	0.273133	0.0302424	0.478597
ELP1	-0.229463	0.0334356	0.42414	-0.278794	0.00644532	0.140742	-0.215126	0.0514491	0.544422
FLNB-AS1	-0.72869	0.0330626	0.42414	-0.722972	0.0343361	0.248331	-0.544795	0.126726	0.639841
HIP1	-0.270044	0.0335299	0.42414	-0.24731	0.00807195	0.152113	-0.233266	0.0846777	0.591513
HMGB3P7	-0.75352	0.0336161	0.42414	-0.788152	0.0261151	0.22828	-0.798661	0.0327574	0.489849
HOOK2	0.325654	0.0332977	0.42414	0.359158	0.0128709	0.183194	0.303831	0.0594074	0.559027
INTS8	-0.150748	0.0331049	0.42414	-0.151813	0.0323296	0.243509	-0.113394	0.116843	0.629611
LGALS1	0.432983	0.0335192	0.42414	0.441113	0.0292421	0.237034	0.382089	0.0611183	0.561491
LRCH3	-0.209211	0.0335677	0.42414	-0.180774	0.0246994	0.224815	-0.215897	0.040098	0.515275
MRPS11	0.323705	0.0334063	0.42414	0.313602	0.024609	0.224815	0.304381	0.048273	0.539439
MRPS28	0.3445	0.0333151	0.42414	0.354678	0.0173923	0.2006	0.330465	0.0438925	0.526888
NDUFV3	0.148113	0.033632	0.42414	0.137357	0.0413796	0.265016	0.141433	0.0510951	0.544422
NT5DC4	-0.790756	0.0335369	0.42414	-0.65332	0.0715665	0.316108	-0.982973	0.0117052	0.358866
NTN4	-0.434303	0.0332012	0.42414	-0.609965	0.00166732	0.0743254	-0.395765	0.0563402	0.552889
[truncated: 28,843 more rows]
