# Supplementary material for: Rituximab versus tocilizumab in rheumatoid arthritis: synovial biopsy-based biomarker analysis of the phase 4 R4RA randomized trial
Source: Nat Med. 2022 May 19;28(6):1256–68. doi: 10.1038/s41591-022-01789-0 (PMC9205785; doi:10.1038/s41591-022-01789-0)
Supplement: Supplementary file 4 — Three-way DEG analysis of patients who were pro-rituximab, pro-tocilizumab or refractory. [file 41591_2022_1789_MOESM4_ESM.xlsx]

## Sheet: a.Refractory
Gene	Refractory_Pro-RTX_pvalue	Refractory_Pro-RTX_qvalue	Refractory_Pro-RTX_log2FoldChange	Pro-RTX_Pro-TOC_pvalue	Pro-RTX_Pro-TOC_qvalue	Pro-RTX_Pro-TOC_log2FoldChange	Pro-TOC_Refractory_pvalue	Pro-TOC_Refractory_qvalue	Pro-TOC_Refractory_log2FoldChange	LRT_pvalue	LRT_qvalue	LRT_log2FoldChange
AATK	0.000113301	0.00796144	1.77746	0.156334	1	-0.771796	0.0179318	0.0697043	-1.00567	0.000591005	0.00561203	-1.00567
ABCA2	0.0132486	0.0577614	0.586133	0.893804	1	0.0373783	0.00451117	0.0279169	-0.623511	0.0040375	0.0208192	-0.623511
ABCA3	0.00204989	0.021579	0.796863	0.893595	1	-0.040917	0.00161594	0.0149586	-0.755946	0.00058423	0.00556959	-0.755946
ABCB1	0.00683047	0.0397026	0.947529	0.510949	1	-0.27249	0.0373367	0.112494	-0.675039	0.0115853	0.043083	-0.675039
ABI3BP	0.0600285	0.141216	0.608707	0.47302	1	0.274699	0.00325412	0.0227677	-0.883406	0.00867211	0.0350666	-0.883406
ABLIM1	0.00672958	0.039389	0.930183	0.903724	1	-0.0491058	0.00564216	0.0320349	-0.881077	0.00340809	0.0185362	-0.881077
ABO	0.00855174	0.0449931	1.33949	0.980581	1	0.0146793	0.00398452	0.0258747	-1.35417	0.00389475	0.0203435	-1.35417
ABR	0.0771788	0.163926	0.38627	0.339101	1	0.247143	0.00178224	0.0158376	-0.633413	0.00567902	0.026285	-0.633413
ABTB1	0.0128682	0.0569008	0.619267	0.774035	1	-0.0845399	0.0205545	0.0762254	-0.534727	0.0113908	0.0426365	-0.534727
ABTB2	0.00296911	0.0258189	1.13863	0.191663	1	-0.591729	0.123046	0.249428	-0.546899	0.0134068	0.0473874	-0.546899
AC006254.1	0.00996341	0.0491344	0.864708	0.36505	1	0.360455	8.48382e-05	0.00366507	-1.22516	0.000221651	0.00296895	-1.22516
AC009690.1	0.0326019	0.0979795	0.613577	0.337684	1	0.327049	0.000432218	0.00705501	-0.940626	0.00127696	0.00925833	-0.940626
AC013489.1	0.00522081	0.0341223	1.22816	0.648208	1	-0.238208	0.0155909	0.0634493	-0.989951	0.00628396	0.0282473	-0.989951
AC015813.2	0.000379202	0.011062	0.933023	0.830459	1	0.0666358	4.0654e-05	0.00307847	-0.999658	1.36313e-05	0.000688145	-0.999658
AC068580.4	0.029781	0.0933325	0.683755	0.859905	1	0.0657334	0.0101761	0.0473037	-0.749488	0.0125836	0.0455687	-0.749488
AC104452.1	0.0189298	0.0716717	1.01401	0.416721	1	0.415518	0.000366726	0.00651034	-1.42952	0.00112882	0.00860424	-1.42952
AC114490.3	0.00882044	0.0458766	0.76097	0.61497	1	0.173539	0.000538095	0.00787492	-0.934509	0.000682244	0.00611094	-0.934509
AC138894.1	0.01048	0.0505103	0.66923	0.672317	1	0.132117	0.00102653	0.0113332	-0.801347	0.00111478	0.00852871	-0.801347
AC244197.3	0.218229	0.298402	0.502265	0.181301	1	0.647019	0.00247978	0.0192938	-1.14928	0.0141572	0.0492196	-1.14928
ACACB	0.00208469	0.0218013	1.08374	0.363546	1	-0.37839	0.030699	0.0989789	-0.705346	0.00471691	0.0231412	-0.705346
ACAD11	0.026359	0.0867587	0.551117	0.21089	1	0.367443	6.65722e-05	0.00353262	-0.91856	0.000275409	0.00341242	-0.91856
ACADSB	0.0118605	0.0543775	0.423886	0.930148	1	0.0174758	0.00468227	0.0283901	-0.441362	0.00359833	0.0192381	-0.441362
ACAN	3.47809e-05	0.00616854	3.2057	0.193518	1	-1.19059	0.00496252	0.0294549	-2.01511	0.000386112	0.00424562	-2.01511
ACAP3	0.0108421	0.0513434	0.566724	0.98955	1	-0.0034464	0.0063315	0.0345244	-0.563278	0.00444711	0.0222353	-0.563278
ACCS	0.0146972	0.0614099	0.676088	0.56933	1	0.186601	0.000789144	0.0096747	-0.862689	0.00128598	0.00929396	-0.862689
ACIN1	0.126788	0.21804	0.307905	0.299594	1	0.247428	0.00298962	0.0215449	-0.555333	0.0106012	0.04053	-0.555333
ACKR4	0.000795526	0.0144054	1.59835	0.486322	1	-0.392755	0.00625981	0.0342831	-1.2056	0.00110764	0.00849329	-1.2056
ACTC1	2.38106e-05	0.00583729	2.82709	0.0508522	1	-1.5437	0.0369888	0.111844	-1.28339	0.000668278	0.00603398	-1.28339
ACTG2	0.000202572	0.00911404	2.30828	0.201655	1	-0.937974	0.0172547	0.0677747	-1.3703	0.00128415	0.00928571	-1.3703
ACTN1	0.055122	0.133669	0.465261	0.465892	1	0.209216	0.00272081	0.0203561	-0.674477	0.006697	0.0294566	-0.674477
ACTN4	0.00911904	0.0467244	0.596671	0.592087	1	0.145006	0.000474347	0.00738763	-0.741677	0.000618387	0.00575948	-0.741677
ADAM11	0.00145271	0.0184319	1.38911	0.328338	1	-0.505253	0.0280644	0.0930766	-0.88386	0.00366464	0.0195053	-0.88386
ADAMTS10	0.00234787	0.0228389	0.926806	0.944595	1	0.0250424	0.000754641	0.00943928	-0.951849	0.000411201	0.00443883	-0.951849
ADAMTS7	0.192826	0.278798	0.483706	0.199273	1	0.564065	0.0023632	0.0187069	-1.04777	0.0128356	0.0461247	-1.04777
ADCY2	0.00168697	0.0197299	1.18988	0.199746	1	-0.574528	0.0793226	0.186212	-0.615347	0.00726458	0.0311401	-0.615347
ADCY4	0.000194288	0.00903939	1.46636	0.330992	1	-0.452438	0.00545131	0.0312231	-1.01393	0.000363825	0.00408339	-1.01393
ADCY5	0.00174453	0.0200536	1.37116	0.461548	1	-0.381468	0.0143953	0.059938	-0.989695	0.00295001	0.0168355	-0.989695
ADCY6	0.00282122	0.0252033	0.906705	0.636622	1	-0.169665	0.00885227	0.0430105	-0.73704	0.00247138	0.0148434	-0.73704
ADCY9	0.00838797	0.0444803	0.718894	0.889685	1	0.0447652	0.00253924	0.0195618	-0.763659	0.00207242	0.0131441	-0.763659
ADGRE3	0.0159353	0.0645957	1.43442	0.645002	1	0.325002	0.00140818	0.0136613	-1.75942	0.00306695	0.0173375	-1.75942
ADGRF5	0.0136352	0.0585746	0.855357	0.681589	1	0.168318	0.0014606	0.0139689	-1.02367	0.00210846	0.0132928	-1.02367
ADGRG3	0.023799	0.0819297	1.30743	0.346364	1	0.645788	0.000283904	0.00573242	-1.95321	0.00143273	0.0100201	-1.95321
ADGRL1	0.00616805	0.0376224	0.741993	0.977029	1	-0.00922941	0.00354026	0.0241502	-0.732764	0.00214517	0.0134306	-0.732764
ADGRL2	0.012154	0.0551192	0.820999	0.740965	1	-0.128037	0.022461	0.0804369	-0.692962	0.0122652	0.0448344	-0.692962
ADHFE1	0.00953766	0.0479255	0.703914	0.845076	1	0.0628754	0.00229667	0.0184036	-0.76679	0.002062	0.013091	-0.76679
ADRA2A	1.03395e-05	0.00537797	2.05597	0.0710495	1	-0.995089	0.0139771	0.0589778	-1.06088	0.000129842	0.00212165	-1.06088
ADRA2B	0.00971693	0.0484443	1.22058	0.662629	1	-0.243875	0.0253304	0.0872984	-0.976705	0.0126422	0.0457079	-0.976705
AFAP1L1	0.00261271	0.0242762	0.982107	0.870488	1	0.0629671	0.000552852	0.00799208	-1.04507	0.000363841	0.00408339	-1.04507
AGAP5	0.196741	0.281743	0.338308	0.157325	1	0.439127	0.0014104	0.0136613	-0.777434	0.00753728	0.031932	-0.777434
AGRN	0.00467767	0.0324632	0.968532	0.712121	1	0.149472	0.000431066	0.00704388	-1.118	0.00046415	0.00477144	-1.118
AHDC1	0.00762189	0.0419536	0.86999	0.586431	1	0.209862	0.000356348	0.00643527	-1.07985	0.00053196	0.00524995	-1.07985
AHI1	0.197596	0.28246	0.280252	0.190923	1	0.336675	0.00224035	0.0181364	-0.616927	0.010334	0.0397658	-0.616927
AHNAK	0.129257	0.220351	0.323948	0.300025	1	0.26173	0.00310397	0.0220776	-0.585678	0.0111605	0.042044	-0.585678
AHSP	0.0298362	0.0933384	1.60911	0.556657	1	0.516748	0.00202695	0.017028	-2.12586	0.00671869	0.0295271	-2.12586
AKAP1	0.000258122	0.00992742	0.743237	0.453092	1	-0.180603	0.00286047	0.02086	-0.562634	0.000184696	0.00261537	-0.562634
AKAP8L	0.00551867	0.0353885	0.484198	0.921194	1	0.0204217	0.00181785	0.0160263	-0.50462	0.00110072	0.00846887	-0.50462
AL109811.3	0.00624903	0.0378088	0.513846	0.508993	1	-0.147042	0.0349324	0.107777	-0.366804	0.00901068	0.0359913	-0.366804
AL160269.1	0.0122377	0.0553602	0.962425	0.9257	1	-0.0424721	0.00982564	0.046118	-0.919953	0.00732488	0.0312997	-0.919953
ALDH8A1	0.0151114	0.0624649	0.774466	0.837978	1	-0.0775513	0.018791	0.0718159	-0.696915	0.0122065	0.0446798	-0.696915
ALOX12	0.00608928	0.0373205	0.910392	0.305708	1	0.406161	2.28118e-05	0.00282803	-1.31655	5.91095e-05	0.00136979	-1.31655
ALOX15	0.00210808	0.0218844	1.88272	0.419445	1	-0.586208	0.0209208	0.0770882	-1.29652	0.00483851	0.0235102	-1.29652
ALPK3	0.033099	0.0987863	1.00619	0.517509	1	0.361813	0.00180206	0.0159444	-1.36801	0.00483527	0.0235102	-1.36801
ALS2CL	5.31125e-05	0.00702472	1.12121	0.399647	1	-0.276416	0.00101463	0.0112658	-0.844791	3.68967e-05	0.00112343	-0.844791
AMOT	0.0118968	0.0544175	0.877613	0.962372	1	-0.0194837	0.00789739	0.0401036	-0.858129	0.00608417	0.0276143	-0.858129
AMOTL1	0.00142409	0.0183009	0.89965	0.511201	1	-0.219183	0.00925921	0.0442878	-0.680467	0.00154665	0.0105916	-0.680467
AMOTL2	0.000115356	0.00796144	1.14794	0.97006	1	0.0132198	2.60775e-05	0.00288971	-1.16116	5.50621e-06	0.000524364	-1.16116
AMPD2	0.026322	0.0866844	0.448426	0.666149	1	0.103026	0.00322912	0.0226668	-0.551452	0.00473195	0.0231898	-0.551452
AMY2B	0.00349356	0.027783	0.635453	0.942555	1	0.0185537	0.00117875	0.0121861	-0.654007	0.000620347	0.00577001	-0.654007
ANAPC2	0.013445	0.0581876	0.410437	0.794742	1	-0.0511129	0.0196529	0.0739135	-0.359324	0.0107283	0.0408549	-0.359324
ANGPT2	0.229985	0.307388	0.301071	0.123911	1	0.457219	0.00114298	0.0120209	-0.758289	0.00666944	0.0293792	-0.758289
ANGPT4	0.000170035	0.00860168	2.23441	0.23464	1	-0.835101	0.00959792	0.0454468	-1.39931	0.000603485	0.00568323	-1.39931
ANK1	0.00321749	0.0268963	1.15113	0.545384	1	-0.279766	0.0162673	0.0653102	-0.871361	0.00441905	0.0221439	-0.871361
ANKFY1	0.0302021	0.0939988	0.443477	0.82827	1	0.05252	0.00899584	0.0434741	-0.495997	0.0108859	0.0412814	-0.495997
ANKK1	0.0019017	0.0209584	1.14933	0.183043	1	-0.583053	0.0922161	0.205818	-0.566278	0.00715839	0.0308211	-0.566278
ANKMY1	0.00178984	0.0203179	0.345034	0.302547	1	-0.134842	0.0401563	0.118043	-0.210192	0.00360076	0.0192435	-0.210192
ANKRD23	0.0437944	0.116311	0.443901	0.217483	1	0.324232	0.000190033	0.0049446	-0.768133	0.000664723	0.0060069	-0.768133
ANKRD33B	0.00149393	0.0186714	0.827163	0.193181	1	-0.401713	0.0777033	0.183559	-0.42545	0.00530948	0.024992	-0.42545
ANKRD34A	0.00983306	0.0487732	0.743881	0.547912	1	0.20661	0.000397992	0.00676904	-0.950492	0.000523392	0.00518472	-0.950492
ANKRD52	0.144893	0.235536	0.421949	0.23162	1	0.409723	0.0019574	0.0166642	-0.831672	0.0089285	0.0357662	-0.831672
ANKS1A	0.00721352	0.0406271	0.567535	0.81667	1	-0.0579359	0.00927667	0.0443455	-0.5096	0.00433897	0.0218474	-0.5096
ANKZF1	0.0178007	0.0686183	0.44683	0.598246	1	0.117552	0.00124972	0.0126324	-0.564382	0.0018049	0.0118723	-0.564382
ANO2	0.000619375	0.0132037	1.37983	0.2206	1	-0.583751	0.0304737	0.0985045	-0.796077	0.00195064	0.0125938	-0.796077
ANO8	0.0172877	0.0674992	0.637131	0.96278	1	-0.0147882	0.0122485	0.0539925	-0.622343	0.00984324	0.0384286	-0.622343
ANXA3	0.00816751	0.0437495	1.16916	0.783922	1	-0.143525	0.0123993	0.0543987	-1.02563	0.00710994	0.0307196	-1.02563
AOC3	0.00102144	0.0158444	1.56034	0.323833	1	-0.554311	0.0223623	0.0802712	-1.00603	0.00293259	0.0167822	-1.00603
AP3M2	0.00124478	0.017321	0.446525	0.183237	1	-0.217842	0.0742494	0.177942	-0.228684	0.00390969	0.0204109	-0.228684
AP4B1	0.0030022	0.0259851	0.414522	0.790947	1	0.0438342	0.000406633	0.00684657	-0.458356	0.000229241	0.00301012	-0.458356
APAF1	0.0116535	0.0538455	0.507651	0.862813	1	0.0411827	0.00327377	0.0228732	-0.548833	0.00279784	0.0161746	-0.548833
APBB2	0.000642033	0.0133518	1.06606	0.40998	1	-0.304438	0.00854079	0.0421578	-0.761618	0.000894561	0.00732689	-0.761618
APBB3	0.00598625	0.0370632	0.566984	0.896002	1	-0.0319084	0.00516249	0.0300508	-0.535076	0.00253202	0.0150743	-0.535076
APOBR	0.103017	0.194027	0.576915	0.348427	1	0.392604	0.00314915	0.0222618	-0.969519	0.0115649	0.0430626	-0.969519
APP	0.202226	0.285524	0.342134	0.215861	1	0.392699	0.00314605	0.0222538	-0.734833	0.014448	0.0498731	-0.734833
AQP1	0.00683069	0.0397026	0.856089	0.549465	1	-0.224033	0.0312878	0.100243	-0.632056	0.0102751	0.0395953	-0.632056
AR	0.00218874	0.0220921	1.11685	0.13281	1	-0.647967	0.164523	0.301334	-0.468887	0.0122929	0.0448993	-0.468887
ARAP3	0.00226182	0.0224063	1.05175	0.691217	1	-0.161868	0.00533362	0.0307458	-0.889881	0.0016072	0.0109073	-0.889881
ARG1	0.0187055	0.0710929	1.79482	0.61958	1	0.449736	0.00155858	0.0145759	-2.24455	0.00459564	0.0227186	-2.24455
ARHGAP1	0.0140146	0.0596527	0.426314	0.903132	1	-0.0249791	0.0126323	0.0550692	-0.401335	0.00821959	0.0338314	-0.401335
ARHGAP17	0.0145876	0.0611297	0.461063	0.860751	1	0.0391817	0.00427394	0.0269831	-0.500245	0.00393947	0.0205049	-0.500245
ARHGAP21	0.108399	0.199985	0.337707	0.348448	1	0.23331	0.00342903	0.0235845	-0.571017	0.0110172	0.0416449	-0.571017
ARHGAP23	0.0117799	0.0541938	0.826804	0.937369	1	0.030515	0.00487208	0.0291228	-0.857319	0.00433463	0.0218426	-0.857319
ARHGAP29	0.0157219	0.0640334	0.593562	0.825785	1	0.0640084	0.00392304	0.0256835	-0.65757	0.00411512	0.0211026	-0.65757
ARHGAP32	0.00138181	0.018056	0.891689	0.405585	1	-0.274393	0.0168423	0.0666786	-0.617295	0.00217259	0.013571	-0.617295
ARHGAP33	0.00506022	0.0337617	1.15537	0.794665	1	0.126655	0.000719541	0.00916265	-1.28202	0.000748974	0.00649486	-1.28202
ARHGAP35	0.00391436	0.0292672	0.562282	0.512645	1	-0.151052	0.0230348	0.0818325	-0.41123	0.00509747	0.0242717	-0.41123
ARHGEF10	0.0103761	0.0503137	0.693863	0.752033	1	0.101191	0.00153912	0.014457	-0.795054	0.00166521	0.0111947	-0.795054
ARHGEF15	0.000168214	0.00860168	1.22295	0.459213	1	-0.284598	0.00184567	0.0160967	-0.938349	0.000137237	0.00217972	-0.938349
ARHGEF17	0.00058365	0.0130077	1.08182	0.773368	1	-0.107159	0.000835385	0.00997718	-0.974658	0.000180862	0.00257624	-0.974658
ARHGEF26	0.000695827	0.0136679	1.19788	0.17423	1	-0.567848	0.0537774	0.143925	-0.630034	0.00303243	0.0171797	-0.630034
ARHGEF28	0.00104102	0.0159369	1.174	0.161421	1	-0.593109	0.0795858	0.186662	-0.58089	0.0050458	0.0241526	-0.58089
ARHGEF7	0.00717017	0.0405272	0.603245	0.728002	1	0.0923209	0.000831799	0.00996609	-0.695566	0.000791066	0.00676057	-0.695566
ARMH4	0.0272035	0.08859	0.584397	0.419651	1	0.252926	0.000654314	0.00876069	-0.837323	0.0015734	0.0107208	-0.837323
ARVCF	0.0036139	0.0281156	0.982515	0.720823	1	-0.142748	0.0072883	0.038147	-0.839768	0.00264999	0.0155516	-0.839768
ASAP2	0.0393594	0.109176	0.767281	0.484381	1	0.308061	0.00185398	0.0161317	-1.07534	0.00482752	0.0235024	-1.07534
ASCC2	0.0250331	0.0840463	0.264021	0.844552	1	0.0273308	0.00763693	0.039264	-0.291352	0.00807363	0.0334672	-0.291352
ASH1L	0.060197	0.141403	0.357278	0.244876	1	0.261736	0.000452972	0.00722093	-0.619014	0.00165735	0.0111584	-0.619014
ATG16L2	0.0320109	0.0969996	0.52565	0.280754	1	0.31288	0.000226781	0.00534945	-0.838531	0.000767234	0.00660908	-0.838531
ATG2B	0.0550667	0.133637	0.496021	0.525045	1	0.194447	0.00400043	0.0258975	-0.690468	0.00900869	0.0359913	-0.690468
ATN1	0.00620794	0.0376854	0.934445	0.728666	1	0.140104	0.000691119	0.00894082	-1.07455	0.0007675	0.00660908	-1.07455
ATOH8	0.00516648	0.0340375	0.753688	0.37292	1	-0.284067	0.0598846	0.154095	-0.469621	0.0118735	0.0438869	-0.469621
ATP1A2	0.00195932	0.0211596	1.55815	0.27679	1	-0.647554	0.0509009	0.138525	-0.910594	0.00747024	0.0317234	-0.910594
ATP2B4	0.0760198	0.162221	0.400139	0.308578	1	0.271623	0.00132252	0.0130862	-0.671762	0.00452484	0.022475	-0.671762
ATP9A	0.000418422	0.0115676	1.07147	0.200363	1	-0.460021	0.0297887	0.0967839	-0.61145	0.00140696	0.00990473	-0.61145
AUTS2	0.0088856	0.0460465	0.893322	0.681773	1	0.165608	0.000825614	0.00993165	-1.05893	0.00108306	0.00839482	-1.05893
AZGP1	0.00185161	0.0207203	1.95934	0.284061	1	-0.797197	0.0459048	0.12951	-1.16214	0.00792349	0.0330816	-1.16214
BAIAP3	0.220211	0.300178	0.499081	0.0680166	1	0.881424	0.000271303	0.00568129	-1.3805	0.00295058	0.0168355	-1.3805
BBS2	0.00332588	0.0272323	0.469869	0.928198	1	-0.0170669	0.00228381	0.0183299	-0.452802	0.000901117	0.0073584	-0.452802
BCAM	0.0012992	0.01772	1.14354	0.35804	1	-0.386498	0.0216602	0.0787105	-0.757045	0.00279044	0.0161456	-0.757045
BCAR1	0.0151288	0.0624963	0.571927	0.799241	1	0.0708347	0.00324338	0.0227138	-0.642762	0.00346627	0.0187535	-0.642762
BCL2L2	0.155704	0.246092	0.258462	0.225565	1	0.261053	0.00209845	0.0174202	-0.519514	0.00855507	0.0347314	-0.519514
BCL6	0.0192474	0.072273	0.620671	0.670279	1	0.133545	0.00216261	0.0177462	-0.754216	0.00311109	0.0174446	-0.754216
BCL9L	0.0452793	0.118721	0.936105	0.560031	1	0.322317	0.00371034	0.0248472	-1.25842	0.00934662	0.0370065	-1.25842
BCOR	0.0361625	0.103887	0.315298	0.663353	1	0.0776975	0.00491744	0.0292951	-0.392995	0.00733062	0.0313144	-0.392995
BEND7	0.00236265	0.0229392	0.837835	0.0743926	1	-0.58155	0.315449	0.453643	-0.256285	0.0145116	0.0499667	-0.256285
BGN	0.0278575	0.0896567	0.843665	0.793883	1	0.118531	0.00684036	0.0365826	-0.962196	0.00984173	0.0384286	-0.962196
BICRAL	0.0400583	0.11027	0.414555	0.46551	1	0.174503	0.00167468	0.0153085	-0.589058	0.00366388	0.0195053	-0.589058
BIRC6	0.412812	0.423868	0.145531	0.0713349	1	0.379268	0.00146699	0.0139934	-0.524799	0.00836879	0.034231	-0.524799
BMP4	0.00506676	0.0337773	0.788457	0.821245	1	-0.0752058	0.00625168	0.0342511	-0.713251	0.00280842	0.016222	-0.713251
BMX	3.7786e-05	0.00617567	1.47363	0.0577049	1	-0.802486	0.0418906	0.121374	-0.671149	0.000358404	0.00403571	-0.671149
BOC	0.00107114	0.0161981	1.03962	0.0829664	1	-0.651627	0.187802	0.328512	-0.387998	0.00729844	0.0312359	-0.387998
BRD1	0.012921	0.0570156	0.420826	0.569449	1	0.114007	0.000662938	0.00877293	-0.534832	0.000884935	0.00727437	-0.534832
BRD8	0.0427342	0.114664	0.352984	0.488232	1	0.142889	0.00214374	0.0176302	-0.495874	0.00449597	0.0223747	-0.495874
BRF1	0.00320516	0.026892	0.424539	0.196818	1	-0.219906	0.125058	0.251874	-0.204633	0.010777	0.0409827	-0.204633
BTBD9	0.101581	0.192273	0.285002	0.338655	1	0.197282	0.00284182	0.0208029	-0.482284	0.00879475	0.0353652	-0.482284
BTNL8	0.0968506	0.186928	0.866222	0.369406	1	0.557475	0.00347586	0.0238192	-1.4237	0.0136745	0.0480211	-1.4237
BTNL9	0.000102582	0.00795465	1.85928	0.247813	1	-0.654228	0.0065592	0.0354184	-1.20505	0.000337421	0.0038897	-1.20505
C11orf95	0.00364902	0.0282956	0.749593	0.494725	1	-0.208303	0.0235564	0.0830852	-0.54129	0.00523008	0.0247211	-0.54129
C1orf115	0.000789325	0.0143886	1.15017	0.139622	1	-0.598605	0.0823099	0.190789	-0.551562	0.00415958	0.0212057	-0.551562
C1orf198	0.00115988	0.016668	0.899908	0.890311	1	-0.0452008	0.000878566	0.0102721	-0.854707	0.000271234	0.00337918	-0.854707
C20orf96	0.00112842	0.0165758	0.455423	0.081505	1	-0.288257	0.193275	0.334941	-0.167166	0.00519086	0.0245898	-0.167166
C2CD2	0.00107529	0.0162036	0.636268	0.388278	1	-0.198713	0.0153607	0.0627164	-0.437555	0.00153656	0.0105385	-0.437555
C3orf62	0.0530999	0.130554	0.352553	0.609377	1	0.110313	0.00626769	0.0343012	-0.462865	0.0115721	0.043066	-0.462865
CA2	0.280569	0.343164	0.442092	0.124684	1	0.745704	0.00182887	0.0160622	-1.1878	0.0126808	0.0457501	-1.1878
CA4	0.00783223	0.0426145	1.40293	0.66363	1	0.273859	0.000684691	0.0089234	-1.67679	0.00111318	0.0085213	-1.67679
CABIN1	0.00113646	0.0165941	0.677674	0.822601	1	-0.0552272	0.00126734	0.0127249	-0.622447	0.000305111	0.00365524	-0.622447
CACHD1	0.000867157	0.0148352	1.00878	0.384484	1	-0.311618	0.0128302	0.0556567	-0.69716	0.00137856	0.00974523	-0.69716
CACNA1C	0.0311085	0.0955139	0.798639	0.769411	1	0.128504	0.00697878	0.0370399	-0.927143	0.0105282	0.0403077	-0.927143
CACNA1H	0.000234715	0.009439	1.66001	0.886557	1	-0.0762139	0.000153563	0.00450793	-1.5838	4.72393e-05	0.0012287	-1.5838
CACNA2D2	0.00605779	0.0372529	0.863157	0.45142	1	0.283048	8.7637e-05	0.003669	-1.1462	0.000132989	0.00214007	-1.1462
CACNB1	0.00567354	0.0360014	0.994275	0.975784	1	-0.0129119	0.00324245	0.0227138	-0.981363	0.00212861	0.0133701	-0.981363
CALCOCO1	0.00325746	0.0269492	0.637561	0.875322	1	-0.0402141	0.00295267	0.0213353	-0.597347	0.00115434	0.00874765	-0.597347
CALD1	0.0222636	0.0786503	0.555083	0.821333	1	0.0648587	0.00591208	0.0329073	-0.619942	0.00687261	0.0300041	-0.619942
CALHM5	0.00132992	0.0179406	1.0235	0.0773955	1	-0.665789	0.224838	0.369677	-0.357708	0.0090011	0.0359913	-0.357708
CAMK2G	0.0111879	0.0525514	0.438152	0.891693	1	0.0278302	0.00362758	0.0244897	-0.465982	0.0029012	0.0166587	-0.465982
CAMKK2	0.00687072	0.0398129	0.416865	0.796452	1	0.0470642	0.00118276	0.0122053	-0.46393	0.000905899	0.00738948	-0.46393
CAP2	0.00383625	0.0289651	1.36481	0.605799	1	-0.288473	0.0138674	0.0586054	-1.07634	0.00483886	0.0235102	-1.07634
CAPN3	0.00113687	0.0165941	0.760634	0.994701	1	0.00183991	0.000437993	0.0071106	-0.762473	0.000144089	0.00225167	-0.762473
CAPN5	0.00338311	0.027373	0.914326	0.293442	1	-0.387623	0.0681989	0.16793	-0.526703	0.00988641	0.0385018	-0.526703
CAPRIN2	0.02116	0.0766117	0.394822	0.619183	1	0.100782	0.00181789	0.0160263	-0.495604	0.00258925	0.0153029	-0.495604
CARD10	0.00134392	0.0180079	1.00815	0.397408	1	-0.314795	0.0173484	0.0680012	-0.693358	0.00231713	0.0141996	-0.693358
CARMIL1	0.00373292	0.0285468	0.583652	0.738714	1	-0.0796463	0.00706757	0.0373567	-0.504006	0.0022268	0.013808	-0.504006
CASC3	0.0010064	0.0158297	0.510264	0.62591	1	0.0894903	3.08389e-05	0.00296955	-0.599754	1.63264e-05	0.000741503	-0.599754
CASKIN2	0.00417581	0.0304539	0.99448	0.720222	1	-0.147089	0.00846376	0.0419155	-0.847391	0.00326685	0.0180338	-0.847391
CASP2	0.0432984	0.115645	0.416646	0.535586	1	0.151197	0.00299941	0.0216002	-0.567843	0.00600961	0.0273766	-0.567843
CASQ2	2.97554e-05	0.00616854	2.23025	0.139056	1	-0.934263	0.00862097	0.0425046	-1.29599	0.000220012	0.00295815	-1.29599
CATSPER2	0.0228366	0.0798034	0.598578	0.784753	1	0.085103	0.00506416	0.0297369	-0.683681	0.00624501	0.0281561	-0.683681
CAVIN1	0.00523823	0.0341223	0.682035	0.972727	1	0.00987699	0.00225766	0.0182002	-0.691912	0.001367	0.00968873	-0.691912
CAVIN2	0.00129989	0.01772	1.2831	0.871113	1	-0.076574	0.00111042	0.0118262	-1.20652	0.000438492	0.00463036	-1.20652
CBLN3	0.477583	0.459334	0.172608	0.0627287	1	0.535826	0.00168437	0.0153597	-0.708434	0.0104145	0.0400079	-0.708434
CCDC121	0.0029344	0.0256747	0.671994	0.426524	1	-0.212559	0.0274055	0.091784	-0.459435	0.00469923	0.0230878	-0.459435
CCDC14	0.0810428	0.169007	0.415882	0.37119	1	0.252254	0.00252591	0.0195021	-0.668137	0.00773012	0.0324996	-0.668137
CCDC188	0.000573738	0.0129817	1.37492	0.507249	1	-0.31444	0.00381873	0.0253019	-1.06048	0.000480432	0.00489817	-1.06048
CCDC3	0.00056574	0.0129381	1.20398	0.173819	1	-0.561703	0.0472487	0.132059	-0.642274	0.00248828	0.0149049	-0.642274
CCDC40	0.0768429	0.163457	0.43949	0.490377	1	0.202902	0.00530869	0.0306243	-0.642392	0.0131278	0.0467294	-0.642392
CCDC68	0.00197105	0.0212043	1.41681	0.414762	1	-0.440766	0.019317	0.0731369	-0.976048	0.00359717	0.0192381	-0.976048
CCDC84	0.0217808	0.0778206	0.462745	0.472246	1	0.171671	0.000702539	0.00900731	-0.634416	0.001335	0.00951158	-0.634416
CCDC9B	0.170562	0.259963	0.354343	0.151348	1	0.43933	0.00094948	0.01079	-0.793673	0.00524742	0.0247807	-0.793673
CCL28	0.000317945	0.0105063	0.83596	0.0795624	1	-0.481157	0.0968089	0.21231	-0.354803	0.00176836	0.0117027	-0.354803
CCM2L	0.00207314	0.0217698	0.973767	0.379983	1	-0.328401	0.0274847	0.0918646	-0.645366	0.00411647	0.0211026	-0.645366
CCNL2	0.00523462	0.0341223	0.587572	0.863635	1	0.0427455	0.00123914	0.0125594	-0.630317	0.000849199	0.00709224	-0.630317
CD109	0.087897	0.177309	0.583289	0.333004	1	0.391415	0.00211151	0.0174802	-0.974704	0.00792381	0.0330816	-0.974704
CD300LG	0.000504115	0.0124998	1.79047	0.240664	1	-0.714309	0.0237897	0.0836723	-1.07616	0.0020752	0.0131441	-1.07616
CD34	0.0026889	0.0245899	1.137	0.414604	1	-0.365513	0.0280988	0.0931289	-0.771482	0.00549352	0.0256626	-0.771482
CDC14B	0.00180275	0.0204281	0.525542	0.367074	1	-0.179724	0.0267281	0.0902813	-0.345818	0.00306793	0.0173375	-0.345818
CDC42BPA	0.00683299	0.0397026	0.624221	0.950662	1	-0.0168947	0.0045567	0.0280367	-0.607326	0.00261413	0.0154211	-0.607326
CDC42BPB	0.0411983	0.112222	0.576677	0.390869	1	0.286712	0.000984938	0.0110755	-0.863388	0.00281102	0.0162301	-0.863388
CDH13	0.0195973	0.073092	1.01464	0.36798	1	0.462975	0.000248434	0.00544836	-1.47761	0.000906012	0.00738948	-1.47761
CDH19	0.000636151	0.0133518	2.1423	0.0538808	1	-1.42633	0.213368	0.357296	-0.71597	0.00919559	0.0365986	-0.71597
CDH24	0.00446733	0.031674	1.09575	0.476862	1	-0.324354	0.0307159	0.09899	-0.771396	0.00803949	0.0333868	-0.771396
CDH5	0.0102001	0.0498931	1.03687	0.991611	1	0.00501951	0.00538109	0.0309391	-1.04189	0.00459588	0.0227186	-1.04189
CDK5RAP2	0.160534	0.250981	0.22587	0.287664	1	0.202578	0.00411701	0.0264149	-0.428449	0.0145119	0.0499667	-0.428449
CEACAM19	0.0150353	0.0622726	0.752108	0.984991	1	0.00689073	0.00814355	0.0408558	-0.758999	0.00697867	0.0303553	-0.758999
CELF6	0.0122996	0.0554987	0.721306	0.96124	1	0.0165963	0.00567126	0.0321029	-0.737902	0.00448539	0.0223526	-0.737902
CEP126	0.0147949	0.0616803	0.676737	0.771584	1	-0.0953572	0.0239267	0.0839957	-0.58138	0.0140584	0.0489264	-0.58138
CEP170B	0.0218552	0.0779116	0.658668	0.292748	1	0.357673	0.000137637	0.00436241	-1.01634	0.000465204	0.00477867	-1.01634
CEP44	0.227377	0.305403	0.206412	0.177224	1	0.273567	0.00254577	0.0195787	-0.479979	0.0112176	0.0421391	-0.479979
CEP68	0.00703883	0.0402023	0.506656	0.83693	1	-0.0457812	0.00819313	0.0410359	-0.460875	0.00383972	0.0201245	-0.460875
CEP95	0.00131164	0.0177693	0.626747	0.932744	1	0.0194834	0.000353284	0.00641585	-0.64623	0.000129988	0.00212165	-0.64623
CFAP70	0.000198363	0.00908893	1.01731	0.707368	1	-0.12235	0.000429716	0.00702948	-0.894959	4.39155e-05	0.00119414	-0.894959
CGNL1	0.00357732	0.0280684	0.921173	0.390888	1	-0.320953	0.0406606	0.118919	-0.60022	0.00771556	0.0324585	-0.60022
CHKA	0.0544271	0.132666	0.313508	0.362971	1	0.175648	0.0012343	0.0125273	-0.489156	0.0032847	0.0180956	-0.489156
CHODL	0.00326105	0.0269598	1.51761	0.233993	1	-0.725397	0.0935694	0.207726	-0.792209	0.0136986	0.0480685	-0.792209
CHRD	0.00323523	0.0269034	0.874601	0.685846	1	-0.142119	0.00781479	0.0398732	-0.732482	0.0024668	0.0148356	-0.732482
CHST3	0.0625967	0.144257	0.647088	0.516164	1	0.266948	0.00458001	0.028134	-0.914036	0.0115297	0.042955	-0.914036
CHSY3	0.00822933	0.0439682	0.771398	0.584674	1	-0.188815	0.0308615	0.099264	-0.582583	0.0110185	0.0416449	-0.582583
CIC	0.00512745	0.0339188	0.687347	0.7081	1	0.10877	0.000472983	0.00738763	-0.796117	0.00043836	0.00463036	-0.796117
CILP2	1.64527e-05	0.00558586	3.06295	0.0716242	1	-1.51437	0.0187017	0.0716755	-1.54858	0.000471242	0.00482703	-1.54858
CIZ1	0.00134874	0.0180104	0.439393	0.722533	1	-0.0575854	0.00266983	0.020095	-0.381808	0.000519061	0.00516136	-0.381808
CKAP5	0.183443	0.271143	0.264854	0.129773	1	0.356986	0.000764871	0.00949608	-0.62184	0.00415916	0.0212057	-0.62184
CKB	7.1959e-05	0.00734917	1.96763	0.142588	1	-0.859417	0.0158388	0.0640987	-1.10821	0.000494394	0.00498903	-1.10821
CKMT2	0.00258022	0.024115	1.38539	0.427655	1	-0.432894	0.0248131	0.0861806	-0.9525	0.00503701	0.0241191	-0.9525
CLASRP	0.0216755	0.0776837	0.32762	0.989541	1	-0.00221336	0.0138904	0.0586614	-0.325406	0.0114722	0.0427995	-0.325406
CLC	0.0500545	0.126131	1.55431	0.27609	1	1.02399	0.000473203	0.00738763	-2.5783	0.0043348	0.0218426	-2.5783
CLCN4	0.002224	0.0222452	0.710848	0.194461	1	-0.356732	0.0996366	0.216318	-0.354116	0.0080036	0.0332989	-0.354116
CLEC3A	0.000515541	0.0125665	2.85054	0.931632	1	0.0835281	0.000117582	0.00408106	-2.93406	0.000202797	0.00281303	-2.93406
CLSTN1	0.0131858	0.0576039	0.533658	0.968706	1	0.00999158	0.00647922	0.0351129	-0.543649	0.00510498	0.0242989	-0.543649
CLU	0.00401898	0.0297182	1.31047	0.417722	1	-0.436589	0.0386033	0.114878	-0.873881	0.00945117	0.0373473	-0.873881
CMIP	0.327341	0.372553	0.29252	0.0882012	1	0.602339	0.00123758	0.0125521	-0.894859	0.0085388	0.0347119	-0.894859
CMTM2	0.071856	0.156746	1.16777	0.330605	1	0.747695	0.00148486	0.0140796	-1.91547	0.00817319	0.0337357	-1.91547
CMTM5	0.151645	0.242102	0.92195	0.209642	1	0.958396	0.00168104	0.015348	-1.88035	0.0123118	0.0449465	-1.88035
CNN1	0.000400863	0.0112673	1.83336	0.0995836	1	-1.0088	0.085778	0.195938	-0.824565	0.00380547	0.0200069	-0.824565
CNNM2	0.00837554	0.044469	0.476519	0.828618	1	-0.0463537	0.0103126	0.047672	-0.430166	0.00500008	0.0239643	-0.430166
CNNM3	0.00340392	0.0274755	0.63024	0.630833	1	-0.122356	0.0108752	0.0495699	-0.507884	0.00287229	0.0165207	-0.507884
CNTNAP1	0.0210521	0.0763726	0.67685	0.984735	1	-0.00664509	0.0137137	0.0581443	-0.670205	0.0123125	0.0449465	-0.670205
CNTNAP3C	0.0399154	0.110044	0.766308	0.640471	1	0.208466	0.00514336	0.0299976	-0.974774	0.00878309	0.0353646	-0.974774
COBLL1	0.00546534	0.035206	0.752702	0.627374	1	-0.155629	0.0175077	0.0684624	-0.597073	0.00581259	0.0267211	-0.597073
COCH	0.00102971	0.0158921	1.82895	0.0557249	1	-1.26042	0.270514	0.414155	-0.568536	0.0123537	0.0450246	-0.568536
COG1	0.00159644	0.0192723	0.395487	0.829273	1	-0.0319814	0.00172623	0.015571	-0.363505	0.000413785	0.0044561	-0.363505
COL11A2	3.31958e-05	0.00616854	2.6343	0.369949	1	-0.673702	0.00084095	0.0100197	-1.9606	8.04679e-05	0.00162852	-1.9606
COL12A1	0.00668263	0.039259	1.14363	0.700582	1	-0.19176	0.0149227	0.0614976	-0.951866	0.00699228	0.030395	-0.951866
COL16A1	0.00301563	0.026081	0.998343	0.925176	1	0.0373889	0.000907511	0.0104557	-1.03573	0.000582124	0.00556411	-1.03573
COL18A1	0.0274295	0.0889753	0.672468	0.764521	1	0.10803	0.00578337	0.0324619	-0.780498	0.0081112	0.033541	-0.780498
COL21A1	0.00739015	0.0411938	1.24079	0.653255	1	-0.246329	0.0205794	0.0762989	-0.994456	0.0093983	0.0371874	-0.994456
COL24A1	0.029532	0.0928884	0.595131	0.792044	1	0.0858718	0.00783059	0.0399266	-0.681003	0.00986855	0.0384874	-0.681003
COL27A1	0.0543475	0.132548	0.717873	0.388541	1	0.380795	0.00151403	0.0143019	-1.09867	0.00501091	0.0240026	-1.09867
COL2A1	0.00081232	0.0145239	3.09122	0.444964	1	0.836793	4.85298e-06	0.00177556	-3.92801	8.19976e-05	0.00164301	-3.92801
COL5A3	0.0320553	0.0970756	0.790969	0.328757	1	0.426366	0.000376813	0.00660602	-1.21733	0.00139937	0.00986664	-1.21733
COLCA2	0.00337559	0.0273568	1.05272	0.235276	1	-0.50315	0.0914647	0.204687	-0.549572	0.0106798	0.0407502	-0.549572
COMP	0.00382502	0.0289467	1.91018	0.524642	1	-0.49692	0.0210387	0.0773895	-1.41326	0.00808307	0.0334757	-1.41326
CORO2B	0.000623135	0.0132396	1.288	0.249873	1	-0.512332	0.0259924	0.0885942	-0.775673	0.00192951	0.0125019	-0.775673
CORO6	0.00633022	0.0379935	1.25285	0.756311	1	0.168482	0.000839258	0.0100155	-1.42133	0.0010829	0.00839482	-1.42133
CPE	0.00922011	0.0470161	0.849902	0.566218	1	-0.221463	0.0378629	0.11348	-0.62844	0.0142393	0.049404	-0.62844
CPEB2	0.0325357	0.0979142	0.464439	0.513407	1	0.16824	0.00172552	0.015571	-0.632679	0.00337835	0.0184321	-0.632679
CPSF7	0.0411685	0.112165	0.420613	0.508672	1	0.161065	0.00233543	0.0185701	-0.581678	0.00486424	0.0236082	-0.581678
CRAMP1	0.0551794	0.133702	0.556951	0.447307	1	0.261181	0.00239789	0.0188653	-0.818132	0.00637398	0.0285386	-0.818132
CREBBP	0.0304216	0.0944513	0.483344	0.487083	1	0.18361	0.00128321	0.0128498	-0.666954	0.00266244	0.0156112	-0.666954
CRIM1	3.89316e-05	0.00620378	1.25863	0.259112	1	-0.408447	0.00273486	0.0204002	-0.850185	6.36615e-05	0.0014219	-0.850185
CRISPLD1	0.00220094	0.0221301	1.17771	0.472726	1	-0.326669	0.0170275	0.0671286	-0.851046	0.00354785	0.0191111	-0.851046
CRMP1	0.020682	0.0755809	0.812922	0.638505	1	0.195513	0.00198264	0.0167933	-1.00843	0.0033046	0.0181684	-1.00843
CROCC	0.0123139	0.0555088	0.623206	0.558412	1	0.172396	0.000571043	0.0081041	-0.795602	0.000877186	0.00723257	-0.795602
CRTC3	0.103798	0.194677	0.26158	0.367294	1	0.171577	0.00369165	0.0247552	-0.433156	0.0108682	0.0412554	-0.433156
CRY2	0.00600204	0.0370903	0.713153	0.748921	1	-0.098257	0.0106277	0.0487383	-0.614896	0.0044213	0.022147	-0.614896
CRYAB	0.00133235	0.0179544	1.63261	0.401581	1	-0.504713	0.01682	0.0666433	-1.1279	0.00307624	0.0173556	-1.1279
CSAD	0.00863057	0.0452957	0.709024	0.725438	1	0.112184	0.00104136	0.0114608	-0.821209	0.00112082	0.00855085	-0.821209
CSDC2	9.5885e-05	0.00795465	1.9626	0.0896837	1	-1.00833	0.0389431	0.115525	-0.954271	0.000919208	0.00746126	-0.954271
CSF3R	0.0136152	0.058519	1.07505	0.476797	1	0.366652	0.000360492	0.00646844	-1.4417	0.000943705	0.0076234	-1.4417
CSPG4	0.019833	0.0736234	0.913496	0.444602	1	0.354591	0.000489885	0.00750019	-1.26809	0.00133322	0.00950888	-1.26809
CTNND1	0.120653	0.211794	0.333445	0.330367	1	0.247364	0.00356245	0.0242355	-0.580809	0.0120073	0.0441829	-0.580809
CTPS2	0.0717608	0.156618	0.359332	0.496069	1	0.160795	0.00489581	0.0292126	-0.520127	0.0115183	0.0429244	-0.520127
CTTN	0.00830305	0.0441954	0.710267	0.582264	1	0.17507	0.000389101	0.00669355	-0.885337	0.000540809	0.00531205	-0.885337
CX3CL1	0.000113377	0.00796144	1.38532	0.292946	1	-0.446408	0.0047422	0.0286493	-0.93891	0.000212619	0.00290184	-0.93891
CXCR1	0.0508471	0.127198	1.21942	0.313764	1	0.744341	0.000701985	0.00900731	-1.96376	0.00419624	0.0213584	-1.96376
CXCR2	0.0358561	0.103533	1.23479	0.238117	1	0.82117	0.000165769	0.00466539	-2.05596	0.00135817	0.00963621	-2.05596
CYP26B1	0.00360462	0.0281156	1.00094	0.791479	1	0.10765	0.000514833	0.00772444	-1.10859	0.000440389	0.00464317	-1.10859
CYP2D6	0.00515387	0.0340072	0.992215	0.718756	1	-0.151534	0.0103839	0.0478834	-0.840681	0.00407305	0.0209354	-0.840681
CYP2D7	0.00324193	0.0269182	0.698864	0.121725	1	-0.434287	0.220735	0.364788	-0.264577	0.014211	0.049335	-0.264577
CYP4B1	3.67227e-05	0.00617567	2.96756	0.0589313	1	-1.60284	0.0385715	0.114868	-1.36473	0.000998469	0.00793855	-1.36473
CYP4F3	0.0410735	0.112104	1.00278	0.507134	1	0.385524	0.00230152	0.0184053	-1.3883	0.00657991	0.0291816	-1.3883
CYP4X1	0.001954	0.0211596	1.36944	0.135955	1	-0.779409	0.148617	0.281906	-0.590028	0.0118592	0.0438533	-0.590028
CYTH3	0.0250137	0.0840256	0.64763	0.627164	1	0.166032	0.00239965	0.018866	-0.813662	0.00403795	0.0208192	-0.813662
D2HGDH	0.000140404	0.00847559	0.769507	0.468895	1	-0.173208	0.00145288	0.0139128	-0.596299	7.48627e-05	0.00156886	-0.596299
DAAM1	0.0613151	0.14293	0.413703	0.545115	1	0.158272	0.00529178	0.0305779	-0.571975	0.0114038	0.0426413	-0.571975
DAAM2	0.00183528	0.0206135	0.953892	0.862946	1	-0.06252	0.00169127	0.0153945	-0.891372	0.000610668	0.00572309	-0.891372
DCAF5	0.0608771	0.142235	0.280294	0.535597	1	0.109605	0.00494656	0.0294218	-0.389899	0.0102081	0.0393932	-0.389899
DCHS1	0.0140086	0.0596468	0.90317	0.534383	1	0.270157	0.000578887	0.00816905	-1.17333	0.00116692	0.00880369	-1.17333
DCLK2	0.000159159	0.00857354	1.04147	0.808403	1	-0.0793018	0.000162514	0.00464278	-0.96217	2.00788e-05	0.000811007	-0.96217
DDHD2	0.0231068	0.0804171	0.372317	0.458807	1	0.143652	0.000687585	0.0089408	-0.51597	0.00129904	0.00936345	-0.51597
DDX11	0.0943687	0.184297	0.436974	0.360941	1	0.282447	0.00300604	0.0216272	-0.719421	0.00975224	0.0381873	-0.719421
DDX17	0.0682179	0.151669	0.443014	0.392206	1	0.245837	0.00223402	0.0181145	-0.688851	0.00649853	0.0289151	-0.688851
DDX19A	0.0118832	0.0544136	0.225758	0.853229	1	-0.0196497	0.0132679	0.0568924	-0.206108	0.00714315	0.030797	-0.206108
DDX42	0.150566	0.240922	0.208063	0.149772	1	0.246651	0.000708333	0.0090661	-0.454714	0.00334106	0.0183169	-0.454714
DENND3	0.070557	0.154867	0.45254	0.360637	1	0.270621	0.00183848	0.0160747	-0.72316	0.00575028	0.0265244	-0.72316
DES	0.000936097	0.0153189	1.67562	0.437844	1	-0.464764	0.00987877	0.0462826	-1.21086	0.00176668	0.0116973	-1.21086
DGCR2	0.0188194	0.0713667	0.348253	0.956245	1	0.00962284	0.00923783	0.0442162	-0.357876	0.00786151	0.0329094	-0.357876
DGCR8	0.0375445	0.106195	0.41956	0.550492	1	0.142547	0.00268186	0.0201451	-0.562106	0.00508144	0.0242208	-0.562106
DGKD	0.0131263	0.0574442	0.564417	0.76794	1	0.0794721	0.00230278	0.0184053	-0.643889	0.00245817	0.0148067	-0.643889
DHX16	0.0275482	0.0890884	0.353354	0.553515	1	0.112437	0.00173855	0.015646	-0.465792	0.00291465	0.0167147	-0.465792
DHX34	0.0305455	0.0945596	0.489085	0.734262	1	0.0908608	0.00568544	0.0321347	-0.579946	0.00793276	0.0331056	-0.579946
DHX37	0.0104733	0.050497	0.391775	0.973326	1	0.00605555	0.00499007	0.0295284	-0.397831	0.00339746	0.018514	-0.397831
DHX38	0.0265864	0.087172	0.358439	0.635564	1	0.0906388	0.00273795	0.0204014	-0.449078	0.00404195	0.0208308	-0.449078
DIDO1	0.00655098	0.038681	0.493331	0.9335	1	-0.0179128	0.00473347	0.0286081	-0.475418	0.00247788	0.0148759	-0.475418
DIS3L2	0.142535	0.233356	0.174743	0.29208	1	0.14875	0.00343248	0.0235866	-0.323493	0.0114035	0.0426413	-0.323493
DIXDC1	0.0348129	0.101684	0.597841	0.828815	1	0.072459	0.0107421	0.0490676	-0.6703	0.0142121	0.049335	-0.6703
DLG3	0.0159896	0.0647099	0.567817	0.813803	1	-0.0657236	0.0215825	0.0785235	-0.502093	0.0133324	0.0472324	-0.502093
DLG5	0.00217183	0.0220485	0.895314	0.63431	1	-0.164323	0.00693143	0.0368971	-0.730991	0.00172686	0.0115463	-0.730991
DLGAP4	0.0520203	0.129095	0.424254	0.469704	1	0.186739	0.00255467	0.019612	-0.610993	0.00602304	0.0274101	-0.610993
DLL1	0.0078092	0.0425883	0.927805	0.742132	1	-0.135783	0.0142682	0.0595858	-0.792022	0.00689658	0.0300849	-0.792022
DLL4	0.00443307	0.0315012	1.01975	0.290349	1	-0.448137	0.085204	0.195132	-0.571618	0.0142655	0.0494318	-0.571618
DLX5	0.0090375	0.0464934	1.22901	0.747107	1	-0.179741	0.0161252	0.0649714	-1.04927	0.00910839	0.0363155	-1.04927
DMPK	0.00149139	0.0186688	0.944509	0.732423	1	-0.12027	0.00279959	0.0206312	-0.824239	0.000739666	0.00643056	-0.824239
DMTF1	0.295767	0.353051	0.276555	0.0972585	1	0.518981	0.00119096	0.0122364	-0.795535	0.00764887	0.0322479	-0.795535
DMTN	0.0058609	0.0365534	1.37645	0.742452	1	-0.194183	0.0107177	0.0489862	-1.18227	0.00567367	0.0262692	-1.18227
DNAAF5	0.0349546	0.101829	0.303046	0.722487	1	0.0604457	0.00642537	0.0348968	-0.363492	0.0088619	0.0355729	-0.363492
DNAH1	0.0304429	0.0944714	0.586364	0.473407	1	0.229924	0.00116356	0.0121092	-0.816288	0.00259782	0.0153316	-0.816288
DNHD1	0.0451396	0.118566	0.52578	0.0812131	1	0.542019	1.18104e-05	0.00249527	-1.0678	0.000101802	0.00185068	-1.0678
DNM1	0.094938	0.18485	0.683939	0.318332	1	0.483379	0.00211971	0.0175094	-1.16732	0.00895652	0.0358679	-1.16732
DNMBP	0.0410652	0.112104	0.546764	0.576998	1	0.176707	0.00357948	0.0242852	-0.723472	0.00702007	0.0304865	-0.723472
DOCK1	0.0438308	0.11636	0.482438	0.64453	1	0.130648	0.00574917	0.0323904	-0.613086	0.0101036	0.0390816	-0.613086
DOCK9	0.00221669	0.0222187	1.11739	0.842618	1	-0.0857735	0.00232303	0.0184865	-1.03161	0.000946803	0.00763361	-1.03161
DOK6	0.00917376	0.0468541	0.990075	0.861996	1	0.0779941	0.00213314	0.0175912	-1.06807	0.0021257	0.0133642	-1.06807
DPF2	0.00372692	0.0285181	0.380735	0.948749	1	-0.00998236	0.00232271	0.0184865	-0.370753	0.000957641	0.00769048	-0.370753
DPH1	0.0129646	0.0570871	0.294614	0.808213	1	-0.0340544	0.0177528	0.069242	-0.260559	0.00945157	0.0373473	-0.260559
DSP	0.000147275	0.00850264	2.23775	0.240238	1	-0.818797	0.00932142	0.0445311	-1.41895	0.000686394	0.00612426	-1.41895
DST	0.0508121	0.127161	0.547738	0.439483	1	0.256437	0.00199245	0.0168478	-0.804175	0.00529195	0.0249527	-0.804175
DTX4	0.00133476	0.0179555	1.011	0.134312	1	-0.55789	0.120146	0.24554	-0.453111	0.00685872	0.0299583	-0.453111
DVL2	0.00605636	0.0372529	0.348142	0.663103	1	-0.0653824	0.0161589	0.0650044	-0.28276	0.00516634	0.0245113	-0.28276
DYNC1LI2	0.117756	0.209163	0.406267	0.263281	1	0.343673	0.00185375	0.0161317	-0.74994	0.00755872	0.031977	-0.74994
DZIP1L	0.0513243	0.128015	0.55437	0.506353	1	0.223839	0.00319959	0.0225095	-0.778209	0.00745332	0.0316692	-0.778209
EBF3	0.00389593	0.0292245	0.977079	0.445307	1	-0.305596	0.0323308	0.102534	-0.671483	0.00727852	0.0311678	-0.671483
ECE1	0.00554429	0.0354992	0.735174	0.725277	1	0.110174	0.000584917	0.00823863	-0.845347	0.000557897	0.00543383	-0.845347
ECHDC2	0.0029457	0.0256854	0.731656	0.423422	1	-0.232967	0.0288337	0.0947273	-0.498689	0.00507395	0.0242191	-0.498689
EDN1	0.00318488	0.0267924	1.0509	0.538001	1	-0.259675	0.0165282	0.0659224	-0.791223	0.00421516	0.0214387	-0.791223
EEF2K	0.00854312	0.0449663	0.494182	0.500713	1	0.149705	0.000221043	0.00526893	-0.643887	0.000310637	0.00368741	-0.643887
EFHD1	0.000786696	0.014368	1.42939	0.265655	1	-0.560578	0.0275395	0.0919863	-0.868816	0.00255858	0.0151821	-0.868816
EHBP1	0.0304688	0.0944722	0.487358	0.782401	1	0.0736136	0.00726215	0.0380645	-0.560972	0.00949131	0.0374573	-0.560972
EHD2	0.01237	0.0556814	0.774	0.919619	1	0.0369311	0.00471516	0.0285143	-0.810931	0.00429525	0.0217338	-0.810931
EHMT2	0.00558937	0.0356447	0.353888	0.363552	1	-0.13732	0.0674333	0.166977	-0.216568	0.0118894	0.0439335	-0.216568
ELF4	0.0354081	0.102668	0.421866	0.80443	1	0.0587577	0.00976738	0.0459446	-0.480624	0.0126613	0.0457284	-0.480624
ELOVL7	0.00231667	0.0226447	1.04216	0.106578	1	-0.652619	0.218235	0.362305	-0.389538	0.0138255	0.0483839	-0.389538
ELP1	0.158386	0.248751	0.244123	0.219596	1	0.251573	0.00204663	0.0171131	-0.495696	0.00835081	0.0341883	-0.495696
EME2	0.0879167	0.177309	0.357181	0.42045	1	0.199589	0.00412676	0.026436	-0.55677	0.011338	0.0424974	-0.55677
EML3	0.00666823	0.039242	0.488711	0.420866	1	-0.171504	0.0575649	0.150202	-0.317207	0.0130054	0.0464952	-0.317207
EMX2	0.00621797	0.0376901	0.889403	0.71399	1	-0.140986	0.0129368	0.0559092	-0.748417	0.00542708	0.0254134	-0.748417
ENDOD1	0.0173689	0.0677263	0.523019	0.703389	1	0.0990569	0.00228869	0.0183495	-0.622075	0.00288284	0.0165673	-0.622075
ENGASE	0.00506105	0.0337617	0.895621	0.835302	1	0.0785705	0.00101034	0.0112432	-0.974192	0.000846273	0.00707215	-0.974192
ENKUR	0.313618	0.364485	0.474877	0.063786	1	1.04167	0.000570788	0.0081041	-1.51655	0.00595657	0.0272079	-1.51655
ENO2	0.0281075	0.0900746	0.581729	0.757308	1	0.0968614	0.00575892	0.0324035	-0.67859	0.0079099	0.0330625	-0.67859
ENOSF1	0.168101	0.257391	0.219952	0.128597	1	0.28712	0.000621848	0.00847926	-0.507072	0.00319103	0.0177536	-0.507072
ENPP3	0.000233802	0.009439	1.2335	0.241427	1	-0.467149	0.0134652	0.0574805	-0.766346	0.000538702	0.00529724	-0.766346
ENTPD3	0.000145117	0.00848605	1.73821	0.104515	1	-0.873699	0.0351275	0.108178	-0.864507	0.000801504	0.00681119	-0.864507
EOGT	0.0248247	0.0836773	0.358297	0.981848	1	-0.00430011	0.016828	0.0666572	-0.353997	0.0144591	0.0498988	-0.353997
EP300	0.19915	0.283536	0.353153	0.184052	1	0.43231	0.00208825	0.0173878	-0.785462	0.0105499	0.0403678	-0.785462
EPB41L2	0.0322814	0.0974476	0.572806	0.471801	1	0.227701	0.00125645	0.0126324	-0.800507	0.00287088	0.0165207	-0.800507
EPB42	0.0272227	0.0886203	1.63648	0.695968	1	0.343036	0.00400185	0.0258975	-1.97952	0.00970823	0.0380479	-1.97952
EPG5	0.0745272	0.160026	0.367243	0.132168	1	0.367118	0.000122965	0.00414508	-0.734361	0.000674608	0.00607095	-0.734361
EPHA2	0.00639505	0.0382206	0.901307	0.845218	1	-0.076368	0.00713317	0.0375974	-0.824939	0.00377524	0.0198941	-0.824939
EPN2	0.0126538	0.0564028	0.604984	0.931701	1	0.0246139	0.00516573	0.030052	-0.629598	0.00432325	0.0218168	-0.629598
ERCC3	0.0159894	0.0647099	0.3209	0.91611	1	0.0166034	0.00630987	0.0344566	-0.337504	0.00529866	0.0249568	-0.337504
ERG	0.00609563	0.0373235	0.868442	0.571086	1	-0.212154	0.0253928	0.0874446	-0.656288	0.0083149	0.0340824	-0.656288
ERICH3	0.000609376	0.0131445	2.24076	0.421303	1	-0.624125	0.00729219	0.0381541	-1.61664	0.00133943	0.00952817	-1.61664
ESR1	0.0134536	0.0581974	0.652711	0.966803	1	-0.0130051	0.00887071	0.0430776	-0.639705	0.00668013	0.0294147	-0.639705
EVC	0.0443672	0.117246	0.753691	0.363943	1	0.402795	0.000886524	0.010309	-1.15649	0.00307192	0.0173456	-1.15649
EXOC3	0.00519083	0.0341223	0.33293	0.911062	1	0.0157441	0.0015926	0.0148109	-0.348675	0.000892605	0.0073197	-0.348675
EXOSC10	0.00777495	0.0424842	0.384775	0.558184	1	0.100168	0.000299646	0.00586036	-0.484943	0.000341144	0.00391936	-0.484943
EZH1	0.0112746	0.0528223	0.546125	0.634415	1	0.121235	0.000840181	0.0100185	-0.66736	0.00104872	0.00820359	-0.66736
FAM107A	0.000488219	0.0122765	1.2845	0.283498	1	-0.467274	0.0166299	0.0661695	-0.817229	0.00124917	0.00913883	-0.817229
FAM156A	0.179235	0.267553	0.269323	0.155309	1	0.337271	0.00111643	0.0118396	-0.606593	0.00559331	0.0260124	-0.606593
FAM160A2	0.0197467	0.0734341	0.384955	0.674906	1	0.0819944	0.00230236	0.0184053	-0.466949	0.00294154	0.0168051	-0.466949
FAM160B2	0.00648161	0.0384778	0.535132	0.845441	1	-0.0453278	0.00721649	0.0378901	-0.489804	0.00336232	0.018352	-0.489804
FAM180A	0.0419639	0.113453	0.972929	0.441942	1	0.435653	0.0015196	0.0143365	-1.40858	0.00492332	0.0237568	-1.40858
FAM189A2	0.000790858	0.0143886	1.3706	0.682255	1	-0.197953	0.00195303	0.0166459	-1.17265	0.000462581	0.00476614	-1.17265
FAM193A	0.0126918	0.0564931	0.485916	0.984879	1	-0.00437382	0.00775389	0.0396859	-0.481542	0.00550347	0.0256914	-0.481542
FAM193B	0.000693867	0.0136504	0.666356	0.543388	1	0.141236	9.25906e-06	0.00217019	-0.807592	5.8638e-06	0.000529687	-0.807592
FAM219A	0.0416206	0.112983	0.441722	0.310871	1	0.260062	0.000486747	0.00747342	-0.701784	0.00149683	0.0103497	-0.701784
FAM222B	0.0617596	0.143383	0.348209	0.492534	1	0.151488	0.0038619	0.0254978	-0.499697	0.00868148	0.0350666	-0.499697
FAM229A	0.00154803	0.0189702	0.79097	0.275971	1	-0.322229	0.0427798	0.123267	-0.468742	0.00397772	0.0206092	-0.468742
FAM234A	0.005533	0.0354448	0.346449	0.64489	1	-0.0680845	0.0162047	0.0651345	-0.278364	0.00487641	0.0236503	-0.278364
FAT4	0.000640315	0.0133518	1.29237	0.567831	1	-0.255804	0.00314163	0.02224	-1.03657	0.000529529	0.00523356	-1.03657
FAXDC2	9.88014e-06	0.00537797	1.32458	0.31786	1	-0.354105	0.00047525	0.00738763	-0.970476	7.84786e-06	0.000543578	-0.970476
FBRS	0.0484514	0.123237	0.366726	0.534088	1	0.136717	0.003497	0.0239203	-0.503443	0.0070923	0.0306629	-0.503443
FBRSL1	0.0221927	0.0785002	0.550124	0.906071	1	0.0335737	0.00888685	0.043128	-0.583698	0.00911412	0.0363276	-0.583698
FBXO21	0.012374	0.0556814	0.402653	0.743576	1	-0.0623179	0.0226435	0.0808154	-0.340335	0.0110807	0.04181	-0.340335
FBXO31	0.0162947	0.0652612	0.511879	0.804366	1	-0.0624311	0.0229039	0.0815316	-0.449448	0.013976	0.0487269	-0.449448
FBXW8	0.119429	0.210746	0.331076	0.285258	1	0.269266	0.0023861	0.0188186	-0.600342	0.00860481	0.0348761	-0.600342
FCHSD1	0.12723	0.218385	0.328613	0.141083	1	0.37523	0.000428967	0.00702489	-0.703843	0.00234758	0.0142959	-0.703843
FGD5	0.0194975	0.0728262	0.620529	0.921453	1	-0.0309822	0.0167186	0.0663818	-0.589547	0.0132066	0.0469441	-0.589547
FGF2	0.011219	0.0526199	0.829291	0.918741	1	-0.0394759	0.00915879	0.0439613	-0.789815	0.00642061	0.0286623	-0.789815
FGF9	0.00172281	0.0198756	1.77158	0.196632	1	-0.864507	0.0830796	0.191908	-0.907073	0.00960388	0.037737	-0.907073
FGFR1	0.00149734	0.0186956	0.798471	0.542384	1	-0.181183	0.00811855	0.0407783	-0.617288	0.00141359	0.0099411	-0.617288
FGFRL1	0.00371199	0.0284866	1.14869	0.840881	1	-0.0940222	0.00405248	0.0261575	-1.05467	0.00198053	0.0127104	-1.05467
FHL1	0.000439367	0.0116899	1.38253	0.196201	1	-0.601147	0.0321701	0.10224	-0.78138	0.00184138	0.0120625	-0.78138
FHL5	0.00207011	0.021756	1.46576	0.837946	1	-0.115269	0.00220032	0.0179139	-1.35049	0.00102329	0.00808689	-1.35049
FIGN	0.0213615	0.077013	0.736957	0.853961	1	0.0698404	0.00653471	0.0353371	-0.806797	0.00758938	0.0320667	-0.806797
FKBP9	0.00284773	0.0252869	0.725844	0.612882	1	-0.145581	0.0101114	0.0471195	-0.580263	0.00252425	0.0150346	-0.580263
FLCN	0.0111647	0.0525003	0.509435	0.56731	1	0.135865	0.000529927	0.00780871	-0.6453	0.000725221	0.00635789	-0.6453
FLNB	0.00141056	0.0182188	0.762707	0.757262	1	-0.0873515	0.00230603	0.0184106	-0.675355	0.000567267	0.00549066	-0.675355
FLNC	0.0108874	0.0515194	1.01509	0.884722	1	-0.068365	0.0104421	0.0480634	-0.946721	0.00737578	0.0314381	-0.946721
FLT1	0.0482705	0.122973	0.558944	0.316896	1	0.335228	0.000663203	0.00877293	-0.894172	0.00228187	0.0140405	-0.894172
FLYWCH1	0.00600808	0.0370903	0.624967	0.759989	1	-0.0822026	0.0100835	0.047042	-0.542764	0.00413597	0.0211571	-0.542764
FNBP4	0.203171	0.286192	0.295079	0.0890283	1	0.466463	0.000400212	0.00679892	-0.761542	0.00274488	0.0159705	-0.761542
FNIP1	0.270788	0.336789	0.13799	0.158702	1	0.209392	0.00286552	0.0208867	-0.347382	0.0124491	0.0451972	-0.347382
FNIP2	0.115082	0.207038	0.318323	0.255102	1	0.272094	0.00163663	0.0150679	-0.590417	0.006307	0.0283228	-0.590417
FO681492.1	0.00259797	0.0241922	1.13006	0.342478	1	-0.421518	0.0415162	0.120645	-0.708547	0.00665237	0.0293306	-0.708547
FOXC1	0.0142477	0.0602023	0.624292	0.749566	1	-0.0961742	0.0253478	0.0873117	-0.528118	0.0140236	0.0488555	-0.528118
FOXC2	0.0218858	0.0779877	0.88753	0.889123	1	0.0639635	0.00806365	0.0405907	-0.951494	0.00926589	0.0367969	-0.951494
FOXJ2	0.0270011	0.0881915	0.415457	0.9242	1	0.0211518	0.012219	0.0539258	-0.436609	0.0124076	0.045141	-0.436609
FOXJ3	0.0176559	0.0682885	0.384089	0.479557	1	0.135491	0.000541916	0.00789233	-0.51958	0.000909383	0.00739607	-0.51958
FOXO1	0.0597067	0.140718	0.428982	0.259834	1	0.303791	0.000528969	0.00780871	-0.732772	0.00197898	0.0127065	-0.732772
FOXO6	0.00160238	0.0192921	1.12695	0.274941	1	-0.461299	0.0416334	0.120852	-0.665651	0.00423547	0.0215258	-0.665651
FOXP4	0.00457435	0.0322	0.82237	0.725383	1	-0.120504	0.00905387	0.0436842	-0.701866	0.00340763	0.0185362	-0.701866
FRMD3	0.00390044	0.0292245	0.984475	0.470772	1	-0.291067	0.0282269	0.0933883	-0.693408	0.00672118	0.0295285	-0.693408
FRMD7	0.00880789	0.0458488	1.34873	0.637139	1	-0.287717	0.0258548	0.0883259	-1.06101	0.0123532	0.0450246	-1.06101
FRY	0.00364549	0.0282854	0.807842	0.420155	1	-0.264959	0.0350369	0.107988	-0.542882	0.00685722	0.0299583	-0.542882
FTSJ3	0.144236	0.234982	0.22178	0.162267	1	0.251167	0.000791615	0.0096747	-0.472948	0.0036305	0.0193643	-0.472948
FYCO1	0.0206939	0.0755809	0.397235	0.999254	1	0.000190122	0.0126061	0.0550058	-0.397425	0.0105381	0.0403342	-0.397425
FZD4	0.000765717	0.0142023	1.19522	0.31432	1	-0.422692	0.0189988	0.0723338	-0.772532	0.00180587	0.0118723	-0.772532
FZD8	0.00641035	0.0382549	1.0656	0.87136	1	-0.0748761	0.00627153	0.0343097	-0.990726	0.00373174	0.0197415	-0.990726
GABBR1	0.174368	0.263466	0.461233	0.136633	1	0.597905	0.000773105	0.00956857	-1.05914	0.00520432	0.0246336	-1.05914
GABRE	0.000877266	0.0149113	1.58521	0.671181	1	-0.239261	0.00230066	0.0184053	-1.34595	0.000643134	0.00591435	-1.34595
GALNT8	0.000384196	0.0111309	1.66783	0.062824	1	-1.03058	0.138257	0.269142	-0.637255	0.00473654	0.023204	-0.637255
GAREM1	0.00302976	0.0261191	0.728346	0.426801	1	-0.231172	0.0289686	0.0950114	-0.497174	0.00508047	0.0242208	-0.497174
GATAD2B	0.527404	0.485023	0.132756	0.0612533	1	0.465336	0.00214051	0.0176134	-0.598091	0.0121803	0.0446004	-0.598091
GBA2	0.0154983	0.0633454	0.408208	0.961911	1	0.00952755	0.0075545	0.0390364	-0.417735	0.00608014	0.027608	-0.417735
GBF1	0.064177	0.146252	0.408179	0.406741	1	0.216459	0.00226521	0.0182392	-0.624638	0.00618029	0.0279478	-0.624638
GDF6	0.000156367	0.00857354	2.32565	0.264022	1	-0.81236	0.00721177	0.0378901	-1.5133	0.000553512	0.00541542	-1.5133
GDI1	0.0135458	0.0583979	0.411457	0.938874	1	0.0151157	0.0057814	0.0324619	-0.426573	0.00460146	0.0227308	-0.426573
GDPD5	0.00126404	0.0174963	0.819472	0.785274	1	-0.0819358	0.00175561	0.0157013	-0.737536	0.00044508	0.00467449	-0.737536
GEMIN5	0.00186244	0.0207572	0.593217	0.395327	1	-0.191904	0.0232281	0.082338	-0.401313	0.00294871	0.0168355	-0.401313
GFOD1	0.00203561	0.0215533	0.71307	0.369527	1	-0.245462	0.0290248	0.0950636	-0.467608	0.00382069	0.0200636	-0.467608
GGT7	0.00427246	0.0308937	0.560804	0.621924	1	-0.114551	0.0141799	0.0593881	-0.446253	0.00393135	0.0204705	-0.446253
GIGYF1	0.00263582	0.0243281	0.700968	0.791301	1	0.0729632	0.000343525	0.00635402	-0.773931	0.000221329	0.00296895	-0.773931
GLB1L2	0.000109743	0.00796144	1.39354	0.207497	1	-0.53785	0.0100268	0.0468128	-0.855695	0.000306124	0.00365785	-0.855695
GLDN	0.0046929	0.0324632	0.737557	0.628396	1	-0.149533	0.0151184	0.062051	-0.588024	0.00466685	0.0229703	-0.588024
GLG1	0.0954471	0.18548	0.337749	0.418398	1	0.193885	0.00466201	0.0283292	-0.531634	0.013001	0.0464952	-0.531634
GLIS1	0.00308756	0.0264164	1.20121	0.52206	1	-0.307895	0.0170345	0.0671385	-0.893317	0.00426343	0.0216436	-0.893317
GLIS2	0.00926854	0.0471305	0.881828	0.59117	1	-0.215313	0.0339043	0.105867	-0.666515	0.0134626	0.0475235	-0.666515
GLYR1	0.09328	0.183029	0.271019	0.345655	1	0.180191	0.00260096	0.0198152	-0.451209	0.00785849	0.0329069	-0.451209
GNAZ	0.0277331	0.089429	0.784003	0.911289	1	0.0470673	0.011983	0.0531814	-0.83107	0.0138675	0.0484523	-0.83107
GOLGA8A	0.124283	0.215686	0.503478	0.224329	1	0.47086	0.00134458	0.0132434	-0.974338	0.00663972	0.0292981	-0.974338
GOLGA8B	0.140411	0.231472	0.555961	0.108457	1	0.716192	0.000277429	0.00570518	-1.27215	0.00242261	0.0146542	-1.27215
GOLGA8N	0.0531535	0.13061	0.534578	0.468998	1	0.236917	0.00263954	0.0199672	-0.771495	0.00660262	0.0292251	-0.771495
GOLGB1	0.0510886	0.127639	0.304199	0.654182	1	0.08265	0.00750334	0.0388792	-0.386848	0.0127191	0.0458272	-0.386848
GP1BA	0.0622095	0.143815	0.754414	0.429959	1	0.381112	0.0026808	0.0201451	-1.13553	0.00775239	0.032563	-1.13553
GP1BB	0.030262	0.0940474	1.55374	0.571651	1	0.479942	0.00223802	0.0181273	-2.03368	0.00722152	0.0309946	-2.03368
GP9	0.0348821	0.101684	1.62687	0.232364	1	1.09437	0.000154435	0.00451584	-2.72124	0.00181511	0.0119192	-2.72124
GPAM	0.00162115	0.0194052	1.85041	0.289889	1	-0.734776	0.0403387	0.118301	-1.11564	0.00652142	0.028979	-1.11564
GPATCH8	0.0573634	0.137174	0.449535	0.149639	1	0.40329	0.00010227	0.00388472	-0.852825	0.000558194	0.00543383	-0.852825
GPC1	0.0239949	0.0821838	0.608705	0.730009	1	0.110115	0.00405465	0.026158	-0.71882	0.00559857	0.026028	-0.71882
GPIHBP1	0.00267885	0.0245685	1.53622	0.736808	1	-0.203457	0.00495298	0.0294253	-1.33276	0.00218506	0.0136115	-1.33276
GPM6B	0.00291737	0.0256489	0.893432	0.162559	1	-0.495916	0.152605	0.286682	-0.397516	0.013251	0.0470301	-0.397516
GPR107	0.123466	0.214676	0.296479	0.179695	1	0.305526	0.000747186	0.00939505	-0.602005	0.00346584	0.0187535	-0.602005
GPR146	0.000632415	0.0133478	1.24363	0.1579	1	-0.607747	0.0591682	0.152896	-0.635878	0.00308988	0.0173892	-0.635878
GPR17	0.00587452	0.0366026	1.61922	0.986531	1	0.0117849	0.00284894	0.0208248	-1.631	0.0026222	0.015453	-1.631
GPR75	0.0649582	0.147374	0.541655	0.368777	1	0.316148	0.00184098	0.0160755	-0.857803	0.00505882	0.0241687	-0.857803
GPRASP1	0.00050855	0.0124998	1.17795	0.469708	1	-0.289857	0.00467745	0.0283839	-0.888089	0.000537354	0.00529164	-0.888089
GPSM1	0.0130516	0.0573143	0.814706	0.909376	1	0.0441945	0.00477233	0.0287503	-0.8589	0.00455049	0.0225523	-0.8589
GRIPAP1	0.0798473	0.167606	0.295252	0.21008	1	0.250011	0.000490865	0.00750591	-0.545263	0.00196044	0.0126292	-0.545263
GSE1	0.00654154	0.0386538	0.666681	0.831041	1	-0.0618987	0.00783832	0.0399411	-0.604782	0.00374448	0.0198012	-0.604782
GSN	0.00224223	0.0222965	0.996355	0.352482	1	-0.358488	0.0348903	0.107735	-0.637867	0.00519326	0.0245898	-0.637867
GSTM2	0.000519859	0.0126232	1.01968	0.209735	1	-0.435871	0.0320921	0.102132	-0.583808	0.00169664	0.0113834	-0.583808
GUCA1B	0.00923279	0.0470425	0.632101	0.805521	1	-0.0711293	0.0124897	0.0546541	-0.560972	0.00600875	0.0273766	-0.560972
HACE1	0.123373	0.21462	0.220795	0.223685	1	0.206827	0.00133721	0.0131968	-0.427623	0.00505327	0.0241571	-0.427623
HAL	0.00690139	0.039859	1.02744	0.509519	1	0.298187	0.000183507	0.00492439	-1.32562	0.000341103	0.00391936	-1.32562
HBA1	0.00243306	0.0232156	2.27464	0.794556	1	-0.231066	0.0033174	0.0230492	-2.04358	0.00244795	0.014771	-2.04358
HBA2	0.0106335	0.0509802	1.8833	0.799058	1	-0.221951	0.0151083	0.062051	-1.66134	0.0128278	0.0461181	-1.66134
HBB	0.00316613	0.0267476	2.27364	0.862127	1	-0.158234	0.00307066	0.0219447	-2.11541	0.00278716	0.0161335	-2.11541
HBG1	0.0890387	0.178499	1.51234	0.0512634	1	2.07732	1.94635e-05	0.00274741	-3.58966	0.00130605	0.0093999	-3.58966
HCN3	0.0243004	0.0826971	0.793454	0.707467	1	0.156695	0.00368802	0.0247419	-0.950149	0.00561812	0.0260831	-0.950149
HDAC7	0.00216989	0.0220485	0.617635	0.577214	1	-0.132824	0.00945183	0.045025	-0.484811	0.00189373	0.0123281	-0.484811
HECTD3	0.00995044	0.0491344	0.461525	0.738282	1	0.0707945	0.00135229	0.0132844	-0.532319	0.0013085	0.00940173	-0.532319
HELZ2	0.0161332	0.0649743	0.817425	0.526065	1	0.254836	0.000668061	0.00880613	-1.07226	0.00133807	0.00952817	-1.07226
HEMGN	0.00861754	0.0452493	1.62707	0.533615	1	0.460884	0.000315609	0.00606191	-2.08795	0.0008337	0.0070165	-2.08795
HEPH	0.000459408	0.0120096	1.29621	0.118206	1	-0.683406	0.0732498	0.176343	-0.612808	0.00279208	0.0161482	-0.612808
HERC1	0.0763258	0.162737	0.390561	0.461998	1	0.191766	0.00439731	0.0274408	-0.582326	0.0112045	0.0421362	-0.582326
HGS	0.0426877	0.114565	0.266549	0.588184	1	0.08425	0.00401757	0.0259768	-0.350799	0.00699885	0.0304138	-0.350799
HGSNAT	0.0226889	0.0794397	0.562087	0.430828	1	0.229862	0.000537573	0.00787492	-0.79195	0.00121067	0.00901338	-0.79195
HHIP	0.000352586	0.0108308	1.89549	0.40836	1	-0.51875	0.00503675	0.0296655	-1.37673	0.000672044	0.00605591	-1.37673
HIF3A	0.00178944	0.0203179	1.47685	0.507768	1	-0.370488	0.0115779	0.0518902	-1.10636	0.00275569	0.0160059	-1.10636
HIP1	0.00487907	0.0331544	0.717089	0.59121	1	-0.161855	0.0187743	0.0717892	-0.555234	0.00556731	0.0259448	-0.555234
HIP1R	0.00213552	0.0220079	0.851202	0.485163	1	-0.228929	0.0154673	0.0630659	-0.622273	0.00282347	0.0162882	-0.622273
HIVEP2	0.0347916	0.101684	0.680098	0.203184	1	0.485098	9.70851e-05	0.00377291	-1.1652	0.000508128	0.00509247	-1.1652
HMGXB3	0.0382798	0.107535	0.399458	0.784685	1	0.0623202	0.00982884	0.046118	-0.461778	0.0133375	0.0472324	-0.461778
HNRNPA1L2	0.00677612	0.0394982	0.476859	0.541226	1	-0.127482	0.0321125	0.102132	-0.349377	0.00887039	0.0355859	-0.349377
HNRNPUL2	0.150738	0.241136	0.217577	0.243565	1	0.208893	0.0023983	0.0188653	-0.426469	0.00910403	0.0363087	-0.426469
HOXA13	0.0015257	0.0188284	0.986507	0.176875	1	-0.497809	0.0891818	0.201262	-0.488697	0.00645921	0.028759	-0.488697
HOXA2	0.000827782	0.0145999	1.21925	0.140553	1	-0.635194	0.0783539	0.184609	-0.58406	0.00363247	0.0193672	-0.58406
HOXA6	0.00205881	0.021655	1.12457	0.100575	1	-0.706479	0.207456	0.35112	-0.418091	0.0113843	0.0426241	-0.418091
HOXB3	0.00244414	0.0232696	0.960599	0.881933	1	-0.0557368	0.0020884	0.0173878	-0.904862	0.000853741	0.00711281	-0.904862
HOXD4	0.00284046	0.0252869	0.931401	0.927143	1	0.0338237	0.00085267	0.010084	-0.965225	0.000486928	0.00493831	-0.965225
HOXD9	0.00113367	0.0165925	1.07794	0.461952	1	-0.288158	0.0100779	0.0470363	-0.789787	0.00150664	0.0104016	-0.789787
HPX	0.0134468	0.0581876	1.00547	0.907139	1	0.0561405	0.00475238	0.0286761	-1.06161	0.00499132	0.023946	-1.06161
HRCT1	0.000685824	0.0135971	1.88743	0.25342	1	-0.750798	0.0269595	0.0907973	-1.13663	0.00287171	0.0165207	-1.13663
HSF4	0.00236571	0.0229515	0.729447	0.559938	1	-0.165455	0.0112047	0.0506748	-0.563992	0.00234362	0.0142959	-0.563992
HSPA12A	0.00212113	0.0219841	0.733821	0.20506	1	-0.35815	0.089736	0.20204	-0.375672	0.0075324	0.0319253	-0.375672
HSPB7	2.95561e-06	0.00289833	3.05644	0.194874	1	-1.00276	0.00069647	0.00895533	-2.05368	2.42647e-05	0.000871585	-2.05368
HSPG2	0.00282093	0.0252033	0.970597	0.827305	1	0.0838518	0.000468101	0.00736041	-1.05445	0.0003466	0.00395859	-1.05445
HTT	0.0487134	0.123681	0.393822	0.545702	1	0.142832	0.00379697	0.0252246	-0.536654	0.00769988	0.0324026	-0.536654
HUWE1	0.0210313	0.0763342	0.414413	0.468553	1	0.154042	0.000647207	0.00870914	-0.568455	0.00120132	0.00897844	-0.568455
IBSP	5.55235e-06	0.00416364	4.35386	0.723558	1	-0.40172	8.18353e-06	0.00209919	-3.95214	1.34322e-05	0.000682792	-3.95214
IDUA	0.00066399	0.0134906	0.677409	0.300368	1	-0.243778	0.0186993	0.0716755	-0.433631	0.00122702	0.00908547	-0.433631
IFITM10	0.00076096	0.0141617	1.76324	0.984375	1	0.0121975	0.00027616	0.00570518	-1.77543	0.000164793	0.00243895	-1.77543
IFT122	0.0660167	0.148769	0.322031	0.418154	1	0.167925	0.00256982	0.0196578	-0.489956	0.0065869	0.0291931	-0.489956
IFT172	0.0100351	0.0493358	0.611599	0.644304	1	-0.129784	0.028695	0.0944632	-0.481815	0.0118317	0.0437891	-0.481815
IFT81	0.0864918	0.175714	0.327785	0.150883	1	0.325791	0.000228946	0.00535165	-0.653575	0.00113047	0.00860997	-0.653575
IGF1R	0.00321048	0.026892	0.862998	0.461847	1	-0.254963	0.0251837	0.0869842	-0.608036	0.00520731	0.0246392	-0.608036
IGF2	0.00922392	0.0470161	1.11045	0.848064	1	-0.0966426	0.0103725	0.0478458	-1.01381	0.00681077	0.0298159	-1.01381
IGFBP3	0.010777	0.0512444	0.758431	0.643884	1	-0.162621	0.0307705	0.0990826	-0.595811	0.0136053	0.0478087	-0.595811
IGSF9B	0.0155057	0.063354	1.30718	0.901181	1	-0.079692	0.0143686	0.059872	-1.22749	0.0124715	0.0452353	-1.22749
INO80D	0.0387918	0.108234	0.355979	0.182308	1	0.272093	8.64797e-05	0.003669	-0.628072	0.000342033	0.00392625	-0.628072
INPP5A	0.00272713	0.0247819	0.563952	0.589319	1	-0.120201	0.0108765	0.0495699	-0.443751	0.00236636	0.0143844	-0.443751
INPP5E	0.0212378	0.0768059	0.390142	0.887475	1	0.0283668	0.00769931	0.0395395	-0.418509	0.00750418	0.0318256	-0.418509
INPPL1	0.0427564	0.114664	0.459988	0.543457	1	0.163165	0.00308558	0.021999	-0.623153	0.00626386	0.028185	-0.623153
INSC	0.00111512	0.0165491	1.82784	0.11368	1	-1.04648	0.124487	0.251311	-0.781357	0.00815852	0.0336956	-0.781357
INTS11	0.000156928	0.00857354	0.459746	0.149294	1	-0.207448	0.0252185	0.0870644	-0.252299	0.000419864	0.00450171	-0.252299
INTS3	0.0166131	0.0661525	0.525638	0.854671	1	0.0475517	0.0048561	0.0290797	-0.57319	0.0048415	0.0235146	-0.57319
IQCE	0.00400346	0.0296525	0.440035	0.426774	1	-0.143838	0.036774	0.111333	-0.296197	0.00662719	0.0292766	-0.296197
IQSEC1	0.201933	0.285347	0.299282	0.162882	1	0.387145	0.00160535	0.0148944	-0.686427	0.00822088	0.0338314	-0.686427
IRS1	0.0238334	0.0819734	0.531787	0.979582	1	-0.00712943	0.0161233	0.0649714	-0.524658	0.0142027	0.049335	-0.524658
IRX6	0.00113864	0.0165941	1.7411	0.0800428	1	-1.10671	0.198359	0.340917	-0.634395	0.0108723	0.0412554	-0.634395
ISYNA1	0.000766482	0.0142023	1.00977	0.229442	1	-0.426493	0.0357876	0.109384	-0.583272	0.00237379	0.0144231	-0.583272
ITGA10	0.000926379	0.0152185	1.61604	0.664205	1	-0.250584	0.00254031	0.0195618	-1.36545	0.000726243	0.00635865	-1.36545
ITGA11	0.00300249	0.0259851	1.5694	0.960594	1	-0.0309053	0.00170876	0.0154961	-1.5385	0.00124466	0.00912651	-1.5385
ITGA2	0.0171981	0.0673558	0.790625	0.83366	1	0.0826054	0.00458429	0.0281346	-0.873231	0.00516652	0.0245113	-0.873231
ITGA3	0.000578822	0.0130077	0.954746	0.52902	1	-0.206616	0.00363184	0.0244964	-0.74813	0.000446417	0.00468129	-0.74813
ITGA5	0.0683562	0.151787	0.506131	0.490729	1	0.226347	0.00445877	0.0277184	-0.732478	0.011217	0.0421391	-0.732478
ITGA7	0.000149066	0.00850264	1.4839	0.156556	1	-0.655569	0.0223834	0.0803001	-0.828333	0.000725767	0.00635857	-0.828333
ITGB1BP2	0.00441102	0.0314282	1.22531	0.308903	1	-0.51841	0.0723616	0.174794	-0.7069	0.0127119	0.0458136	-0.7069
ITGB3	0.0845686	0.173465	0.484165	0.44225	1	0.255471	0.00454318	0.0279696	-0.739636	0.0126189	0.0456482	-0.739636
ITGB4	0.00114717	0.0166497	1.36348	0.119058	1	-0.772981	0.128802	0.256623	-0.590497	0.00769168	0.0323881	-0.590497
ITPKB	0.0037737	0.0287195	0.588698	0.940453	1	-0.0179627	0.00245929	0.0191979	-0.570736	0.00109549	0.00844297	-0.570736
IVD	0.00865169	0.0453691	0.361416	0.968664	1	-0.00639722	0.00542345	0.0310991	-0.355018	0.00317008	0.017672	-0.355018
JADE1	0.0064575	0.0384223	0.359251	0.508603	1	-0.103196	0.036301	0.110409	-0.256055	0.00920934	0.0366319	-0.256055
JAG1	0.00176062	0.020184	1.07457	0.67529	1	-0.170216	0.00452925	0.0279378	-0.904358	0.00122791	0.00908705	-0.904358
JAG2	0.00263707	0.0243281	0.916309	0.994133	1	-0.00265137	0.00122705	0.0124875	-0.913658	0.000615885	0.00574819	-0.913658
JAM3	0.00579767	0.0364623	0.682511	0.813791	1	-0.0689265	0.00746851	0.0387522	-0.613585	0.00334904	0.0183401	-0.613585
JMJD7-PLA2G4B	0.0421712	0.113706	0.590447	0.599267	1	0.180699	0.00423209	0.0268182	-0.771146	0.00825567	0.0338907	-0.771146
JPH2	0.00030137	0.0103555	1.79654	0.213518	1	-0.731566	0.0203601	0.0757347	-1.06497	0.00129749	0.00936123	-1.06497
KANK1	1.85936e-05	0.00563562	1.05662	0.0573815	1	-0.554717	0.0280852	0.093106	-0.501905	0.00012655	0.00208559	-0.501905
KANK3	0.00890021	0.046066	0.827512	0.703946	1	-0.142196	0.0194461	0.0734217	-0.685316	0.00900919	0.0359913	-0.685316
KANSL1	0.010164	0.0497776	0.493365	0.971656	1	-0.00807091	0.00642985	0.0349085	-0.485294	0.00417897	0.0212865	-0.485294
KANSL1L	0.0635146	0.145418	0.399818	0.52141	1	0.163616	0.0048166	0.028924	-0.563434	0.0106874	0.0407563	-0.563434
KAT2A	0.00672767	0.039389	0.608464	0.600116	1	-0.139227	0.024221	0.0847319	-0.469237	0.00795538	0.0331694	-0.469237
KCNAB1	0.00117419	0.016706	1.33004	0.222587	1	-0.591276	0.0512344	0.13923	-0.738763	0.00458754	0.0227034	-0.738763
KCNQ4	0.000108095	0.00796144	1.55084	0.465504	1	-0.346784	0.000990724	0.011099	-1.20405	6.17276e-05	0.0014081	-1.20405
KCNT2	0.0178058	0.0686183	0.70323	0.966234	1	0.0148931	0.00914266	0.0439289	-0.718123	0.00821318	0.0338314	-0.718123
KCTD13	0.00293309	0.0256747	0.45664	0.410485	1	-0.149603	0.0311052	0.0998074	-0.307038	0.00472915	0.0231845	-0.307038
KDM3A	0.0260597	0.0861768	0.40986	0.511435	1	0.143123	0.00121334	0.01239	-0.552983	0.00220517	0.0136989	-0.552983
KDM4B	0.0135296	0.0583979	0.448212	0.658547	1	0.0949176	0.001256	0.0126324	-0.543129	0.00150965	0.0104118	-0.543129
KDM5C	0.038172	0.107351	0.537966	0.367813	1	0.276446	0.000715357	0.00913262	-0.814412	0.00205586	0.0130703	-0.814412
KDM6B	0.0634852	0.14539	0.645508	0.417193	1	0.333944	0.00240945	0.0189233	-0.979452	0.0073676	0.031423	-0.979452
KDR	0.0529092	0.130308	0.754733	0.336086	1	0.443832	0.000924563	0.010579	-1.19857	0.00357487	0.0191958	-1.19857
KHDC4	0.0376685	0.106427	0.436512	0.333742	1	0.24022	0.000515437	0.00772444	-0.676732	0.00147335	0.0102499	-0.676732
KIAA0319L	0.0234093	0.0810274	0.461222	0.448122	1	0.182603	0.00064735	0.00870914	-0.643825	0.00132592	0.00947172	-0.643825
KIAA0556	0.106477	0.197466	0.385371	0.273759	1	0.309378	0.00172527	0.015571	-0.69475	0.00661967	0.0292624	-0.69475
KIAA0753	0.0744352	0.159991	0.391417	0.284019	1	0.278625	0.00101953	0.0113035	-0.670041	0.00357063	0.0191882	-0.670041
KIAA0895L	0.0243252	0.0827196	0.538015	0.42127	1	0.227457	0.000555002	0.00799309	-0.765472	0.00125833	0.00917716	-0.765472
KIAA1109	0.0457502	0.119346	0.463371	0.547076	1	0.165265	0.00349056	0.0238872	-0.628636	0.00714201	0.030797	-0.628636
KIAA1217	0.0272064	0.08859	0.628819	0.580143	1	0.186402	0.00202864	0.0170291	-0.815221	0.00373013	0.0197415	-0.815221
KIAA1549	0.00699981	0.0400332	0.857214	0.430879	1	-0.296309	0.0559148	0.147237	-0.560905	0.0144105	0.0498071	-0.560905
KIAA1671	0.000240727	0.00955709	1.29842	0.623359	1	-0.205435	0.000855155	0.0100878	-1.09299	0.000112218	0.00194841	-1.09299
KIDINS220	0.134431	0.22573	0.307911	0.277154	1	0.264482	0.0027078	0.020279	-0.572394	0.0101006	0.0390816	-0.572394
KIF13A	0.0039944	0.0296525	0.434909	0.773896	1	-0.0513682	0.00620088	0.0340474	-0.383541	0.00205327	0.01306	-0.383541
KIF26A	0.00833184	0.0443301	1.22284	0.953748	1	0.0318173	0.00351382	0.0240026	-1.25466	0.00324835	0.0179829	-1.25466
KIRREL1	0.0173779	0.0677263	0.622022	0.666333	1	0.133392	0.00184441	0.0160951	-0.755414	0.00259142	0.0153029	-0.755414
KITLG	0.0022012	0.0221301	0.838446	0.752126	1	-0.102347	0.00374786	0.0249962	-0.736099	0.00112035	0.00855085	-0.736099
KLC1	0.0758574	0.161986	0.273858	0.445775	1	0.139149	0.00390061	0.0256232	-0.413007	0.00964349	0.0378488	-0.413007
KLF7	0.0440151	0.116606	0.421548	0.210185	1	0.310371	0.000164228	0.00464818	-0.731919	0.000661984	0.00600109	-0.731919
KLHL29	0.00302213	0.0261019	1.09439	0.915297	1	-0.0464422	0.00219666	0.0179139	-1.04794	0.00110879	0.00849727	-1.04794
KLHL3	0.00640997	0.0382549	0.972323	0.433219	1	-0.330699	0.052268	0.140941	-0.641624	0.0138296	0.0483839	-0.641624
KMT2D	0.0403857	0.110909	0.479141	0.475336	1	0.197479	0.0018027	0.0159444	-0.676619	0.00407015	0.0209284	-0.676619
KRIT1	0.452639	0.446029	0.147395	0.0785226	1	0.408762	0.00226997	0.0182678	-0.556156	0.0124092	0.045141	-0.556156
KRT2	0.0226239	0.0793648	1.7421	0.276404	1	0.997958	0.000140291	0.00438155	-2.74006	0.00121839	0.00905107	-2.74006
KRT23	0.0956956	0.185768	1.00169	0.245826	1	0.82696	0.00105289	0.0115326	-1.82865	0.00707196	0.0306042	-1.82865
L1CAM	0.00100645	0.0158297	1.49847	0.12527	1	-0.825898	0.110785	0.232426	-0.672572	0.00691274	0.0301361	-0.672572
L3MBTL1	0.00240072	0.0231044	0.694068	0.875795	1	-0.0423216	0.00208893	0.0173878	-0.651746	0.000730169	0.00637658	-0.651746
LAMA2	0.000331348	0.0106938	1.72355	0.0631647	1	-1.05495	0.132869	0.262392	-0.668593	0.00389109	0.0203435	-0.668593
LAMA5	0.000143591	0.00847559	1.13099	0.4872	1	-0.244495	0.00130704	0.012993	-0.886493	9.15302e-05	0.00173982	-0.886493
LAMC3	0.00198596	0.0212571	1.53471	0.637756	1	0.276729	8.24403e-05	0.00366507	-1.81144	0.000130766	0.0021217	-1.81144
LATS2	0.0432445	0.115573	0.492646	0.733704	1	0.098109	0.00897636	0.0434219	-0.590755	0.013867	0.0484523	-0.590755
LCAT	0.000241285	0.00955709	0.925082	0.48049	1	-0.210382	0.00220093	0.0179139	-0.714701	0.000162799	0.00243895	-0.714701
LCN10	0.00632633	0.037988	0.976532	0.6476	1	-0.193698	0.0181939	0.070413	-0.782834	0.0069882	0.030387	-0.782834
LDB3	0.000255917	0.00991624	1.76102	0.368698	1	-0.51249	0.0051568	0.0300508	-1.24853	0.000509691	0.0051006	-1.24853
LENG8	0.00444476	0.0315667	0.911546	0.620098	1	0.187871	0.000216223	0.0051979	-1.09942	0.000266786	0.00335454	-1.09942
LGALS7	0.000884981	0.0149825	2.96134	0.145915	1	-1.52546	0.0742784	0.177942	-1.43588	0.00862369	0.034916	-1.43588
LGI4	1.90865e-05	0.00563562	1.50119	0.245193	1	-0.482641	0.00175123	0.0156907	-1.01855	3.46747e-05	0.00107261	-1.01855
LGR5	0.0214083	0.0771164	1.8011	0.7049	1	0.35183	0.00297886	0.0214831	-2.15293	0.00760281	0.0321035	-2.15293
LHX4	0.309019	0.361313	0.35372	0.10345	1	0.678451	0.0016574	0.0151783	-1.03217	0.0105748	0.0404404	-1.03217
LHX6	0.0329299	0.0985429	0.728576	0.796615	1	0.104255	0.00862239	0.0425046	-0.832831	0.0121815	0.0446004	-0.832831
LIFR	0.0312327	0.0957475	0.673583	0.820401	1	0.0839872	0.00900535	0.0434978	-0.75757	0.0119889	0.0441691	-0.75757
LIMA1	0.016524	0.0658898	0.53798	0.903417	1	-0.0322099	0.0151014	0.062051	-0.50577	0.0107578	0.0409328	-0.50577
LIMCH1	0.000233396	0.009439	0.910334	0.640062	1	-0.136858	0.00074594	0.00938725	-0.773477	7.66868e-05	0.0015826	-0.773477
LIMS2	0.000366902	0.0109796	1.10898	0.362672	1	-0.335122	0.00732626	0.0382789	-0.77386	0.000554884	0.00542103	-0.77386
LMBR1L	0.00735458	0.0410673	0.498231	0.832861	1	0.0464122	0.00158054	0.0147171	-0.544643	0.00121822	0.00905107	-0.544643
LMO7	0.00486112	0.03312	0.943179	0.486984	1	-0.275675	0.0316003	0.100986	-0.667504	0.00825072	0.0338907	-0.667504
LMOD1	5.53319e-06	0.00416364	2.23075	0.1889	1	-0.762898	0.00125267	0.0126324	-1.46785	2.3167e-05	0.000861483	-1.46785
LMTK2	0.0142329	0.0601599	0.465756	0.829431	1	-0.0484535	0.0178368	0.06947	-0.417302	0.0105103	0.0402595	-0.417302
LONP2	0.1746	0.263628	0.199494	0.084595	1	0.299932	0.000251129	0.0054675	-0.499425	0.00149415	0.0103421	-0.499425
LOXL4	0.0011975	0.0168683	1.52633	0.172925	1	-0.759282	0.0784901	0.184865	-0.767044	0.00654213	0.0290615	-0.767044
LPAR2	0.0540519	0.131978	0.515541	0.234952	1	0.376412	0.000332138	0.0062201	-0.891953	0.00140491	0.00989546	-0.891953
LPIN3	0.0129827	0.0571136	0.726609	0.588295	1	0.187402	0.000759062	0.00947201	-0.914011	0.00118778	0.00890695	-0.914011
LRIG1	1.13904e-05	0.00537797	1.10819	0.37245	1	-0.266431	0.000323032	0.00614157	-0.841754	5.48088e-06	0.000524364	-0.841754
LRIG2	0.0293135	0.092609	0.375009	0.761298	1	0.0618914	0.00623294	0.0341733	-0.4369	0.0079654	0.0331845	-0.4369
LRIG3	6.70451e-05	0.00714563	1.02591	0.771205	1	-0.0885719	8.4783e-05	0.00366507	-0.937338	7.30624e-06	0.000532421	-0.937338
LRP4	0.00996712	0.0491344	1.12025	0.987496	1	-0.00806688	0.00583266	0.032672	-1.11218	0.00490435	0.0237152	-1.11218
LRP5	0.000160642	0.00857354	1.12287	0.226748	1	-0.425511	0.0115021	0.0516985	-0.697358	0.000406408	0.00439758	-0.697358
LRP6	0.0337759	0.0999253	0.611423	0.631074	1	0.163664	0.00370733	0.0248381	-0.775087	0.00658895	0.0291931	-0.775087
LRRC37A3	0.0242057	0.082485	0.436523	0.279475	1	0.248206	0.000134805	0.00433013	-0.684728	0.000387381	0.00425612	-0.684728
LRRC39	0.0833123	0.172029	0.728554	0.264356	1	0.561518	0.00108474	0.0116834	-1.29007	0.00479203	0.0233914	-1.29007
LRRC66	0.20306	0.28613	0.455623	0.152482	1	0.618002	0.00159417	0.0148164	-1.07363	0.00823736	0.0338668	-1.07363
LRRK2	0.0957749	0.185877	0.468786	0.264639	1	0.371631	0.00129717	0.0129292	-0.840417	0.0053296	0.0250693	-0.840417
LSMEM1	0.00436463	0.0312412	0.804071	0.855738	1	0.0610673	0.000956761	0.0108513	-0.865138	0.00061871	0.00575948	-0.865138
LSS	0.0081678	0.0437495	0.627606	0.703286	1	0.106919	0.000846725	0.0100566	-0.734525	0.000889984	0.00730703	-0.734525
LTBP1	0.0206059	0.0754409	0.570464	0.607847	1	0.149557	0.00163032	0.0150498	-0.720021	0.00258999	0.0153029	-0.720021
LTBP2	0.0144653	0.0607624	0.908286	0.639526	1	0.205738	0.00122084	0.0124328	-1.11402	0.00200712	0.0128386	-1.11402
LTBP4	4.51469e-05	0.00651608	1.51138	0.139185	1	-0.647957	0.0119685	0.0531326	-0.863423	0.000217996	0.00294269	-0.863423
LTF	0.0409967	0.111984	0.998308	0.402322	1	0.4852	0.00108164	0.0116813	-1.48351	0.0039299	0.0204705	-1.48351
LUC7L2	0.0408551	0.111741	0.407266	0.752396	1	0.0743301	0.00913652	0.0439223	-0.481596	0.0132132	0.0469441	-0.481596
LY6G5B	0.00333944	0.0272444	0.952957	0.620837	1	0.190245	0.000148072	0.0044602	-1.1432	0.000167365	0.00245452	-1.1432
LYST	0.00898903	0.0463002	0.474251	0.768907	1	-0.0631473	0.014635	0.060645	-0.411104	0.00669486	0.0294566	-0.411104
LZTR1	0.0164039	0.0655544	0.448191	0.841325	1	0.04423	0.00447319	0.0277621	-0.492421	0.00440022	0.022074	-0.492421
LZTS2	0.00263596	0.0243281	0.500298	0.475517	1	-0.140415	0.0196354	0.0738761	-0.359883	0.00335608	0.0183401	-0.359883
MAATS1	0.0195121	0.0728378	0.830853	0.334362	1	0.408628	0.000185064	0.00493925	-1.23948	0.000585265	0.00556959	-1.23948
MACF1	0.0483317	0.12308	0.3829	0.284975	1	0.245267	0.00047865	0.00740978	-0.628167	0.00156078	0.0106616	-0.628167
MAFK	0.0256619	0.0855602	0.559283	0.63323	1	0.141484	0.00257589	0.0196842	-0.700767	0.00414297	0.0211586	-0.700767
MAGEE1	0.00228274	0.0224195	0.667858	0.934712	1	-0.0213624	0.00143087	0.0138121	-0.646495	0.000453395	0.0047175	-0.646495
MAGI1	0.0118592	0.0543775	0.765159	0.842883	1	0.0713571	0.00304178	0.0218147	-0.836516	0.00303949	0.0172054	-0.836516
MAMLD1	0.00334399	0.0272444	0.819143	0.519217	1	0.213886	6.93248e-05	0.00354524	-1.03303	8.11717e-05	0.00163546	-1.03303
MAN2A2	0.03306	0.098772	0.56217	0.366766	1	0.281634	0.000563008	0.008051	-0.843804	0.00159596	0.0108418	-0.843804
MAN2C1	0.00877654	0.0457416	0.636164	0.958998	1	-0.0147603	0.00577621	0.0324619	-0.621403	0.00370291	0.0196502	-0.621403
MANSC1	0.00244412	0.0232696	0.730815	0.64135	1	-0.132895	0.00746246	0.0387342	-0.59792	0.0018346	0.0120297	-0.59792
MAOA	0.00181924	0.0205354	1.61861	0.486291	1	-0.427429	0.0132982	0.0569719	-1.19118	0.00325754	0.0180011	-1.19118
MAP1A	0.0335044	0.0995147	0.647355	0.765168	1	0.107591	0.00751568	0.0389296	-0.754947	0.010984	0.0415954	-0.754947
MAP3K3	0.0127686	0.056716	0.39286	0.666398	1	-0.080448	0.032739	0.103441	-0.312412	0.0144381	0.0498518	-0.312412
MAP3K4	0.0145633	0.0610706	0.433293	0.120618	1	0.326192	4.05146e-06	0.00174095	-0.759486	1.81356e-05	0.000771569	-0.759486
MAP3K7CL	0.0630738	0.144799	0.725305	0.369685	1	0.414527	0.00165914	0.015185	-1.13983	0.00589898	0.0270267	-1.13983
MAP4	0.0110657	0.0521308	0.532336	0.636624	1	0.117081	0.000833057	0.0099732	-0.649417	0.0010264	0.00809396	-0.649417
MAP6	6.72631e-05	0.00714563	1.24088	0.0588424	1	-0.693926	0.0542701	0.144702	-0.546959	0.000488825	0.00495016	-0.546959
MAPK8IP3	0.0072832	0.0407944	0.780708	0.687223	1	0.138541	0.000657107	0.00876069	-0.919249	0.000752269	0.00651511	-0.919249
MAPKBP1	0.0147073	0.0614118	0.555538	0.386024	1	0.2337	0.00018843	0.0049446	-0.789238	0.000411594	0.00443954	-0.789238
MAPRE3	0.0177027	0.0683658	0.533868	0.96102	1	-0.0130227	0.01256	0.0548907	-0.520845	0.00979482	0.0383099	-0.520845
MARK1	0.00100239	0.0158297	0.858582	0.634987	1	-0.146651	0.00321919	0.0226183	-0.711931	0.000566627	0.00549012	-0.711931
MASP2	0.00469268	0.0324632	1.14612	0.531691	1	-0.300304	0.024204	0.0846924	-0.845816	0.00716178	0.0308259	-0.845816
MAST2	0.011662	0.0538555	0.738026	0.988467	1	-0.00500317	0.00691799	0.0368648	-0.733023	0.0052964	0.0249568	-0.733023
MAST3	0.0181282	0.0694202	0.572049	0.978977	1	0.00754975	0.00985175	0.0461821	-0.579598	0.00858492	0.0348313	-0.579598
MAU2	0.0048655	0.03312	0.594284	0.887752	1	0.0352399	0.00130064	0.0129466	-0.629524	0.000836721	0.00702692	-0.629524
MAVS	0.066836	0.149655	0.325539	0.388076	1	0.181359	0.00209498	0.0174085	-0.506898	0.0056981	0.0263553	-0.506898
MBD6	0.00694377	0.0399637	0.760347	0.545975	1	0.201165	0.000230216	0.00535165	-0.961512	0.00033636	0.0038856	-0.961512
MCAM	0.000466003	0.0120471	1.42001	0.942191	1	0.0348013	0.000110688	0.00402031	-1.45481	5.19114e-05	0.0012864	-1.45481
MCF2L	0.00912807	0.0467519	1.00049	0.979973	1	0.0113939	0.00443687	0.0276281	-1.01189	0.00367259	0.0195198	-1.01189
MCM3AP	0.104638	0.195387	0.286304	0.400192	1	0.175628	0.00477758	0.0287703	-0.461932	0.0135532	0.0476937	-0.461932
MDC1	0.0219691	0.0780992	0.554719	0.628016	1	0.138871	0.00202515	0.017028	-0.69359	0.00312256	0.0174861	-0.69359
MECOM	0.000742774	0.014055	0.969656	0.290411	1	-0.359688	0.0220548	0.0796429	-0.609968	0.00170233	0.0114047	-0.609968
MED13L	0.0420793	0.113554	0.34784	0.359872	1	0.185401	0.000784384	0.00962871	-0.533241	0.00204815	0.0130397	-0.533241
MED14	0.121213	0.212345	0.276965	0.215904	1	0.261892	0.00117027	0.0121235	-0.538857	0.00481299	0.0234639	-0.538857
MED15	0.0530627	0.130513	0.308755	0.487072	1	0.131229	0.002959	0.0213707	-0.439984	0.00643413	0.0286873	-0.439984
MED24	0.0346924	0.101599	0.421139	0.714205	1	0.0863908	0.00605781	0.0334331	-0.50753	0.00886541	0.0355765	-0.50753
MEGF8	0.0385776	0.107943	0.507713	0.640463	1	0.135613	0.00471019	0.0285019	-0.643326	0.0081617	0.0336985	-0.643326
MEGF9	0.0671832	0.150071	0.448587	0.411317	1	0.238298	0.00252605	0.0195021	-0.686884	0.00703061	0.0305011	-0.686884
MFGE8	0.00928299	0.0471547	0.895666	0.837427	1	-0.0835491	0.0109793	0.0499235	-0.812117	0.00655801	0.0291112	-0.812117
MGAM	0.00440924	0.0314282	1.59692	0.797148	1	0.171635	0.00075514	0.00943928	-1.76856	0.000944236	0.0076234	-1.76856
MGLL	0.00762063	0.0419536	0.636298	0.5505	1	-0.168368	0.034337	0.106682	-0.46793	0.0109831	0.0415954	-0.46793
MICAL2	0.0977327	0.188033	0.413855	0.235182	1	0.351112	0.0009741	0.0109949	-0.764967	0.00417433	0.0212708	-0.764967
MICAL3	0.00631357	0.0379471	0.88365	0.812123	1	0.0909783	0.00115945	0.0121092	-0.974629	0.00107584	0.00835798	-0.974629
MICALL2	0.00663809	0.0391049	0.555524	0.766391	1	-0.0719816	0.0108785	0.0495699	-0.483542	0.00453677	0.0225095	-0.483542
MINDY1	0.00667061	0.039242	0.5093	0.6457	1	-0.102147	0.0192914	0.0730984	-0.407153	0.00655382	0.0291039	-0.407153
MINK1	0.0130732	0.0573468	0.633576	0.571504	1	0.170869	0.000679914	0.0088998	-0.804445	0.00104549	0.00818302	-0.804445
MLLT1	0.0385918	0.107959	0.323531	0.781179	1	0.051407	0.00976177	0.0459326	-0.374938	0.0130217	0.0465105	-0.374938
MLLT6	0.0464356	0.120416	0.427883	0.447424	1	0.193085	0.0018328	0.0160685	-0.620968	0.00439731	0.0220675	-0.620968
MMP15	0.00263321	0.0243281	1.13874	0.75778	1	0.138268	0.000276719	0.00570518	-1.27701	0.000251541	0.00320861	-1.27701
MMP25	0.000568921	0.0129381	1.67807	0.999095	1	-0.000653598	0.000204398	0.00510169	-1.67742	0.000110418	0.00193003	-1.67742
MMRN2	0.000646141	0.0133902	1.24431	0.646727	1	-0.197715	0.00197215	0.0167234	-1.04659	0.00038357	0.00423137	-1.04659
MN1	0.00115907	0.016668	1.02922	0.561539	1	-0.217609	0.00568781	0.032136	-0.811616	0.00101744	0.00806108	-0.811616
MNT	0.0653541	0.147952	0.367303	0.26956	1	0.260425	0.000687476	0.0089408	-0.627729	0.00242899	0.0146862	-0.627729
MPDZ	0.00882834	0.045899	0.692623	0.987679	1	-0.00483331	0.00504474	0.0296806	-0.68779	0.00342463	0.0185949	-0.68779
MPIG6B	0.0396899	0.109684	0.903072	0.270189	1	0.574485	0.00029867	0.00586036	-1.47756	0.0014896	0.0103312	-1.47756
MPZ	0.000770876	0.0142423	1.68687	0.0902969	1	-1.00398	0.140274	0.271756	-0.682885	0.00692923	0.0301886	-0.682885
MRVI1	0.00190359	0.0209584	1.05466	0.901342	1	0.0498235	0.000454813	0.00724258	-1.10448	0.000269306	0.00337062	-1.10448
MST1	0.00547706	0.0352376	0.592157	0.587084	1	-0.137058	0.0210729	0.0774393	-0.455099	0.00610356	0.0276758	-0.455099
MT-ND5	0.116035	0.208077	0.485663	0.229747	1	0.438914	0.00125507	0.0126324	-0.924576	0.00598009	0.0272878	-0.924576
MT-ND6	0.0652944	0.147849	0.505893	0.439492	1	0.250921	0.00294718	0.0213161	-0.756814	0.00805778	0.0334423	-0.756814
MTA1	0.000820854	0.0145946	0.594267	0.535684	1	-0.130153	0.00483987	0.0290173	-0.464114	0.000580241	0.00556074	-0.464114
MTMR11	0.00479625	0.0328871	0.715687	0.735008	1	0.10168	0.000517869	0.00772444	-0.817367	0.000450139	0.00470216	-0.817367
MTMR3	0.0290325	0.092021	0.546782	0.294248	1	0.310822	0.000223938	0.00531522	-0.857603	0.000728131	0.00636287	-0.857603
MTMR4	0.112837	0.204616	0.33368	0.377098	1	0.220042	0.00460551	0.0281752	-0.553722	0.0140522	0.0489172	-0.553722
MTR	0.0251813	0.0844326	0.464243	0.534116	1	0.152582	0.00134934	0.0132728	-0.616825	0.0024125	0.014606	-0.616825
MTUS1	0.000651933	0.0134467	0.977181	0.3225	1	-0.335444	0.0157542	0.0639402	-0.641737	0.0012744	0.00924537	-0.641737
MUC20	0.0233026	0.0808337	0.748662	0.177073	1	0.528239	3.13527e-05	0.00296955	-1.2769	0.000180503	0.00257479	-1.2769
MYH11	2.11936e-06	0.00228005	2.65394	0.0698365	1	-1.19999	0.00507909	0.0297712	-1.45394	4.41867e-05	0.00119532	-1.45394
MYH9	0.0107556	0.0512037	0.691083	0.319363	1	0.319097	5.82583e-05	0.00346599	-1.01018	0.000159815	0.00240606	-1.01018
MYL4	0.0105645	0.0507762	1.65345	0.944824	1	-0.053004	0.00761996	0.0392439	-1.60045	0.0075684	0.032008	-1.60045
MYLK	0.0236973	0.0818021	0.757205	0.81131	1	0.0945222	0.00607287	0.0334916	-0.851727	0.00786695	0.032922	-0.851727
MYO15B	0.0011426	0.0166088	0.936668	0.862177	1	-0.0591334	0.00101412	0.0112658	-0.877535	0.00030408	0.00365106	-0.877535
MYO18A	0.0643222	0.146504	0.448155	0.359357	1	0.262694	0.00156307	0.0145997	-0.710849	0.00479874	0.0234073	-0.710849
MYO19	0.0500057	0.126094	0.317162	0.483185	1	0.134312	0.00264623	0.0199875	-0.451474	0.00571309	0.0263977	-0.451474
MYO1C	0.0032284	0.0269034	0.630201	0.942894	1	0.0181293	0.00108773	0.0116882	-0.64833	0.000564462	0.00547913	-0.64833
MYO5C	0.000778099	0.0142937	1.25376	0.585834	1	-0.240509	0.00337008	0.0233181	-1.01325	0.000616448	0.00574949	-1.01325
MYO7B	0.000195509	0.00906314	1.57533	0.313475	1	-0.504781	0.00602861	0.0332965	-1.07055	0.000384176	0.00423462	-1.07055
MYOC	0.00100856	0.0158297	2.76238	0.335598	1	-0.956668	0.0204453	0.0759244	-1.80571	0.00504859	0.0241571	-1.80571
MYOCD	0.00505708	0.0337617	1.36369	0.672586	1	-0.243372	0.0124023	0.0543987	-1.12032	0.00541416	0.0253704	-1.12032
MYOM1	0.000291534	0.0102881	1.53674	0.114166	1	-0.792435	0.0575205	0.150112	-0.744304	0.00203096	0.0129545	-0.744304
MYOM3	0.00484339	0.0330712	1.1787	0.905432	1	-0.0589476	0.00386423	0.0255004	-1.11975	0.00225625	0.0139461	-1.11975
MYRIP	1.73174e-05	0.00558586	1.6546	0.0853767	1	-0.782944	0.0140693	0.0591672	-0.871652	0.000125853	0.00207915	-0.871652
MZF1	0.00835509	0.0444168	0.485038	0.589166	1	0.117577	0.000413311	0.00688374	-0.602615	0.000482894	0.0049084	-0.602615
NBPF11	0.199316	0.283613	0.244589	0.112356	1	0.358469	0.000660249	0.00877253	-0.603059	0.00371191	0.0196749	-0.603059
NBPF15	0.133237	0.224523	0.343074	0.194296	1	0.350949	0.00106258	0.0115923	-0.694023	0.00498555	0.0239318	-0.694023
NBPF3	0.00249773	0.023625	0.552316	0.904108	1	-0.0260891	0.00188905	0.0163325	-0.526227	0.000648643	0.00593562	-0.526227
NBPF9	0.136331	0.227809	0.293975	0.114454	1	0.368654	0.000296664	0.00584011	-0.66263	0.00174014	0.0115951	-0.66263
NCOR2	0.0233824	0.0809745	0.65746	0.648808	1	0.156205	0.00248556	0.0193187	-0.813665	0.00398872	0.0206505	-0.813665
NCR3LG1	0.125836	0.21725	0.481908	0.323757	1	0.369378	0.00373614	0.0249806	-0.851286	0.0133386	0.0472324	-0.851286
NDEL1	0.0506927	0.126912	0.343499	0.494214	1	0.142178	0.00289367	0.0210407	-0.485677	0.00624198	0.0281518	-0.485677
NDNF	0.00294247	0.0256854	1.06059	0.536958	1	-0.260345	0.0151232	0.062051	-0.800242	0.00373055	0.0197415	-0.800242
NDOR1	0.0590815	0.140074	0.339101	0.173858	1	0.28955	0.00016419	0.00464818	-0.628651	0.000700308	0.00621167	-0.628651
NDRG2	0.00209113	0.0218232	0.777095	0.398724	1	-0.252071	0.0249329	0.0864963	-0.525024	0.00366095	0.0195037	-0.525024
NDRG4	0.000724474	0.0139511	1.40205	0.40232	1	-0.410925	0.00980702	0.0460877	-0.991123	0.00124315	0.00912528	-0.991123
NDST1	0.0401438	0.110431	0.499936	0.639351	1	0.135049	0.00496027	0.0294549	-0.634984	0.00867621	0.0350666	-0.634984
NEIL1	0.00130105	0.01772	0.840582	0.307436	1	-0.315619	0.0302845	0.0980335	-0.524962	0.00296353	0.0169022	-0.524962
NFAT5	0.196063	0.281399	0.36568	0.0619	1	0.625164	0.00016108	0.00462894	-0.990844	0.00147932	0.0102809	-0.990844
NFE2	0.0403052	0.110712	1.09749	0.386189	1	0.548866	0.000917127	0.010518	-1.64636	0.00379709	0.0199705	-1.64636
NFIX	0.00195798	0.0211596	1.20759	0.871063	1	-0.0748619	0.00173579	0.0156385	-1.13273	0.000753658	0.00651944	-1.13273
NHSL2	0.0237221	0.0818656	0.723999	0.475275	1	0.270468	0.000815173	0.00985346	-0.994468	0.00187313	0.0122057	-0.994468
NINL	0.00360612	0.0281156	0.783248	0.399702	1	-0.268325	0.0390069	0.115638	-0.514923	0.00714371	0.030797	-0.514923
NISCH	0.0190666	0.0719595	0.456012	0.78282	1	0.0634222	0.00398884	0.0258791	-0.519434	0.00449574	0.0223747	-0.519434
NLGN1	2.49728e-05	0.00595855	1.80593	0.0632359	1	-0.9433	0.0280167	0.0929799	-0.862635	0.000222855	0.00297867	-0.862635
NLGN2	0.0433625	0.115686	0.621114	0.629716	1	0.175356	0.00522504	0.0302856	-0.79647	0.0099257	0.0386216	-0.79647
NLRP1	0.00156466	0.0190302	0.606907	0.82729	1	-0.0495298	0.00173881	0.015646	-0.557377	0.000463912	0.00477144	-0.557377
NMUR1	0.0070709	0.0402425	1.28327	0.544093	1	-0.342349	0.0323249	0.102534	-0.940923	0.0118311	0.0437891	-0.940923
NNAT	0.00140664	0.0181941	1.59155	0.174115	1	-0.800843	0.086444	0.196955	-0.790702	0.00798685	0.0332496	-0.790702
NOD1	0.0368446	0.105197	0.408487	0.79236	1	0.0609731	0.009736	0.0458689	-0.46946	0.0129005	0.0462967	-0.46946
NOS3	0.0144322	0.0606938	0.66817	0.802118	1	0.0810128	0.00309706	0.0220493	-0.749183	0.00335483	0.0183401	-0.749183
NOTCH1	0.0243406	0.0827349	0.699729	0.755622	1	0.114438	0.00474905	0.0286676	-0.814167	0.00659111	0.0291931	-0.814167
NOTCH2	0.276267	0.340248	0.294032	0.152819	1	0.456671	0.00272899	0.0203665	-0.750703	0.0144668	0.0499045	-0.750703
NOTCH3	0.00413098	0.0301857	0.963108	0.670505	1	0.168994	0.000277917	0.00570518	-1.1321	0.000313209	0.00370822	-1.1321
NPEPPS	0.283844	0.34525	0.213401	0.0791983	1	0.413502	0.000690708	0.00894082	-0.626903	0.00439099	0.0220521	-0.626903
NPHP3	0.0939519	0.183925	0.318876	0.272862	1	0.247138	0.00136161	0.0133236	-0.566014	0.00488713	0.0236881	-0.566014
NPIPA1	0.00330114	0.0271679	0.830311	0.874909	1	0.0526214	0.000754636	0.00943928	-0.882933	0.00049259	0.00498085	-0.882933
NPIPA5	0.276958	0.340635	0.696381	0.109291	1	1.2147	0.00132232	0.0130862	-1.91108	0.0141504	0.0492088	-1.91108
NPIPA7	0.0997436	0.190358	0.457587	0.0622393	1	0.618291	3.55942e-05	0.00300408	-1.07588	0.000324736	0.00380161	-1.07588
NPIPB11	0.478095	0.459443	0.248872	0.054364	1	0.800489	0.00131223	0.0130187	-1.04936	0.0101492	0.0392215	-1.04936
NPIPB12	0.0325566	0.0979317	0.623739	0.39129	1	0.295913	0.000679736	0.0088998	-0.919652	0.0019011	0.0123583	-0.919652
NPIPB13	0.0118202	0.0543161	0.96281	0.47839	1	0.320916	0.000298882	0.00586036	-1.28373	0.000680849	0.00610285	-1.28373
NPIPB2	0.0175746	0.0681188	0.814174	0.240305	1	0.478629	5.18427e-05	0.00330844	-1.2928	0.00021725	0.0029414	-1.2928
NPIPB3	0.045266	0.118721	0.619841	0.31849	1	0.365323	0.000601674	0.00834151	-0.985164	0.00214662	0.0134335	-0.985164
NPIPB4	0.033772	0.0999253	0.730647	0.776924	1	0.115359	0.00805358	0.0405808	-0.846006	0.0119707	0.0441487	-0.846006
NPIPB5	0.0187761	0.0712802	0.837339	0.438105	1	0.326778	0.000427322	0.00702094	-1.16412	0.00110496	0.00848492	-1.16412
NPRL3	0.00259649	0.0241922	0.567759	0.504336	1	-0.148893	0.0165381	0.0659242	-0.418866	0.00304877	0.0172436	-0.418866
NPTXR	0.0133053	0.0578965	0.800101	0.549389	1	0.229138	0.00057289	0.00812262	-1.02924	0.000993808	0.00791075	-1.02924
NPY1R	4.98527e-05	0.00683361	2.18566	0.119533	1	-0.993076	0.0164791	0.0658141	-1.19258	0.000423374	0.00453061	-1.19258
NR2F2	0.0060224	0.0371069	0.978285	0.574195	1	-0.236709	0.0247647	0.0860723	-0.741577	0.00844487	0.0344645	-0.741577
NR3C2	0.00257952	0.024115	0.78707	0.387162	1	-0.267546	0.0315262	0.100802	-0.519525	0.00481379	0.0234639	-0.519525
NRBP2	0.00290752	0.025633	0.95654	0.900069	1	-0.0477211	0.00228576	0.0183358	-0.908819	0.00103938	0.00815405	-0.908819
NRGN	0.0194005	0.0725914	1.20172	0.217046	1	0.750656	4.24047e-05	0.0031119	-1.95238	0.000349069	0.0039701	-1.95238
NRN1	0.00151471	0.0187837	0.870707	0.0596564	1	-0.611345	0.307883	0.447179	-0.259362	0.0103382	0.0397709	-0.259362
NTN1	0.0337239	0.0998372	1.2482	0.327008	1	0.681601	0.000401832	0.00681101	-1.9298	0.00224809	0.0139121	-1.9298
NTRK2	0.000291768	0.0102881	1.4717	0.177705	1	-0.647592	0.0286567	0.094373	-0.824111	0.00134749	0.00958046	-0.824111
NUAK1	9.67388e-05	0.00795465	1.22617	0.298486	1	-0.386764	0.00398193	0.0258747	-0.839406	0.000152654	0.00233448	-0.839406
NUMA1	0.00575556	0.0362931	0.559462	0.813327	1	0.0565878	0.00104383	0.0114687	-0.616049	0.000788499	0.00674713	-0.616049
NUMBL	0.00126729	0.0175033	0.979595	0.426932	1	-0.285559	0.0137337	0.0582126	-0.694036	0.00189966	0.0123549	-0.694036
NUP188	0.0302612	0.0940474	0.534506	0.884801	1	0.0422897	0.011738	0.0523885	-0.576795	0.0135616	0.047702	-0.576795
NUP98	0.111603	0.203624	0.235716	0.370378	1	0.1571	0.00429805	0.027067	-0.392816	0.0125944	0.0455928	-0.392816
NXPH3	0.000143806	0.00847559	1.36607	0.0706911	1	-0.76794	0.0718955	0.174061	-0.598129	0.00123083	0.00909381	-0.598129
NYNRIN	0.011528	0.0535762	0.857797	0.807109	1	-0.0980897	0.0158563	0.0641051	-0.759708	0.00951946	0.0375342	-0.759708
OBSCN	0.00275008	0.0248462	0.962889	0.313456	1	-0.383963	0.0523721	0.141095	-0.578926	0.0074001	0.0315022	-0.578926
OBSL1	0.00336541	0.0273159	0.668217	0.386468	1	-0.233441	0.0396202	0.116925	-0.434775	0.0066238	0.0292711	-0.434775
OCRL	0.0649924	0.147399	0.331418	0.402165	1	0.178225	0.00224421	0.0181472	-0.509644	0.00584371	0.0268097	-0.509644
OGA	0.0075193	0.0416107	0.607223	0.415369	1	0.218862	8.84466e-05	0.003669	-0.826085	0.000157242	0.00238584	-0.826085
OLFML2A	0.0106855	0.0511143	0.9308	0.763195	1	-0.12994	0.0178547	0.0694875	-0.80086	0.0100452	0.0389862	-0.80086
ORM1	0.0447057	0.117838	1.43255	0.525579	1	0.541173	0.003138	0.0222248	-1.97372	0.00988374	0.0385018	-1.97372
OSBP2	0.00240865	0.0231044	1.02263	0.74108	1	0.132077	0.00022632	0.00534945	-1.15471	0.000185566	0.00262222	-1.15471
OSBPL5	0.00550488	0.0353357	0.612552	0.697777	1	-0.101392	0.0125335	0.054802	-0.51116	0.00447745	0.0223376	-0.51116
OTUD7B	0.00828975	0.0441768	0.525324	0.613588	1	-0.118886	0.0275621	0.0920006	-0.406439	0.00978056	0.0382652	-0.406439
OVGP1	0.0104696	0.050497	0.800648	0.789334	1	-0.0990149	0.0155473	0.063306	-0.701633	0.00850216	0.0346162	-0.701633
OXER1	0.00138348	0.018056	0.883819	0.680692	1	-0.1348	0.00339464	0.0234549	-0.749019	0.000736798	0.00641795	-0.749019
P3H2	0.00772523	0.0423032	1.00194	0.51971	1	-0.286679	0.0403012	0.118214	-0.715262	0.0135626	0.047702	-0.715262
PACS1	0.036495	0.104501	0.409288	0.483729	1	0.162178	0.00163983	0.0150679	-0.571467	0.00342962	0.0185997	-0.571467
PACSIN2	0.050237	0.126292	0.406606	0.386117	1	0.212924	0.00130051	0.0129466	-0.61953	0.00349977	0.0188821	-0.61953
PADI2	0.092835	0.182422	0.787477	0.337712	1	0.532021	0.00242945	0.0190663	-1.3195	0.0102913	0.0396467	-1.3195
PAN2	0.0453389	0.11878	0.467489	0.443695	1	0.211693	0.00172185	0.0155689	-0.679182	0.00420704	0.0214054	-0.679182
PARP2	0.00370587	0.0284595	0.481772	0.518109	1	-0.126961	0.0211476	0.077638	-0.354811	0.00447725	0.0223376	-0.354811
PCDH1	0.0035729	0.0280684	1.04088	0.567303	1	-0.241777	0.0158402	0.0640987	-0.799104	0.00447301	0.0223319	-0.799104
PCDH19	9.19513e-05	0.00795465	2.04905	0.15235	1	-0.886115	0.0158602	0.0641051	-1.16294	0.000571192	0.00550799	-1.16294
PCDHB10	0.00266368	0.0244999	0.920002	0.260303	1	-0.40798	0.0692813	0.169815	-0.512022	0.00784208	0.032886	-0.512022
PCDHB13	0.00617586	0.037623	0.784343	0.50014	1	-0.22885	0.0357887	0.109384	-0.555493	0.00963969	0.0378449	-0.555493
PCDHB14	0.00193732	0.0210747	0.917719	0.326818	1	-0.343574	0.0362741	0.110359	-0.574145	0.0045104	0.0224197	-0.574145
PCDHB16	0.00336626	0.0273159	0.89879	0.568203	1	-0.207152	0.0147914	0.0610736	-0.691638	0.00377427	0.0198941	-0.691638
PCDHB2	0.00201594	0.0214519	0.868837	0.259875	1	-0.375623	0.0585765	0.152075	-0.493213	0.00599434	0.0273345	-0.493213
PCDHB4	0.00196831	0.0211927	1.16658	0.428933	1	-0.353094	0.019657	0.0739135	-0.813489	0.00341583	0.018562	-0.813489
PCDHB5	0.0939888	0.183936	0.566813	0.402047	1	0.337001	0.0041132	0.0264149	-0.903814	0.0126744	0.0457501	-0.903814
PCDHB6	0.019663	0.0732296	0.82354	0.911046	1	0.0470527	0.0079431	0.0402404	-0.870593	0.00761277	0.0321356	-0.870593
PCDHGA1	0.000169859	0.00860168	1.31229	0.0562162	1	-0.785458	0.0935195	0.207646	-0.526833	0.00117687	0.00886393	-0.526833
PCDHGA12	0.19571	0.28115	0.48135	0.11622	1	0.693027	0.000694927	0.00894796	-1.17438	0.00518703	0.024586	-1.17438
PCDHGA2	0.000651001	0.0134467	1.34739	0.309569	1	-0.475348	0.0164853	0.0658214	-0.872038	0.00143293	0.0100201	-0.872038
PCDHGA4	0.00130636	0.0177543	1.9046	0.42291	1	-0.562064	0.0130987	0.056414	-1.34254	0.00244204	0.0147454	-1.34254
PCDHGA7	0.0361549	0.103887	0.820706	0.531001	1	0.294172	0.00240753	0.018918	-1.11488	0.00494628	0.0237853	-1.11488
PCDHGB2	0.00079352	0.0143896	1.27559	0.174632	1	-0.609407	0.0551056	0.146175	-0.666182	0.0031777	0.0177073	-0.666182
PCDHGB4	0.0293657	0.0926166	0.890112	0.81781	1	0.111773	0.00826303	0.0412895	-1.00189	0.0111131	0.0418973	-1.00189
PCDHGB5	0.00617411	0.037623	1.11603	0.516771	1	0.314136	0.00016161	0.00462964	-1.43017	0.000285301	0.00350619	-1.43017
PCDHGB6	0.00239813	0.0231044	0.940621	0.862032	1	0.0638535	0.000476104	0.00739325	-1.00447	0.00028903	0.00353451	-1.00447
PCDHGB7	0.0443289	0.11717	0.856533	0.36411	1	0.457733	0.000889536	0.0103199	-1.31427	0.00328863	0.0181099	-1.31427
PCDHGC3	0.0178951	0.0687647	0.551143	0.857855	1	-0.0493096	0.0200882	0.0749592	-0.501833	0.0138313	0.0483839	-0.501833
PCDHGC5	0.0630651	0.144799	1.03922	0.428071	1	0.530256	0.00277174	0.0205729	-1.56948	0.0087986	0.0353652	-1.56948
PCGF3	0.0139177	0.0594198	0.34646	0.785051	1	-0.045463	0.0212282	0.0778585	-0.300997	0.0113753	0.0426019	-0.300997
PCNT	0.0129623	0.0570871	0.497264	0.974718	1	-0.00750784	0.00838483	0.0416071	-0.489757	0.00594413	0.0271786	-0.489757
PCP4L1	0.00379821	0.0288594	1.26685	0.333161	1	-0.501655	0.0553976	0.14648	-0.7652	0.00954487	0.0376031	-0.7652
PDE2A	0.000276319	0.0101405	1.11928	0.73868	1	-0.121459	0.00047167	0.00738556	-0.997826	7.34578e-05	0.00156031	-0.997826
PDE5A	0.00756528	0.0417886	0.754859	0.695037	1	-0.131099	0.0172888	0.0678378	-0.62376	0.00722745	0.0310103	-0.62376
PDE8A	0.0963116	0.186481	0.273523	0.139481	1	0.287643	0.000233253	0.00537931	-0.561166	0.00115959	0.00877274	-0.561166
PDE8B	0.0111097	0.0522998	0.795141	0.740993	1	-0.122676	0.0206487	0.0764202	-0.672465	0.010828	0.0411654	-0.672465
PDZD4	0.00312817	0.0265584	0.849569	0.322253	1	-0.336705	0.0539756	0.144301	-0.512865	0.00792459	0.0330816	-0.512865
PDZK1IP1	0.00522511	0.0341223	1.56577	0.884542	1	-0.0963572	0.00468185	0.0283901	-1.46942	0.00335491	0.0183401	-1.46942
PEAR1	0.00141494	0.0182569	1.36021	0.371056	1	-0.451011	0.0214081	0.0781275	-0.909199	0.00325104	0.0179905	-0.909199
PELP1	0.0135632	0.0584334	0.435731	0.74807	1	0.0670827	0.00213618	0.0176067	-0.502814	0.00224286	0.0138886	-0.502814
PER2	0.0613177	0.14293	0.482211	0.539117	1	0.187259	0.00510748	0.029858	-0.669471	0.0114394	0.042736	-0.669471
PF4	0.077977	0.165126	1.22517	0.170638	1	1.12739	0.000267371	0.00564893	-2.35256	0.00335059	0.0183401	-2.35256
PF4V1	0.00878881	0.0457869	2.02068	0.982115	1	0.0205414	0.00430257	0.0270728	-2.04122	0.00533901	0.0250962	-2.04122
PFAS	0.0241931	0.082464	0.367914	0.66123	1	0.0847765	0.00283789	0.0207964	-0.452691	0.00391125	0.0204109	-0.452691
PGAM2	1.02167e-05	0.00537797	2.91594	0.256074	1	-0.887571	0.000790956	0.0096747	-2.02837	3.85924e-05	0.00114178	-2.02837
PGGHG	0.00254087	0.0238763	0.794494	0.34923	1	-0.291408	0.0392596	0.116112	-0.503087	0.0056094	0.02606	-0.503087
PHF12	0.0359833	0.103642	0.330716	0.220769	1	0.228477	0.000132027	0.0042961	-0.559193	0.000451082	0.00470839	-0.559193
PHF2	0.00448169	0.0317582	0.503641	0.954015	1	0.0120947	0.00170318	0.0154722	-0.515736	0.000909164	0.00739607	-0.515736
PHF8	0.00130999	0.0177693	0.692109	0.976398	1	-0.00754396	0.000612491	0.00841778	-0.684565	0.000200782	0.00278792	-0.684565
PHKA2	0.0111972	0.0525564	0.450263	0.928743	1	-0.0187969	0.00884442	0.0430101	-0.431466	0.00549784	0.0256739	-0.431466
PHKG1	0.00048149	0.0122765	1.13276	0.15125	1	-0.550453	0.0515537	0.139858	-0.582309	0.00214244	0.0134259	-0.582309
PHLDB1	0.00646111	0.0384223	0.744022	0.931461	1	0.0277902	0.00231809	0.0184864	-0.771812	0.00165666	0.0111584	-0.771812
PHLPP1	0.0120501	0.0547951	0.582909	0.841474	1	-0.0549985	0.0141122	0.0592479	-0.527911	0.00822329	0.0338314	-0.527911
PHOSPHO1	0.00373668	0.0285584	1.68277	0.787434	1	0.185159	0.000520639	0.00774028	-1.86793	0.000745539	0.0064692	-1.86793
PI4KB	0.00886985	0.0460023	0.269435	0.841005	1	-0.0244364	0.0102705	0.0475359	-0.244999	0.00490207	0.0237152	-0.244999
PIAS3	0.00371834	0.0284866	0.585953	0.770356	1	0.0697654	0.000464841	0.00731682	-0.655718	0.000324311	0.00380161	-0.655718
PIGG	0.0126245	0.0563221	0.369407	0.781691	1	0.048599	0.00235952	0.0186977	-0.418006	0.00221484	0.0137527	-0.418006
PIK3C2B	0.00776729	0.0424605	0.730693	0.638027	1	-0.152754	0.0231748	0.0821838	-0.577939	0.00891795	0.0357345	-0.577939
PIK3R1	0.0966628	0.186829	0.479931	0.406168	1	0.283898	0.00437408	0.0273392	-0.763828	0.0134036	0.0473874	-0.763828
PILRB	0.000369817	0.0110409	0.748815	0.416189	1	-0.202264	0.00505683	0.0297241	-0.546552	0.000356851	0.00403159	-0.546552
PIP4K2B	0.0202635	0.0745946	0.385093	0.761835	1	0.0594814	0.00386007	0.025497	-0.444575	0.00442944	0.0221796	-0.444575
PIP5K1A	0.01492	0.0620155	0.378723	0.953083	1	-0.0108347	0.0108303	0.0494255	-0.367888	0.00757261	0.0320158	-0.367888
PITPNM2	0.017798	0.0686183	0.707265	0.860982	1	0.0618533	0.00539346	0.0309864	-0.769118	0.0057987	0.0266753	-0.769118
PITPNM3	0.0198186	0.0736227	0.867134	0.522987	1	0.281575	0.000855404	0.0100878	-1.14871	0.00181972	0.0119437	-1.14871
PITRM1	0.0028821	0.0254794	0.384932	0.490459	1	-0.105392	0.0195543	0.073682	-0.27954	0.00341953	0.0185746	-0.27954
PKD1	0.000671702	0.0135016	1.02004	0.943409	1	-0.0251839	0.00034862	0.00637747	-0.994855	0.000105639	0.0018851	-0.994855
PKD2	0.00829807	0.0441873	0.776653	0.587981	1	0.188557	0.000404053	0.00681785	-0.965209	0.000577847	0.00554563	-0.965209
PKP4	0.00582644	0.0365037	0.827647	0.56546	1	-0.204078	0.025107	0.0867991	-0.623569	0.00788857	0.0330018	-0.623569
PLA2G6	0.000314247	0.0105063	0.973194	0.163882	1	-0.444749	0.0345969	0.107116	-0.528445	0.00116433	0.00878903	-0.528445
PLAT	0.0103235	0.0502498	1.04133	0.648154	1	-0.219121	0.0289708	0.0950114	-0.822205	0.0138466	0.0484126	-0.822205
PLCB4	0.000180333	0.00874106	1.62343	0.282999	1	-0.550622	0.00753136	0.0389806	-1.07281	0.000460172	0.00475575	-1.07281
PLCD1	0.00257382	0.0240905	0.541598	0.161183	1	-0.29769	0.142335	0.274332	-0.243908	0.0100763	0.0390398	-0.243908
PLCD4	0.0651338	0.147588	0.492713	0.318638	1	0.31583	0.00111539	0.0118396	-0.808543	0.00378954	0.0199463	-0.808543
PLCG1	0.00748337	0.0415499	0.810327	0.95802	1	0.0188653	0.00317117	0.0223647	-0.829192	0.00234669	0.0142959	-0.829192
PLEC	0.0435927	0.11598	0.649007	0.161636	1	0.532361	7.48191e-05	0.00359086	-1.18137	0.000477468	0.00487514	-1.18137
PLEKHA6	0.00325595	0.0269492	1.04889	0.952065	1	0.0253692	0.00114928	0.0120728	-1.07426	0.000723122	0.00634769	-1.07426
PLEKHG3	0.00042445	0.0115754	0.726883	0.928272	1	-0.0219654	0.000227299	0.00535165	-0.704917	4.51672e-05	0.00119797	-0.704917
PLEKHH2	0.00508385	0.0337915	1.05389	0.526022	1	-0.28209	0.0268577	0.0905763	-0.771799	0.00808566	0.0334762	-0.771799
PLEKHH3	0.00477118	0.0327889	0.599314	0.307774	1	-0.256191	0.0812383	0.189052	-0.343123	0.0126683	0.0457415	-0.343123
PLEKHM1	0.000157601	0.00857354	0.532452	0.353945	1	-0.154593	0.00383072	0.0253589	-0.377859	0.000135888	0.00216081	-0.377859
PLK2	0.000962171	0.0155461	0.966158	0.637753	1	-0.163004	0.00308519	0.021999	-0.803154	0.000583151	0.00556507	-0.803154
PLN	0.00024977	0.00973728	1.94459	0.101708	1	-1.02744	0.0620335	0.157987	-0.917151	0.00244992	0.014771	-0.917151
PLS3	0.0123399	0.0555867	0.661341	0.935812	1	-0.0251741	0.0094499	0.045025	-0.636167	0.00664071	0.0292981	-0.636167
PLSCR4	0.000682102	0.0135655	1.00608	0.109869	1	-0.560027	0.104175	0.223151	-0.446056	0.00389353	0.0203435	-0.446056
PLXNB1	0.00047796	0.0122351	1.38967	0.87736	1	-0.0726248	0.000351667	0.00641518	-1.31705	0.000108362	0.00191453	-1.31705
PMS2	0.141443	0.232471	0.17714	0.280269	1	0.154521	0.00308129	0.0219892	-0.331661	0.0100883	0.0390642	-0.331661
PNISR	0.161297	0.25146	0.258124	0.18107	1	0.291539	0.00130214	0.0129529	-0.549663	0.00597986	0.0272878	-0.549663
PNN	0.0719626	0.156754	0.385235	0.446309	1	0.192875	0.00360401	0.0244075	-0.578111	0.00930082	0.036877	-0.578111
PNPLA7	1.75841e-05	0.00558586	1.15604	0.278363	1	-0.345312	0.00114003	0.0120093	-0.810728	1.77954e-05	0.000767172	-0.810728
PODXL	0.00353775	0.0280263	1.21624	0.838835	1	-0.100307	0.00390721	0.0256343	-1.11593	0.00195211	0.0125938	-1.11593
POFUT2	0.0800483	0.167646	0.388333	0.499473	1	0.177254	0.00598929	0.0332258	-0.565587	0.0144863	0.0499421	-0.565587
POLR2A	0.0523156	0.1295	0.678612	0.295223	1	0.433002	0.0006113	0.00841778	-1.11161	0.00250831	0.0149577	-1.11161
POM121	0.0434706	0.115838	0.516877	0.645805	1	0.13919	0.00572889	0.0322951	-0.656067	0.0101703	0.0392695	-0.656067
POMT1	0.00314206	0.0266325	0.538843	0.570348	1	-0.122511	0.0138471	0.058561	-0.416332	0.00308411	0.0173855	-0.416332
POU2F1	0.000398032	0.011226	0.535226	0.377167	1	0.158036	7.60115e-07	0.00126692	-0.693262	5.00716e-07	0.000295281	-0.693262
POU6F1	0.0050237	0.0336358	0.830747	0.926464	1	-0.0323414	0.00365748	0.0246141	-0.798405	0.0019741	0.012683	-0.798405
PPFIBP1	0.197927	0.282774	0.355622	0.0574537	1	0.620875	0.000139029	0.00437217	-0.976497	0.0013146	0.00942325	-0.976497
PPIP5K1	0.0481085	0.122792	0.513214	0.680291	1	0.126598	0.00786026	0.0400197	-0.639811	0.0136844	0.048031	-0.639811
PPM1L	0.00384698	0.0290015	0.723284	0.311633	1	-0.299505	0.0676063	0.167129	-0.423779	0.0101044	0.0390816	-0.423779
PPME1	0.0493664	0.124817	0.266133	0.466773	1	0.11671	0.00230301	0.0184053	-0.382844	0.00489118	0.0236881	-0.382844
PPOX	0.00249071	0.0235938	0.39812	0.170063	1	-0.213587	0.129506	0.257615	-0.184533	0.00877615	0.0353632	-0.184533
PPP1R12B	0.00167692	0.0196847	1.09362	0.489418	1	-0.284547	0.0121659	0.0537545	-0.809076	0.002278	0.0140231	-0.809076
PPP1R13B	0.00314707	0.0266411	0.795476	0.933715	1	0.0265179	0.000998193	0.0111577	-0.821993	0.000561713	0.00546025	-0.821993
PPP1R3C	3.07692e-05	0.00616854	1.51382	0.236484	1	-0.508587	0.00282165	0.0207382	-1.00523	6.6534e-05	0.00146675	-1.00523
PRCD	0.000316638	0.0105063	0.971262	0.37032	1	-0.286549	0.00584554	0.0326946	-0.684713	0.000354684	0.00401938	-0.684713
PRKDC	0.0370983	0.105547	0.379389	0.629481	1	0.103901	0.0042139	0.0267505	-0.483291	0.00696241	0.0303039	-0.483291
PROSER1	0.209376	0.29136	0.229608	0.220377	1	0.265471	0.00354587	0.0241555	-0.495079	0.014509	0.0499667	-0.495079
PROX1	0.4031	0.417962	0.355431	0.0553974	1	0.969664	0.000897996	0.0103783	-1.32509	0.00810609	0.0335403	-1.32509
PRPF3	0.00216478	0.0220485	0.512998	0.652259	1	0.0892119	0.000103817	0.00388472	-0.60221	6.93722e-05	0.0015001	-0.60221
PRPF40B	0.000705219	0.0137465	0.755891	0.876733	1	-0.0410015	0.00055356	0.00799208	-0.71489	0.00012239	0.00204375	-0.71489
PRR33	0.0541986	0.132235	0.660739	0.630107	1	0.195551	0.0071522	0.0376845	-0.85629	0.0144738	0.0499116	-0.85629
PRRC2B	0.0237342	0.0818825	0.632102	0.960885	1	0.0162151	0.0123986	0.0543987	-0.648317	0.0123361	0.0450086	-0.648317
PRRT1	0.0152533	0.0627564	1.01198	0.899675	1	-0.0623001	0.0139891	0.0589786	-0.949678	0.010873	0.0412554	-0.949678
PRRT2	0.0274874	0.0890346	0.973954	0.682248	1	0.214017	0.00374121	0.0249806	-1.18797	0.00682264	0.0298517	-1.18797
PRSS53	0.0388164	0.108279	0.761952	0.474365	1	0.312575	0.00170469	0.0154722	-1.07453	0.00441904	0.0221439	-1.07453
PRX	0.00314823	0.0266411	0.90625	0.27808	1	-0.393965	0.0716329	0.173626	-0.512285	0.00958235	0.0376742	-0.512285
PTCH1	0.0010385	0.0159369	0.895229	0.205641	1	-0.408748	0.0542704	0.144702	-0.486481	0.00358273	0.0192	-0.486481
PTGDR2	0.0152364	0.062717	1.28559	0.968895	1	-0.0245873	0.0101904	0.0473428	-1.261	0.0092654	0.0367969	-1.261
PTPN12	0.425598	0.430668	0.118728	0.0526268	1	0.341694	0.00086899	0.0102079	-0.460422	0.00513572	0.0244024	-0.460422
PTPN13	0.0153503	0.0630247	0.580897	0.923707	1	0.0271518	0.00615067	0.0338703	-0.608049	0.00547962	0.0256064	-0.608049
PTPRB	0.00216304	0.0220485	1.16847	0.946452	1	0.030265	0.000689652	0.00894082	-1.19874	0.000425269	0.00454374	-1.19874
PTPRF	0.00102162	0.0158444	0.919973	0.127922	1	-0.504301	0.109377	0.230407	-0.415672	0.00521024	0.0246444	-0.415672
PTPRG	0.140834	0.23196	0.319286	0.230401	1	0.307681	0.00183131	0.0160685	-0.626967	0.0076875	0.0323881	-0.626967
PTPRM	0.000494161	0.0123764	0.872323	0.547587	1	-0.178139	0.00279587	0.0206312	-0.694183	0.000319661	0.00376817	-0.694183
PTPRS	0.00139712	0.018137	1.07803	0.972814	1	0.0136002	0.000484613	0.00746459	-1.09163	0.000231325	0.00302344	-1.09163
PTPRU	5.5072e-05	0.00705217	1.38816	0.211787	1	-0.508752	0.00583504	0.0326725	-0.879409	0.000142368	0.00224024	-0.879409
PUS7	0.535238	0.488982	0.106732	0.0655283	1	0.376319	0.002611	0.0198514	-0.483051	0.0133913	0.0473686	-0.483051
PXN	0.0184707	0.0703933	0.46615	0.927021	1	0.0214346	0.00787959	0.0400539	-0.487585	0.00721274	0.0309739	-0.487585
PXYLP1	0.011301	0.0528821	0.680045	0.97313	1	-0.0106982	0.00717658	0.0377997	-0.669347	0.00518143	0.024568	-0.669347
PYGM	0.00044362	0.011716	1.54475	0.318249	1	-0.519179	0.0117812	0.0525135	-1.02557	0.00108487	0.00839932	-1.02557
PYROXD2	0.000137347	0.00847559	0.959388	0.735274	1	-0.100812	0.000230467	0.00535165	-0.858576	2.21383e-05	0.00085257	-0.858576
R3HDM2	0.0429139	0.114931	0.418858	0.573649	1	0.137741	0.00373417	0.0249806	-0.556598	0.00708025	0.0306303	-0.556598
RAB11FIP3	0.00100663	0.0158297	0.62654	0.57665	1	-0.125857	0.00461109	0.0281872	-0.500683	0.000664837	0.0060069	-0.500683
RAB5B	0.0387737	0.108231	0.228189	0.761796	1	0.0396086	0.00893878	0.043282	-0.267798	0.0119032	0.0439607	-0.267798
RABGAP1	0.0594001	0.140385	0.326203	0.21814	1	0.252237	0.000316266	0.00606675	-0.578439	0.00120133	0.00897844	-0.578439
RABL2A	0.0471854	0.121539	0.436772	0.591137	1	0.139989	0.00475486	0.0286796	-0.576761	0.00901119	0.0359913	-0.576761
RABL2B	0.0300626	0.0937542	0.360729	0.382046	1	0.172064	0.000554828	0.00799309	-0.532792	0.00127774	0.00925909	-0.532792
RAD52	0.184317	0.271761	0.233482	0.190229	1	0.273242	0.00195947	0.0166724	-0.506724	0.00854005	0.0347119	-0.506724
RAD54L2	0.00323382	0.0269034	0.678672	0.267449	1	-0.302499	0.0785549	0.184969	-0.376173	0.00951375	0.037524	-0.376173
RAF1	0.0228933	0.0799576	0.253333	0.242151	1	0.154103	8.00931e-05	0.00364076	-0.407436	0.000214182	0.00292023	-0.407436
RAI1	0.00718422	0.0405422	0.616441	0.771659	1	0.0788047	0.00109014	0.0116989	-0.695246	0.000962395	0.00771497	-0.695246
RANBP10	0.0108055	0.0512631	0.487388	0.86701	1	0.0378963	0.00306117	0.0218978	-0.525284	0.00254544	0.0151226	-0.525284
RAP1GAP	0.0043642	0.0312412	1.76885	0.468842	1	-0.532693	0.0309014	0.0993447	-1.23616	0.0100623	0.0390302	-1.23616
RAP1GAP2	0.00151288	0.0187837	0.890263	0.740392	1	-0.110052	0.00272623	0.0203665	-0.780211	0.000710126	0.00625435	-0.780211
RAPGEF2	0.0657347	0.148493	0.431124	0.299368	1	0.287748	0.000946485	0.0107723	-0.718872	0.00327609	0.0180702	-0.718872
RAPGEF3	0.000192389	0.00900606	1.49089	0.538664	1	-0.290759	0.00120735	0.0123541	-1.20014	0.000139619	0.00221237	-1.20014
RAPGEFL1	0.0375174	0.106178	0.603597	0.730404	1	0.118362	0.00711842	0.0375329	-0.721959	0.0108448	0.0411832	-0.721959
RAPH1	0.121993	0.213177	0.547663	0.284525	1	0.448449	0.00243857	0.019107	-0.996113	0.010473	0.0401304	-0.996113
RARG	0.00692537	0.0398939	0.580793	0.613158	1	-0.12861	0.023342	0.0825231	-0.452182	0.00785499	0.032904	-0.452182
RASGRF2	0.00804101	0.0433618	0.84963	0.540017	1	-0.232464	0.0378037	0.11338	-0.617165	0.0127928	0.0460442	-0.617165
RASL12	0.00473993	0.0326622	0.820567	0.392738	1	-0.293734	0.0503804	0.137684	-0.526833	0.0103469	0.0397929	-0.526833
RBFOX2	0.0333047	0.0991927	0.484136	0.481263	1	0.189518	0.00140769	0.0136613	-0.673654	0.00301294	0.0171337	-0.673654
RBM24	0.00225474	0.0223859	1.55352	0.443185	1	-0.461877	0.0200242	0.0748232	-1.09164	0.00444195	0.0222177	-1.09164
RBM28	0.274081	0.338829	0.18537	0.0861939	1	0.344273	0.000762471	0.00948888	-0.529643	0.00446061	0.0222864	-0.529643
RBM44	0.0312602	0.0957717	0.707345	0.654884	1	0.175846	0.00423256	0.0268182	-0.883192	0.00668334	0.0294193	-0.883192
RBM5	0.00706525	0.0402425	0.514048	0.708891	1	0.0842722	0.000724034	0.00921205	-0.59832	0.000676304	0.00607816	-0.59832
RBPMS2	0.00124305	0.0173186	1.21306	0.773565	1	-0.128056	0.00182529	0.0160496	-1.08501	0.000540991	0.00531205	-1.08501
RCAN2	0.000208902	0.00915755	1.25549	0.361018	1	-0.365874	0.00456699	0.028077	-0.889617	0.0002935	0.0035714	-0.889617
RCOR3	0.0209518	0.0761173	0.286184	0.75788	1	0.0452586	0.00395739	0.02579	-0.331442	0.00440889	0.0221093	-0.331442
REELD1	0.00172721	0.0198904	1.30922	0.138975	1	-0.732851	0.133094	0.262663	-0.576372	0.00906982	0.0361935	-0.576372
RERE	0.0215372	0.0774294	0.449256	0.118672	1	0.360852	7.90951e-06	0.00209919	-0.810108	4.15269e-05	0.0011609	-0.810108
REXO1	0.00050773	0.0124998	0.655712	0.745511	1	-0.0723765	0.000822443	0.00990939	-0.583335	0.00012105	0.00203344	-0.583335
RGL2	0.00225874	0.0224063	0.484285	0.591742	1	-0.1006	0.00907639	0.0437506	-0.383685	0.00179835	0.011855	-0.383685
RGL3	0.00670997	0.0393827	0.965289	0.513632	1	-0.275092	0.0363492	0.110444	-0.690197	0.011449	0.0427596	-0.690197
RGPD3	0.0839479	0.17272	0.521188	0.11742	1	0.573067	0.000146732	0.0044602	-1.09425	0.000813568	0.00688356	-1.09425
RGS5	0.321089	0.369196	0.315903	0.0536635	1	0.726663	0.000415659	0.00690494	-1.04257	0.00383039	0.0200912	-1.04257
RHBDF1	0.00549433	0.0352857	0.809439	0.504596	1	-0.230106	0.0321021	0.102132	-0.579333	0.00876205	0.0353182	-0.579333
RHOBTB1	0.0383462	0.107572	0.384379	0.788737	1	0.0588699	0.0100853	0.047042	-0.443249	0.0134767	0.04756	-0.443249
RIMKLB	0.00395797	0.0295123	0.635194	0.683479	1	-0.106383	0.00971183	0.0457982	-0.528812	0.00298221	0.0169945	-0.528812
RIPOR1	0.0115822	0.0536937	0.582468	0.813422	1	-0.0644143	0.0154856	0.0630881	-0.518054	0.00865519	0.0350122	-0.518054
RIPOR2	0.10447	0.195277	0.661989	0.2369	1	0.570581	0.0011222	0.0118715	-1.23257	0.00598939	0.0273211	-1.23257
RNF180	0.00535453	0.0346321	0.88137	0.493479	1	-0.256553	0.0322625	0.102425	-0.624816	0.00834718	0.0341883	-0.624816
RNF216	0.00985827	0.0488624	0.329978	0.9626	1	0.00709395	0.00446588	0.0277396	-0.337072	0.0029759	0.0169657	-0.337072
RNF38	0.0711878	0.155956	0.350841	0.5354	1	0.142654	0.00624742	0.0342402	-0.493495	0.0136835	0.048031	-0.493495
RNPC3	0.306126	0.359679	0.221333	0.1085	1	0.411154	0.00163974	0.0150679	-0.632486	0.00917505	0.0365383	-0.632486
ROBO4	0.00156427	0.0190302	1.10757	0.959331	1	0.0211263	0.000511055	0.0077097	-1.12869	0.000265099	0.00334262	-1.12869
ROPN1L	0.0657642	0.148493	0.783193	0.481377	1	0.357576	0.00410462	0.0263918	-1.14077	0.0110965	0.0418465	-1.14077
RPRD2	0.0327796	0.0983007	0.433839	0.578645	1	0.13358	0.0026194	0.0198951	-0.567419	0.00459731	0.0227186	-0.567419
RTEL1	0.00742788	0.0413318	0.515936	0.99556	1	0.00126998	0.00383391	0.0253689	-0.517206	0.00233504	0.0142707	-0.517206
RTEL1-TNFRSF6B	0.0250324	0.0840463	0.66012	0.170035	1	0.478801	3.14986e-05	0.00296955	-1.13892	0.000171377	0.0024944	-1.13892
RUFY2	0.224497	0.303297	0.196078	0.164706	1	0.266382	0.00210974	0.0174752	-0.462461	0.00946378	0.0373703	-0.462461
RUSC2	0.00162549	0.0194207	0.713659	0.915593	1	0.0284005	0.000410625	0.0068823	-0.742059	0.000179088	0.00256809	-0.742059
RXRB	0.00234873	0.0228389	0.422473	0.377548	1	-0.144957	0.0311388	0.0998509	-0.277516	0.00397555	0.0206058	-0.277516
S100A1	2.15391e-05	0.00574823	2.56099	0.189153	1	-0.936596	0.00352232	0.0240497	-1.6244	0.000133728	0.00214658	-1.6244
SAFB	0.0133159	0.0578965	0.372912	0.893566	1	0.0238488	0.00452963	0.0279378	-0.396761	0.00375495	0.019837	-0.396761
SAMD4A	0.0134411	0.0581876	0.625233	0.560306	1	0.174338	0.000658774	0.00876069	-0.79957	0.00103185	0.00810897	-0.79957
SAPCD1	2.80433e-05	0.00616377	1.04293	0.082885	1	-0.509052	0.0171723	0.0675219	-0.533873	8.91911e-05	0.00171558	-0.533873
SASH1	0.00411981	0.0301664	0.652117	0.919407	1	0.0272097	0.0012745	0.0127797	-0.679326	0.000755197	0.00652382	-0.679326
SATB2	0.00782073	0.0425883	0.855507	0.706952	1	-0.143188	0.0170074	0.0670671	-0.712319	0.00762017	0.0321468	-0.712319
SCAF1	0.0229513	0.0800064	0.454476	0.975754	1	-0.00718445	0.0157936	0.0639856	-0.447291	0.013521	0.0476176	-0.447291
SCAP	0.00421389	0.0306616	0.285267	0.428135	1	-0.0934511	0.0379139	0.11361	-0.191816	0.00670133	0.0294603	-0.191816
SCARA3	0.0112857	0.0528551	1.05857	0.955916	1	-0.0273143	0.0077792	0.0397592	-1.03125	0.00634802	0.0284558	-1.03125
SCARF1	0.00354834	0.0280263	0.747735	0.851687	1	-0.0567241	0.00365985	0.0246189	-0.691011	0.00148804	0.0103257	-0.691011
SCGB2A2	0.0128967	0.0569476	1.81582	0.970621	1	-0.0319879	0.00865239	0.0425227	-1.78384	0.00982704	0.0384138	-1.78384
SCHIP1	0.000934416	0.0153189	1.32962	0.0537201	1	-0.917941	0.269092	0.412736	-0.411679	0.00868245	0.0350666	-0.411679
SCMH1	0.00171051	0.0197966	0.506204	0.833082	1	-0.0402561	0.00183727	0.0160747	-0.465948	0.000480546	0.00489817	-0.465948
SCNN1D	0.000122506	0.00814056	1.12806	0.592402	1	-0.186189	0.000541165	0.00788906	-0.941873	4.30658e-05	0.00118386	-0.941873
SCRIB	0.218218	0.298402	0.220502	0.0711015	1	0.382489	0.000279511	0.00571429	-0.602991	0.00185948	0.0121343	-0.602991
SEC16B	0.0122477	0.0553602	0.725998	0.698926	1	-0.132802	0.0272913	0.0915037	-0.593196	0.0133527	0.0472698	-0.593196
SEC31B	0.110757	0.20266	0.383449	0.367657	1	0.256499	0.00413056	0.026436	-0.639948	0.0130408	0.0465418	-0.639948
SEC61A2	0.0147861	0.0616799	0.481889	0.961689	1	0.0112762	0.00721611	0.0378901	-0.493166	0.0056651	0.0262474	-0.493166
SEMA3B	8.14048e-05	0.00783688	1.40185	0.269931	1	-0.464214	0.00446102	0.0277209	-0.937635	0.000164693	0.00243895	-0.937635
SEMA3G	0.000110327	0.00796144	1.79049	0.155511	1	-0.777774	0.0182744	0.0706152	-1.01271	0.000635982	0.00586323	-1.01271
SEMA4C	0.00368316	0.0284243	0.661791	0.814664	1	-0.06319	0.00461122	0.0281872	-0.598601	0.00173114	0.0115635	-0.598601
SEMA6C	0.00341951	0.0274755	0.949178	0.493315	1	-0.262441	0.0216272	0.0786214	-0.686737	0.00508016	0.0242208	-0.686737
SERPINA5	0.000228859	0.009439	2.02262	0.101228	1	-1.06366	0.0591521	0.152896	-0.958959	0.00236213	0.0143716	-0.958959
SETBP1	0.00190591	0.0209584	0.79877	0.764046	1	-0.0914424	0.0030482	0.0218467	-0.707327	0.00085782	0.00712916	-0.707327
SETD1B	0.00525207	0.0341775	0.790844	0.729995	1	0.115698	0.000561673	0.00804725	-0.906543	0.00053707	0.00529164	-0.906543
SETD2	0.0880322	0.177387	0.329879	0.361843	1	0.208658	0.0026839	0.0201503	-0.538537	0.00806433	0.0334498	-0.538537
SETD5	0.244622	0.317477	0.258494	0.137451	1	0.390362	0.00164211	0.0150679	-0.648855	0.00878396	0.0353646	-0.648855
SF1	0.0201154	0.0741992	0.578445	0.656484	1	0.13092	0.00211805	0.0175054	-0.709365	0.00310006	0.0174248	-0.709365
SF3A2	0.00277232	0.0249566	0.501221	0.431747	1	-0.155794	0.0261077	0.0887854	-0.345427	0.00415999	0.0212057	-0.345427
SFN	0.000185317	0.00884805	2.79731	0.0553179	1	-1.69287	0.108358	0.228774	-1.10445	0.00427917	0.0217065	-1.10445
SFPQ	0.0500299	0.126094	0.285634	0.606499	1	0.0888033	0.00561595	0.0319223	-0.374437	0.0100492	0.0389904	-0.374437
SFSWAP	0.00288763	0.0254929	0.451753	0.892925	1	-0.0241495	0.00236023	0.0186977	-0.427603	0.00082897	0.00699209	-0.427603
SGCG	0.00586009	0.0365534	1.96947	0.904812	1	-0.101496	0.00475892	0.0286925	-1.86798	0.00413093	0.0211449	-1.86798
SH2B1	0.00531185	0.0344786	0.486787	0.482232	1	-0.145184	0.0349256	0.107777	-0.341602	0.00810232	0.033535	-0.341602
SH3BGRL2	0.00470777	0.0325407	0.9308	0.528628	1	-0.245497	0.0247596	0.0860723	-0.685303	0.00692428	0.0301767	-0.685303
SHANK3	0.000752371	0.0141334	1.47825	0.859291	1	-0.0919833	0.000655274	0.00876069	-1.38627	0.000242172	0.00312908	-1.38627
SIK2	0.00767047	0.04213	0.574316	0.936448	1	0.0203192	0.00291454	0.0211412	-0.594635	0.00202406	0.0129226	-0.594635
SIK3	0.00519782	0.0341223	0.550523	0.901328	1	-0.0289002	0.0043019	0.0270728	-0.521622	0.00200571	0.0128386	-0.521622
SIN3A	0.00403874	0.0297765	0.515739	0.709964	1	-0.0789344	0.00864807	0.0425227	-0.436804	0.00268493	0.0157091	-0.436804
SIN3B	0.0106277	0.0509715	0.534268	0.690854	1	0.098384	0.00110538	0.0118081	-0.632652	0.00123041	0.00909381	-0.632652
SIPA1L1	0.197568	0.28246	0.242897	0.151432	1	0.320096	0.00129266	0.01291	-0.562993	0.00641262	0.0286549	-0.562993
SKI	0.0162651	0.0652319	0.873706	0.475482	1	0.306893	0.000464208	0.00731682	-1.1806	0.00108825	0.00841557	-1.1806
SKOR1	0.00521153	0.0341223	1.04886	0.91424	1	0.0483976	0.00163937	0.0150679	-1.09726	0.00102829	0.00809974	-1.09726
SLC12A4	0.00429583	0.0309574	0.534235	0.692377	1	-0.0875589	0.0100168	0.0467803	-0.446676	0.00313357	0.0175261	-0.446676
SLC12A6	0.299153	0.355053	0.241898	0.134931	1	0.412145	0.00248979	0.0193416	-0.654043	0.0131251	0.0467294	-0.654043
SLC14A1	0.00139102	0.0181132	1.35629	0.758678	1	-0.154552	0.00227429	0.0182908	-1.20174	0.000768166	0.00661062	-1.20174
SLC16A2	0.00162523	0.0194207	0.901383	0.204083	1	-0.429666	0.0747976	0.178807	-0.471717	0.00595417	0.0272061	-0.471717
SLC22A1	0.000295922	0.0102885	1.63057	0.800463	1	-0.135063	0.000289911	0.00579945	-1.4955	6.36501e-05	0.0014219	-1.4955
SLC22A17	0.00621235	0.0376878	0.660781	0.381353	1	-0.250049	0.0664093	0.165177	-0.410732	0.0140518	0.0489172	-0.410732
SLC23A2	0.0589373	0.139818	0.483623	0.476313	1	0.215791	0.00323985	0.0227103	-0.699414	0.00798057	0.0332336	-0.699414
SLC25A27	0.000385056	0.0111309	1.42001	0.514983	1	-0.308154	0.00269738	0.020211	-1.11185	0.000356696	0.00403159	-1.11185
SLC25A29	0.00192426	0.0210022	0.699244	0.326647	1	-0.261571	0.036194	0.110173	-0.437673	0.00415917	0.0212057	-0.437673
SLC25A37	0.00394445	0.0294404	1.68827	0.973748	1	-0.0227943	0.00216883	0.0177781	-1.66548	0.00187289	0.0122057	-1.66548
SLC29A1	0.00242519	0.0231758	0.84089	0.78307	1	-0.090292	0.0035137	0.0240026	-0.750598	0.0011624	0.00877931	-0.750598
SLC2A4	9.93652e-05	0.00795465	1.94958	0.0723673	1	-1.06337	0.0547208	0.145566	-0.886206	0.00116948	0.00881805	-0.886206
SLC44A2	0.000167289	0.00860168	1.00894	0.60913	1	-0.162105	0.000656518	0.00876069	-0.846837	5.9543e-05	0.00137514	-0.846837
SLC5A4	0.0633346	0.145189	0.957741	0.480678	1	0.433908	0.00388131	0.0255571	-1.39165	0.0113497	0.0425294	-1.39165
SLC6A3	1.94513e-05	0.00563562	2.27346	0.12029	1	-0.977222	0.00709518	0.0374299	-1.29624	0.000112001	0.00194744	-1.29624
SLC6A6	0.0567317	0.136123	0.469309	0.20422	1	0.369945	0.000239997	0.00539747	-0.839253	0.001093	0.00843593	-0.839253
SLC6A8	6.39792e-05	0.00714563	1.15648	0.432022	1	-0.268935	0.000931231	0.0106391	-0.887545	4.09874e-05	0.00115582	-0.887545
SLC9A8	0.00311524	0.0265286	0.539984	0.591255	1	0.116199	0.000109132	0.00397342	-0.656183	9.28998e-05	0.00175705	-0.656183
SLIT3	0.0235288	0.0813969	0.934228	0.728343	1	0.169476	0.00391766	0.0256739	-1.1037	0.00625383	0.0281772	-1.1037
SLX4	0.030649	0.0947511	0.474433	0.85446	1	0.0476695	0.0102704	0.0475359	-0.522103	0.0120187	0.0441829	-0.522103
SMAD3	0.00238924	0.0230569	0.669927	0.401884	1	-0.218723	0.0273927	0.0917617	-0.451203	0.00410257	0.0210553	-0.451203
SMAD6	0.00354501	0.0280263	0.670073	0.598485	1	-0.143137	0.0132918	0.0569674	-0.526936	0.00342805	0.0185986	-0.526936
SMARCC2	0.0116114	0.0537456	0.653347	0.464928	1	0.223798	0.000259632	0.00555585	-0.877144	0.000483774	0.00491367	-0.877144
SMARCD1	0.0233356	0.0809166	0.476163	0.826335	1	0.0545021	0.00642484	0.0348968	-0.530666	0.00726779	0.031144	-0.530666
SMG6	0.00456341	0.032165	0.719184	0.756038	1	-0.0932181	0.0077784	0.0397592	-0.625966	0.00294033	0.0168051	-0.625966
SMIM10L2A	0.00333217	0.0272444	0.868364	0.227687	1	-0.42219	0.10082	0.217951	-0.446174	0.0111613	0.042044	-0.446174
SMIM10L2B	0.00304132	0.0261789	1.10062	0.275374	1	-0.479521	0.0669169	0.165999	-0.621102	0.00862246	0.034916	-0.621102
SMIM34B	0.00130373	0.0177376	1.1714	0.183358	1	-0.572693	0.0686882	0.168885	-0.598712	0.00449641	0.0223747	-0.598712
SMTN	0.017501	0.0679367	0.5394	0.574922	1	0.150625	0.00104576	0.0114687	-0.690026	0.00164248	0.0110913	-0.690026
SMURF1	0.030696	0.0947762	0.435997	0.877573	1	0.0367843	0.0115384	0.051775	-0.472781	0.0130381	0.0465418	-0.472781
SNAPC4	0.0100912	0.0495356	0.492419	0.948496	1	0.0146398	0.00429185	0.027062	-0.507059	0.0030713	0.0173456	-0.507059
SNORC	3.68255e-05	0.00617567	2.77725	0.773885	1	0.230364	1.67622e-06	0.00132339	-3.00761	2.99403e-06	0.000423525	-3.00761
SNRNP70	0.0349396	0.101809	0.423746	0.681812	1	0.0974255	0.00516011	0.0300508	-0.521171	0.00795036	0.0331587	-0.521171
SOBP	0.0697722	0.15362	0.461357	0.506075	1	0.200229	0.00506694	0.0297369	-0.661586	0.0121293	0.0444845	-0.661586
SOD3	0.00025932	0.00992742	1.25805	0.39099	1	-0.349398	0.00443891	0.0276293	-0.908656	0.000344108	0.00394673	-0.908656
SORBS1	0.000228377	0.009439	1.9158	0.308619	1	-0.625918	0.00743243	0.0386051	-1.28989	0.000660227	0.00600058	-1.28989
SORBS2	0.00137108	0.0180104	1.09206	0.570626	1	-0.228887	0.00637149	0.0346795	-0.863177	0.00129804	0.00936123	-0.863177
SORBS3	0.0044221	0.0314509	0.715246	0.594189	1	-0.158335	0.0168514	0.0666972	-0.556911	0.00483034	0.0235024	-0.556911
SORT1	0.0292417	0.092555	0.402919	0.662696	1	0.095402	0.00365527	0.0246102	-0.498321	0.00542396	0.0254075	-0.498321
SOX13	0.00581776	0.0365037	0.826766	0.846187	1	-0.0687964	0.00638717	0.0347396	-0.757969	0.00319124	0.0177536	-0.757969
SOX7	0.00277332	0.0249566	1.20247	0.192417	1	-0.619517	0.117189	0.241339	-0.582953	0.0128046	0.0460635	-0.582953
SOX8	0.000886728	0.0149921	1.50066	0.749539	1	-0.170593	0.00148151	0.0140656	-1.33006	0.000455081	0.0047175	-1.33006
SOX9	0.000117947	0.00800148	1.74392	0.0512891	1	-1.04351	0.0944306	0.208803	-0.7004	0.00158303	0.0107702	-0.7004
SP2	0.00204724	0.021579	0.632231	0.904854	1	0.0290158	0.000507796	0.0076808	-0.661247	0.000230687	0.00302039	-0.661247
SPAG17	0.000910667	0.0150696	1.73742	0.0951888	1	-1.03718	0.145522	0.278398	-0.700236	0.00784625	0.032886	-0.700236
SPAG8	0.008466	0.0447637	0.561329	0.487416	1	-0.175878	0.0494256	0.13614	-0.385451	0.0133611	0.0472872	-0.385451
SPAG9	0.265262	0.332782	0.222451	0.148399	1	0.341385	0.00233601	0.0185701	-0.563836	0.0115862	0.043083	-0.563836
SPEG	0.035802	0.1034	0.678904	0.519566	1	0.24641	0.00203832	0.0170765	-0.925315	0.00460916	0.0227535	-0.925315
SPEN	0.019204	0.0722592	0.588252	0.610965	1	0.151206	0.00150569	0.0142411	-0.739458	0.00234389	0.0142959	-0.739458
SPG7	0.00511447	0.0339052	0.423417	0.989632	1	-0.00232475	0.00267979	0.0201451	-0.421092	0.00135442	0.00961466	-0.421092
SPPL2B	0.00599246	0.0370837	0.544163	0.94729	1	0.0154861	0.00230613	0.0184106	-0.559649	0.0014234	0.00997398	-0.559649
SPRED2	0.207015	0.289718	0.309247	0.169779	1	0.398123	0.00182004	0.0160263	-0.707371	0.0091595	0.0364978	-0.707371
SPTAN1	0.000276373	0.0101405	0.735595	0.604493	1	-0.123927	0.00111274	0.0118375	-0.611668	0.000103109	0.00186943	-0.611668
SPTBN1	0.000626273	0.0132621	1.05608	0.50901	1	-0.241177	0.0044337	0.0276198	-0.814905	0.000575316	0.00552915	-0.814905
SRGAP2	0.125301	0.216836	0.29732	0.2113	1	0.286833	0.00116477	0.0121092	-0.584153	0.0049728	0.0238959	-0.584153
SRL	0.00569823	0.0360683	1.23465	0.698331	1	-0.20496	0.0127016	0.0552402	-1.02969	0.00567329	0.0262692	-1.02969
SRPK3	0.00569627	0.0360683	1.17484	0.852019	1	0.0941371	0.00130824	0.0129963	-1.26898	0.00126818	0.0092193	-1.26898
SRRT	0.030495	0.0944722	0.377594	0.371982	1	0.184339	0.000517199	0.00772444	-0.561933	0.00124193	0.00912466	-0.561933
SRSF4	0.0399848	0.110116	0.279644	0.599936	1	0.0844814	0.00393854	0.0257321	-0.364125	0.0066699	0.0293792	-0.364125
SS18L1	0.116329	0.208136	0.326762	0.354686	1	0.228031	0.00407976	0.0262657	-0.554792	0.0129233	0.0463417	-0.554792
SSC5D	0.0241849	0.0824593	0.93771	0.37299	1	0.438387	0.000362348	0.00647851	-1.3761	0.00127012	0.00922734	-1.3761
SSH3	0.00707551	0.0402425	0.535982	0.484371	1	-0.164554	0.0436422	0.124936	-0.371428	0.0116709	0.0432978	-0.371428
SSTR1	0.00196413	0.0211835	2.00934	0.206728	1	-0.967614	0.0781103	0.184202	-1.04173	0.0102433	0.0395063	-1.04173
ST8SIA6	0.0103452	0.0502635	1.13606	0.997733	1	0.00150824	0.00603947	0.0333442	-1.13756	0.00478559	0.0233684	-1.13756
STARD9	0.0132297	0.0576988	0.839325	0.871471	1	0.0648311	0.00400082	0.0258975	-0.904156	0.0041203	0.0211026	-0.904156
STAT5B	0.00766892	0.04213	0.477776	0.794746	1	0.0551451	0.00134454	0.0132434	-0.532921	0.00110764	0.00849329	-0.532921
STIM1	0.0104506	0.050445	0.539596	0.898193	1	-0.0318962	0.00938654	0.044775	-0.507699	0.00563631	0.0261497	-0.507699
STK35	0.0945779	0.184447	0.465818	0.366248	1	0.2979	0.00313728	0.0222248	-0.763719	0.0102471	0.0395099	-0.763719
STON1	0.000395912	0.0112158	0.95852	0.084937	1	-0.551224	0.103796	0.222557	-0.407296	0.00245062	0.014771	-0.407296
STOX2	0.0373493	0.105925	0.718198	0.553219	1	0.242022	0.0026505	0.0200045	-0.96022	0.00584067	0.0268097	-0.96022
STRADA	0.0460521	0.119811	0.303544	0.729887	1	0.0621833	0.00959051	0.0454403	-0.365728	0.0142544	0.0494184	-0.365728
STRIP1	0.0232293	0.0807547	0.338546	0.595462	1	0.0937482	0.00178534	0.0158376	-0.432294	0.00264321	0.0155387	-0.432294
STS	0.0264037	0.0867963	0.378618	0.963214	1	0.00931177	0.0141967	0.0594361	-0.387929	0.0133945	0.0473686	-0.387929
STUM	0.0367588	0.105045	0.804954	0.762217	1	0.138147	0.00837762	0.0415988	-0.943101	0.0131063	0.0467141	-0.943101
STX3	0.182818	0.270683	0.241654	0.192769	1	0.279776	0.00196274	0.0166907	-0.521429	0.00860614	0.0348761	-0.521429
STXBP1	0.00124221	0.0173186	0.902101	0.287099	1	-0.351919	0.0336926	0.105424	-0.550182	0.00313309	0.0175261	-0.550182
SULF1	0.0478227	0.122341	0.726225	0.533866	1	0.270037	0.00342455	0.0235645	-0.996261	0.00825356	0.0338907	-0.996261
SUN1	0.00280541	0.0251502	0.805252	0.779722	1	0.0891416	0.000345255	0.00635468	-0.894394	0.000249113	0.00318841	-0.894394
SUN2	0.0531512	0.13061	0.479573	0.299587	1	0.304286	0.000655692	0.00876069	-0.783859	0.0022742	0.0140182	-0.783859
SUPT6H	0.0714325	0.156224	0.349747	0.323974	1	0.226365	0.00136472	0.0133453	-0.576113	0.00431369	0.0217848	-0.576113
SUSD2	0.00223453	0.0222546	1.02733	0.322184	1	-0.393485	0.0416273	0.120852	-0.633844	0.00572553	0.0264462	-0.633844
SV2A	0.00768618	0.0421618	0.798542	0.549577	1	-0.212252	0.0345155	0.106886	-0.58629	0.0114217	0.0426935	-0.58629
SVEP1	9.72343e-05	0.00795465	1.04505	0.215036	1	-0.39329	0.00872613	0.0427073	-0.651761	0.00022169	0.00296895	-0.651761
SVIL	0.0168831	0.0667265	0.702082	0.406996	1	0.288258	0.000279988	0.00571429	-0.99034	0.000683935	0.00611094	-0.99034
SYN2	0.00170119	0.0197513	1.63066	0.179907	1	-0.821653	0.0842495	0.193597	-0.809005	0.00811563	0.0335477	-0.809005
SYNE1	0.00432121	0.0311051	0.648537	0.713893	1	0.0985645	0.000393979	0.00673115	-0.747101	0.00033378	0.00387669	-0.747101
SYNE2	0.0128753	0.0569099	0.590358	0.781299	1	-0.0779511	0.0199396	0.0746461	-0.512406	0.0110684	0.04178	-0.512406
SYNE3	0.0342206	0.100768	0.533324	0.575419	1	0.166873	0.0027253	0.0203665	-0.700197	0.00513407	0.0244024	-0.700197
SYNGAP1	0.0475459	0.122089	0.759631	0.0710568	1	0.818961	9.08522e-06	0.00216325	-1.57859	0.000135611	0.00215894	-1.57859
SYNM	0.00797914	0.0431743	0.995836	0.889736	1	-0.0615672	0.00728039	0.038119	-0.934268	0.004651	0.0229172	-0.934268
SYNPO	0.0514216	0.128158	0.637806	0.398137	1	0.32722	0.00148472	0.0140796	-0.965026	0.004548	0.0225488	-0.965026
SYNPO2	0.00932581	0.047272	0.908874	0.687709	1	-0.166211	0.0219715	0.0795336	-0.742664	0.0103686	0.0398652	-0.742664
SZT2	0.0615904	0.143251	0.302618	0.295607	1	0.200467	0.00081195	0.00983035	-0.503085	0.00254028	0.0151036	-0.503085
TAF1	0.10407	0.194957	0.404937	0.221115	1	0.360805	0.000925901	0.0105862	-0.765743	0.00412112	0.0211026	-0.765743
TAF15	0.150457	0.240809	0.280407	0.142482	1	0.338371	0.000625192	0.00849688	-0.618778	0.00327603	0.0180702	-0.618778
TAF1C	0.00245296	0.0233188	0.636203	0.920973	1	-0.0246477	0.00168912	0.0153843	-0.611556	0.000635357	0.00586144	-0.611556
TAF4	0.00595954	0.0369697	0.621848	0.557625	1	-0.157012	0.0267497	0.0903136	-0.464836	0.00775605	0.0325683	-0.464836
TAL1	0.000558288	0.0128879	1.50124	0.849558	1	-0.0976908	0.000507466	0.0076808	-1.40355	0.000167914	0.00245452	-1.40355
TANC1	0.00583253	0.0365037	0.893123	0.996684	1	-0.00159324	0.00300448	0.0216263	-0.89153	0.00196455	0.0126497	-0.89153
TANC2	0.310333	0.362351	0.27085	0.0994775	1	0.520823	0.00141025	0.0136613	-0.791674	0.00881199	0.0353935	-0.791674
TAOK2	0.00756898	0.0417886	0.52854	0.962067	1	0.0111349	0.00328081	0.022901	-0.539675	0.00214162	0.0134259	-0.539675
TBC1D17	0.00104137	0.0159369	0.428123	0.323125	1	-0.152612	0.0227898	0.0812219	-0.275511	0.0017485	0.0116166	-0.275511
TBC1D8	0.00945136	0.0476044	0.695988	0.961847	1	0.015196	0.00429127	0.027062	-0.711184	0.00321819	0.0178596	-0.711184
TBL1X	0.0558976	0.134678	0.285826	0.370576	1	0.15858	0.00137017	0.0133836	-0.444406	0.00356182	0.019156	-0.444406
TBX2	0.00451954	0.0319553	1.12345	0.854892	1	0.0856084	0.000984109	0.0110745	-1.20906	0.000874173	0.00722967	-1.20906
TBX3	0.00391035	0.0292672	1.17346	0.597396	1	-0.254197	0.014611	0.060581	-0.919261	0.00470666	0.023116	-0.919261
TBX5	0.00128482	0.0176841	1.09546	0.720494	1	-0.14407	0.00253876	0.0195618	-0.95139	0.000661788	0.00600109	-0.95139
TCERG1	0.289407	0.349348	0.19365	0.0597322	1	0.407324	0.000397328	0.00676904	-0.600974	0.00269682	0.0157583	-0.600974
TCF7L2	0.00208116	0.0217913	0.847921	0.17759	1	-0.439423	0.109683	0.230858	-0.408497	0.00868301	0.0350666	-0.408497
TCHP	0.00924398	0.0470619	0.305442	0.539279	1	0.0853326	0.000333387	0.00623419	-0.390775	0.000389967	0.00427071	-0.390775
TCP11L2	0.157317	0.247622	0.348873	0.149784	1	0.421405	0.000792847	0.0096747	-0.770278	0.00428178	0.0217065	-0.770278
TCTN2	0.00499723	0.0335997	0.565305	0.39505	1	-0.202603	0.0517227	0.140075	-0.362702	0.00996179	0.0387398	-0.362702
TEAD1	0.00239784	0.0231044	0.804862	0.837109	1	0.0645266	0.000410049	0.00688032	-0.869389	0.000248067	0.00318403	-0.869389
TECPR2	0.0016359	0.0194796	0.866079	0.298302	1	-0.338502	0.0386996	0.115023	-0.527576	0.00411917	0.0211026	-0.527576
TECTA	0.0124695	0.055948	0.732353	0.679576	1	-0.143852	0.0294515	0.0959793	-0.588502	0.0130957	0.0466887	-0.588502
TEK	0.00593355	0.0368623	1.05037	0.599936	1	-0.236843	0.0215283	0.0784021	-0.813529	0.00781604	0.0327898	-0.813529
TEN1-CDK3	0.0360662	0.103763	0.477577	0.499041	1	0.182788	0.00182027	0.0160263	-0.660365	0.00370604	0.0196573	-0.660365
TGFBR3	0.00182027	0.0205354	0.996208	0.564397	1	-0.217775	0.0086036	0.0424399	-0.778433	0.00184864	0.0120879	-0.778433
THBS1	0.024608	0.0832303	0.849774	0.96838	1	0.0177271	0.0133667	0.057174	-0.867501	0.0142473	0.0494064	-0.867501
THRA	0.00800014	0.0432512	0.643124	0.57413	1	-0.161221	0.0321214	0.102132	-0.481902	0.010893	0.0412967	-0.481902
THRB	0.0395724	0.109501	0.554484	0.689888	1	0.127284	0.00639444	0.0347666	-0.681768	0.0104527	0.0400865	-0.681768
THSD1	0.00245952	0.023363	0.939201	0.420425	1	-0.295635	0.0250605	0.0867183	-0.643566	0.00435281	0.021909	-0.643566
TIMP2	0.00904659	0.0465027	0.663466	0.966551	1	0.0126055	0.00413087	0.026436	-0.676072	0.00302765	0.017167	-0.676072
TINAGL1	0.0103736	0.0503137	0.836283	0.824085	1	-0.0857833	0.0131251	0.0565114	-0.7505	0.00779457	0.0327098	-0.7505
TJP1	0.0136378	0.0585746	0.739388	0.981583	1	-0.0081848	0.00852038	0.0421097	-0.731203	0.00678767	0.0297628	-0.731203
TJP2	0.00152207	0.0188201	0.871221	0.569716	1	-0.184803	0.00705109	0.0372959	-0.686418	0.001339	0.00952817	-0.686418
TLN1	0.066863	0.149655	0.3497	0.194148	1	0.293056	0.00028182	0.00572831	-0.642756	0.00121127	0.00901338	-0.642756
TMEM131	0.331361	0.375419	0.24228	0.111701	1	0.469405	0.002102	0.0174399	-0.711685	0.0120167	0.0441829	-0.711685
TMEM131L	0.0226432	0.0793785	0.572703	0.632759	1	0.14227	0.00219284	0.0178967	-0.714974	0.00335603	0.0183401	-0.714974
TMEM164	0.0341841	0.100712	0.459942	0.545158	1	0.155502	0.00225499	0.0182002	-0.615444	0.00428221	0.0217065	-0.615444
TMEM178A	0.00258414	0.0241163	1.04935	0.163696	1	-0.573424	0.137774	0.268533	-0.47593	0.0120702	0.0443484	-0.47593
TMEM201	0.0383116	0.107555	0.383193	0.786103	1	0.0594896	0.00991149	0.046392	-0.442683	0.0131239	0.0467294	-0.442683
TMEM40	0.043625	0.116006	1.16226	0.577766	1	0.380366	0.00392768	0.0256835	-1.54263	0.0103293	0.0397593	-1.54263
TMEM43	0.0270207	0.0882002	0.467555	0.617039	1	0.125064	0.00251352	0.0194378	-0.592619	0.00403818	0.0208192	-0.592619
TMEM47	0.00995985	0.0491344	0.942452	0.974144	1	-0.0140219	0.00619077	0.0340259	-0.92843	0.00475624	0.0232777	-0.92843
TMEM63A	0.0453773	0.118856	0.450747	0.28843	1	0.282975	0.000447362	0.00717309	-0.733723	0.00149826	0.0103543	-0.733723
TMEM86B	0.0092945	0.0471872	0.593348	0.75273	1	-0.0851677	0.0160657	0.0648014	-0.50818	0.00735266	0.0313691	-0.50818
TMEM94	0.0422676	0.113905	0.486618	0.726175	1	0.0992558	0.00836193	0.0415346	-0.585874	0.0130072	0.0464952	-0.585874
TMPRSS5	0.0225865	0.0792967	0.824368	0.657214	1	0.190076	0.00222435	0.0180654	-1.01444	0.00360689	0.0192611	-1.01444
TNFRSF10C	0.0534107	0.13104	1.05659	0.248977	1	0.746297	0.000382493	0.00663891	-1.80288	0.00257934	0.0152724	-1.80288
TNFRSF11B	0.000665083	0.0134906	1.86473	0.167986	1	-0.893149	0.0555958	0.146697	-0.971582	0.00431804	0.0217986	-0.971582
TNK2	0.0315717	0.0963083	0.46171	0.661515	1	0.11123	0.00402215	0.025984	-0.57294	0.00628364	0.0282473	-0.57294
TNKS1BP1	0.0069838	0.0400332	0.59181	0.84662	1	-0.0501972	0.00775428	0.0396859	-0.541612	0.00379621	0.0199705	-0.541612
TNMD	7.91197e-05	0.00781879	2.70776	0.254836	1	-0.92381	0.00493821	0.02939	-1.78395	0.000433519	0.00459931	-1.78395
TNPO2	0.0166759	0.066288	0.52307	0.992574	1	-0.00240599	0.0102023	0.0473668	-0.520664	0.00821531	0.0338314	-0.520664
TNRC6C	0.0405724	0.111208	0.456605	0.366072	1	0.238468	0.000775887	0.00957928	-0.695073	0.00213672	0.0134086	-0.695073
TNS1	0.0370876	0.105547	0.686891	0.347222	1	0.366283	0.000567997	0.00809149	-1.05317	0.0019107	0.0124029	-1.05317
TNS2	3.79616e-05	0.00617567	1.36594	0.215776	1	-0.485408	0.00418645	0.0266778	-0.880534	8.9688e-05	0.0017227	-0.880534
TOM1L2	0.00217774	0.0220485	0.719974	0.938353	1	-0.0214969	0.00134772	0.0132655	-0.698477	0.000518786	0.00516136	-0.698477
TPR	0.280283	0.342891	0.183849	0.113663	1	0.318723	0.00146831	0.0139934	-0.502572	0.00774453	0.0325401	-0.502572
TPRG1	0.00288554	0.0254921	0.849073	0.178871	1	-0.453235	0.13366	0.263503	-0.395838	0.0121302	0.0444845	-0.395838
TRABD2B	0.00137017	0.0180104	1.40241	0.0602927	1	-0.973136	0.289116	0.431157	-0.429272	0.0122302	0.0447423	-0.429272
TRAF3IP1	0.0338144	0.0999928	0.315694	0.814691	1	0.0413084	0.00974884	0.0459006	-0.357003	0.0118443	0.0438148	-0.357003
TRAF5	0.117634	0.209091	0.366971	0.347851	1	0.260527	0.00393544	0.025723	-0.627497	0.0130029	0.0464952	-0.627497
TREML1	0.0671743	0.150071	0.929644	0.243729	1	0.702063	0.000552564	0.00799208	-1.63171	0.00338087	0.0184384	-1.63171
TRIM25	0.0459389	0.119614	0.46835	0.382207	1	0.242558	0.00109154	0.011704	-0.710908	0.00302364	0.017167	-0.710908
TRIM3	0.016019	0.064772	0.507152	0.60867	1	0.12758	0.00114354	0.0120209	-0.634732	0.00160861	0.0109114	-0.634732
TRIM45	0.0021685	0.0220485	0.858219	0.766376	1	-0.0985256	0.00341978	0.0235533	-0.759693	0.00102897	0.00810041	-0.759693
TRIM66	0.0263076	0.0866594	0.696479	0.246419	1	0.430257	0.000108728	0.00397342	-1.12674	0.000459634	0.00475381	-1.12674
TRIP10	0.00480003	0.0328871	0.72642	0.541713	1	-0.185903	0.0236421	0.0832898	-0.540516	0.00639128	0.0286066	-0.540516
TSC1	0.0799159	0.167606	0.320509	0.373125	1	0.19291	0.00249593	0.0193792	-0.51342	0.00717388	0.0308584	-0.51342
TSC2	0.00950114	0.0477985	0.560462	0.813579	1	-0.0602749	0.0125675	0.0548984	-0.500188	0.00651209	0.0289565	-0.500188
TSPAN18	0.00599814	0.0370903	1.13664	0.696807	1	-0.190656	0.013624	0.0579277	-0.945989	0.00607496	0.027608	-0.945989
TSPAN7	0.00180665	0.020436	1.04162	0.197995	1	-0.508205	0.0847658	0.194409	-0.533417	0.00745178	0.0316692	-0.533417
TSPAN9	0.0295556	0.0929395	0.60675	0.911771	1	0.036551	0.0128657	0.0557304	-0.643301	0.0145033	0.0499667	-0.643301
TSPOAP1	0.0169706	0.0668429	0.758454	0.360904	1	0.343638	0.000184657	0.00493925	-1.10209	0.000525346	0.00519783	-1.10209
TSPYL2	0.00221698	0.0222187	0.69081	0.401501	1	-0.224046	0.0257518	0.0881749	-0.466764	0.00376099	0.0198498	-0.466764
TSPYL4	0.0169657	0.0668429	0.489944	0.438512	1	0.188301	0.000370906	0.00653801	-0.678244	0.000706035	0.00624208	-0.678244
TTC17	0.074501	0.160024	0.338893	0.420442	1	0.181147	0.0031805	0.0224094	-0.52004	0.00840165	0.034324	-0.52004
TTC21A	0.116571	0.208393	0.339662	0.106584	1	0.41471	0.000178506	0.00485801	-0.754372	0.00108394	0.00839691	-0.754372
TTC21B	0.0150184	0.0622726	0.437199	0.623045	1	0.104698	0.00116205	0.0121092	-0.541897	0.00149483	0.0103421	-0.541897
TTLL3	0.0218389	0.0778971	0.579976	0.550218	1	0.178739	0.00122014	0.0124328	-0.758715	0.00218508	0.0136115	-0.758715
TTLL4	0.0434277	0.115747	0.374241	0.556874	1	0.12901	0.00349036	0.0238872	-0.50325	0.00661107	0.0292434	-0.50325
TUB	0.00705086	0.0402341	0.831548	0.972164	1	-0.0127487	0.00422139	0.0267867	-0.8188	0.00271789	0.0158541	-0.8188
TUBA8	0.000105222	0.00795465	1.74182	0.510741	1	-0.350008	0.000802787	0.009743	-1.39181	7.73827e-05	0.0015826	-1.39181
TUBB1	0.0118454	0.0543608	1.56856	0.0578621	1	1.40197	3.05266e-07	0.0005724	-2.97053	2.3097e-05	0.000861483	-2.97053
TUBG2	0.00293157	0.0256747	0.559696	0.799763	1	-0.0564751	0.00390764	0.0256343	-0.503221	0.00124239	0.00912466	-0.503221
TUBGCP3	0.161624	0.251758	0.259656	0.208129	1	0.276434	0.00185582	0.0161383	-0.53609	0.00789088	0.0330018	-0.53609
TUBGCP5	0.123311	0.214576	0.25962	0.132687	1	0.30015	0.000347684	0.0063759	-0.55977	0.00176498	0.0116918	-0.55977
TUBGCP6	0.0172372	0.0674029	0.476654	0.868929	1	0.039072	0.00546061	0.0312645	-0.515726	0.00530017	0.0249568	-0.515726
TUG1	0.0795922	0.167213	0.291167	0.450318	1	0.148338	0.00434092	0.0272113	-0.439505	0.0108392	0.0411732	-0.439505
TULP3	0.0193821	0.072555	0.660035	0.979569	1	-0.00855388	0.0128352	0.0556626	-0.651481	0.0110697	0.04178	-0.651481
TUT1	0.00334349	0.0272444	0.382598	0.171013	1	-0.211082	0.155038	0.289552	-0.171516	0.0120019	0.0441829	-0.171516
UACA	0.057979	0.138283	0.457267	0.561123	1	0.165826	0.00534815	0.030785	-0.623093	0.0113375	0.0424974	-0.623093
UBA1	0.0468569	0.120963	0.283767	0.690378	1	0.0672692	0.00802577	0.0404951	-0.351036	0.0126126	0.0456373	-0.351036
UBAP1L	0.010346	0.0502635	0.764957	0.649575	1	-0.160439	0.0288838	0.0948089	-0.604518	0.0126606	0.0457284	-0.604518
UBAP2L	0.131714	0.222929	0.274834	0.271725	1	0.237066	0.00247192	0.0192634	-0.5119	0.00909138	0.0362689	-0.5119
UCKL1	0.0050301	0.0336609	0.328188	0.571158	1	-0.0783984	0.0212618	0.0778783	-0.249789	0.00538213	0.0252552	-0.249789
ULK1	0.0229832	0.0800085	0.53122	0.657826	1	0.12241	0.00255963	0.0196199	-0.65363	0.00378927	0.0199463	-0.65363
UNC13B	0.00757724	0.0418112	0.573738	0.933874	1	0.0210972	0.00284105	0.0208029	-0.594835	0.00195941	0.0126286	-0.594835
UNC5CL	0.00583717	0.0365037	0.804617	0.775065	1	-0.0989088	0.00883067	0.0430101	-0.705708	0.00366556	0.0195053	-0.705708
URB1	0.0101936	0.0498845	0.6955	0.951144	1	0.0196339	0.00442805	0.027596	-0.715134	0.00349866	0.0188821	-0.715134
URGCP	0.00487703	0.0331544	0.313238	0.48389	1	-0.0921987	0.0321225	0.102132	-0.221039	0.00679537	0.0297774	-0.221039
USP11	0.00351546	0.0279225	0.551685	0.331522	1	-0.217142	0.0563499	0.147984	-0.334543	0.00806451	0.0334498	-0.334543
USP13	0.137963	0.229301	0.242829	0.229206	1	0.233507	0.0017578	0.0157013	-0.476336	0.00678666	0.0297628	-0.476336
USP19	0.0629984	0.144756	0.291331	0.319608	1	0.184529	0.00106054	0.0115784	-0.47586	0.00315216	0.0175938	-0.47586
USP24	0.0449336	0.118302	0.533318	0.56906	1	0.179175	0.00388628	0.0255688	-0.712493	0.00791026	0.0330625	-0.712493
USP28	0.120399	0.211587	0.273829	0.330647	1	0.203358	0.00363502	0.0245069	-0.477187	0.0115793	0.0430809	-0.477187
USP34	0.152011	0.242377	0.212387	0.183812	1	0.233318	0.00120406	0.0123373	-0.445704	0.00519291	0.0245898	-0.445704
USP40	0.0916606	0.181098	0.24568	0.228793	1	0.207698	0.000807589	0.00979336	-0.453379	0.00298451	0.0170005	-0.453379
USP54	0.00277599	0.0249566	0.79311	0.250651	1	-0.360326	0.0780036	0.184095	-0.432784	0.00875068	0.0352915	-0.432784
UVSSA	0.00323735	0.0269035	0.849475	0.710305	1	0.126837	0.000265932	0.00563332	-0.976312	0.00023374	0.00304621	-0.976312
VAMP2	0.00456434	0.032165	0.503013	0.85154	1	-0.0392633	0.00480547	0.0288803	-0.46375	0.00195013	0.0125938	-0.46375
VANGL1	0.058357	0.13895	0.438266	0.478601	1	0.19431	0.00327152	0.0228681	-0.632576	0.00775907	0.0325709	-0.632576
VASN	0.00152459	0.0188284	0.96869	0.263839	1	-0.403815	0.046155	0.129996	-0.564874	0.00454275	0.022531	-0.564874
VCL	0.0450969	0.118536	0.489365	0.309517	1	0.293569	0.000548109	0.00795935	-0.782934	0.00180709	0.0118723	-0.782934
VIPR1	0.00471778	0.0325623	1.22314	0.353146	1	-0.475464	0.062326	0.158396	-0.747672	0.0134569	0.0475235	-0.747672
VLDLR	0.000269496	0.0101405	1.24777	0.994415	1	-0.00284166	8.85413e-05	0.003669	-1.24492	2.43697e-05	0.000871585	-1.24492
VNN3	0.0336005	0.0996143	1.25916	0.392403	1	0.604493	0.000776822	0.00958294	-1.86365	0.00309559	0.0174141	-1.86365
VPS13A	0.061926	0.143545	0.401835	0.42543	1	0.203174	0.00247521	0.0192782	-0.605009	0.00641192	0.0286549	-0.605009
VPS13B	0.0575747	0.137524	0.303663	0.399621	1	0.159534	0.0018091	0.0159821	-0.463197	0.00453499	0.0225089	-0.463197
VPS13D	0.0125598	0.0561408	0.439504	0.586027	1	0.113517	0.000712874	0.00911645	-0.553021	0.000933117	0.0075499	-0.553021
VPS39	0.0138159	0.0591424	0.377741	0.954166	1	0.0104323	0.00636087	0.0346343	-0.388173	0.00492355	0.0237568	-0.388173
VWF	0.000172721	0.00863657	1.26168	0.67167	1	-0.168404	0.000449094	0.00718967	-1.09327	5.69097e-05	0.00134171	-1.09327
WASF3	0.0176428	0.0682793	0.562603	0.878746	1	0.042846	0.00592071	0.0329198	-0.605449	0.00578388	0.0266161	-0.605449
WDFY3	0.129573	0.220605	0.36945	0.127378	1	0.439698	0.000347025	0.0063759	-0.809147	0.0021149	0.013321	-0.809147
WDR19	0.0021951	0.0221037	0.485591	0.628281	1	-0.0909218	0.00731477	0.0382455	-0.394669	0.00150288	0.0103809	-0.394669
WDR27	0.00400504	0.0296525	0.686564	0.945597	1	-0.019279	0.00258769	0.0197643	-0.667285	0.0012269	0.00908547	-0.667285
WDR90	0.00318603	0.0267924	0.742077	0.899799	1	-0.0374898	0.00252933	0.0195173	-0.704587	0.00106599	0.0083029	-0.704587
WFS1	0.0107192	0.0511892	0.646266	0.833478	1	-0.0629961	0.0130098	0.0561601	-0.58327	0.0074157	0.0315489	-0.58327
WIZ	0.0103745	0.0503137	0.411336	0.846819	1	0.0366886	0.00261742	0.0198901	-0.448025	0.00214156	0.0134259	-0.448025
WNK1	0.283174	0.344853	0.28287	0.115297	1	0.490958	0.0015498	0.0145482	-0.773828	0.00930071	0.036877	-0.773828
WWC3	0.0929959	0.182649	0.306405	0.16727	1	0.298126	0.000350804	0.00640962	-0.60453	0.00163413	0.0110459	-0.60453
WWP2	0.000297986	0.010308	0.897844	0.892433	1	-0.0397092	0.000193385	0.00498436	-0.858134	3.55966e-05	0.00109533	-0.858134
XPC	0.140018	0.231153	0.257268	0.0631495	1	0.383307	7.46525e-05	0.00359086	-0.640575	0.00054413	0.00533516	-0.640575
XPO5	0.266227	0.333387	0.158595	0.118934	1	0.26343	0.00143971	0.0138209	-0.422025	0.00715123	0.0308196	-0.422025
XPO6	0.0162669	0.0652319	0.410605	0.848404	1	-0.0386437	0.0189306	0.0721658	-0.371961	0.0119769	0.0441487	-0.371961
XRCC3	0.0334078	0.0993433	0.444928	0.515226	1	0.16109	0.00177899	0.0158375	-0.606018	0.00348899	0.0188614	-0.606018
XYLT1	0.0211824	0.0766708	0.720275	0.825463	1	0.0815362	0.00567681	0.0321101	-0.801811	0.00684037	0.029907	-0.801811
YAP1	0.0298495	0.0933452	0.465809	0.737081	1	0.0851737	0.00560585	0.0318891	-0.550983	0.00773332	0.032503	-0.550983
YLPM1	0.115016	0.206979	0.275228	0.263212	1	0.231253	0.00177455	0.0158072	-0.50648	0.00649638	0.028915	-0.50648
ZBED3	0.030379	0.0943648	0.706391	0.508329	1	0.255408	0.00148129	0.0140656	-0.9618	0.00333737	0.0183074	-0.9618
ZBTB40	0.0708983	0.155445	0.437156	0.326044	1	0.281292	0.00137953	0.0134463	-0.718448	0.00457641	0.0226648	-0.718448
ZC3H3	0.00732493	0.0409385	0.525699	0.68345	1	-0.0946124	0.0176528	0.0689593	-0.431087	0.00660099	0.0292251	-0.431087
ZC3H7B	0.0470468	0.12131	0.382108	0.667861	1	0.097666	0.00718213	0.0378157	-0.479774	0.0120123	0.0441829	-0.479774
ZCCHC14	0.0170367	0.0669084	0.65439	0.730176	1	0.111918	0.00259731	0.0198152	-0.766308	0.00331876	0.0182388	-0.766308
ZDHHC11	0.00270196	0.0246833	1.54654	0.26167	1	-0.684056	0.0702363	0.171344	-0.86248	0.0108351	0.0411732	-0.86248
ZDHHC11B	0.00190299	0.0209584	1.71407	0.396501	1	-0.553494	0.0231559	0.0821363	-1.16058	0.0048737	0.0236456	-1.16058
ZDHHC17	0.227418	0.305403	0.249573	0.122734	1	0.377754	0.00107966	0.0116697	-0.627326	0.00597304	0.027274	-0.627326
ZDHHC8	0.0613941	0.143029	0.440403	0.40741	1	0.230732	0.00211524	0.0174983	-0.671135	0.00582314	0.0267424	-0.671135
ZEB1	0.0019883	0.0212643	0.879689	0.741657	1	-0.11095	0.00357581	0.0242823	-0.768739	0.0010359	0.00813575	-0.768739
ZER1	0.000167904	0.00860168	0.576639	0.116294	1	-0.28474	0.0398729	0.117463	-0.291899	0.000610334	0.00572309	-0.291899
ZFC3H1	0.359678	0.392272	0.190339	0.113556	1	0.389141	0.00266453	0.020075	-0.57948	0.0140064	0.048808	-0.57948
ZFP2	0.003561	0.0280568	0.739762	0.276075	1	-0.327377	0.0781037	0.184202	-0.412385	0.0100677	0.0390398	-0.412385
ZFP92	0.0327705	0.0982967	0.705842	0.290146	1	0.417654	0.000281243	0.00572434	-1.1235	0.00092868	0.00752915	-1.1235
ZFX	0.0747049	0.1603	0.280884	0.142765	1	0.27344	0.000151057	0.00448565	-0.554324	0.000716671	0.00629513	-0.554324
ZFYVE27	0.0318007	0.0966845	0.332494	0.641172	1	0.0854229	0.00362367	0.0244743	-0.417917	0.00551167	0.0257208	-0.417917
ZKSCAN8	0.114785	0.206766	0.535485	0.221133	1	0.491773	0.00111854	0.0118495	-1.02726	0.00564635	0.0261873	-1.02726
ZMIZ2	0.0268114	0.0877295	0.654062	0.461474	1	0.257311	0.000881037	0.0102769	-0.911373	0.00206361	0.0130951	-0.911373
ZNF117	0.0383831	0.107612	0.44825	0.681237	1	0.105261	0.00583845	0.0326794	-0.553511	0.00924328	0.0367454	-0.553511
ZNF142	0.0604107	0.141681	0.549316	0.38732	1	0.299351	0.00177326	0.0158052	-0.848667	0.00536948	0.0252111	-0.848667
ZNF160	0.0479779	0.122546	0.380015	0.532291	1	0.142086	0.00341954	0.0235533	-0.522101	0.00697724	0.0303553	-0.522101
ZNF182	0.152425	0.242729	0.253356	0.248911	1	0.24251	0.00264233	0.0199681	-0.495865	0.0097603	0.0382079	-0.495865
ZNF213	0.0133575	0.0579401	0.436229	0.486863	1	0.145223	0.000381052	0.00663114	-0.581452	0.00059396	0.00562866	-0.581452
ZNF251	0.00467754	0.0324632	0.516289	0.329168	1	-0.210728	0.0707933	0.172177	-0.305561	0.0112075	0.0421362	-0.305561
ZNF300	0.0673608	0.150363	0.380608	0.399808	1	0.207941	0.00236079	0.0186977	-0.588549	0.00626242	0.028185	-0.588549
ZNF316	0.039896	0.110015	0.498871	0.250598	1	0.329999	0.000233199	0.00537931	-0.82887	0.00088132	0.00725601	-0.82887
ZNF335	0.00358397	0.0280684	0.549251	0.80163	1	-0.0560661	0.00480448	0.0288803	-0.493185	0.00166395	0.0111918	-0.493185
ZNF337	0.0113828	0.0531145	0.561994	0.7709	1	-0.0765184	0.0183795	0.0708365	-0.485476	0.00945607	0.0373507	-0.485476
ZNF462	0.00182888	0.0205829	0.965837	0.593334	1	-0.195896	0.00740998	0.0385458	-0.769941	0.00164705	0.0111111	-0.769941
ZNF503	0.0104436	0.050445	0.605484	0.610593	1	-0.142417	0.0346703	0.107255	-0.463067	0.0137125	0.0480924	-0.463067
ZNF512	0.00318169	0.0267924	0.527851	0.994546	1	0.00144812	0.00143443	0.0138209	-0.529299	0.000636997	0.00586859	-0.529299
ZNF512B	0.0676056	0.150724	0.389662	0.512613	1	0.165254	0.00503308	0.0296655	-0.554916	0.011452	0.0427596	-0.554916
ZNF516	0.0049597	0.0334356	0.674911	0.841557	1	-0.0568343	0.00551162	0.0314914	-0.618077	0.00243268	0.014702	-0.618077
ZNF532	0.0113713	0.0530805	0.471884	0.74794	1	0.0708868	0.00169732	0.0154309	-0.542771	0.00170854	0.0114407	-0.542771
ZNF608	0.00885696	0.0459915	0.675574	0.545711	1	-0.184648	0.0402213	0.118125	-0.490926	0.0134628	0.0475235	-0.490926
ZNF618	0.12347	0.214676	0.345564	0.269436	1	0.293419	0.00216217	0.0177462	-0.638983	0.00825445	0.0338907	-0.638983
ZNF621	0.0838663	0.172608	0.350528	0.381887	1	0.209993	0.00291182	0.0211317	-0.560521	0.00838994	0.0342865	-0.560521
ZNF662	0.00289396	0.0255311	0.887471	0.903444	1	-0.042781	0.00222816	0.0180865	-0.84469	0.000970364	0.00774684	-0.84469
ZNF667	0.00600752	0.0370903	0.6263	0.825121	1	-0.0597512	0.00721347	0.0378901	-0.566549	0.00311129	0.0174446	-0.566549
ZNF704	0.00214314	0.0220485	1.11521	0.328193	1	-0.420245	0.0391444	0.115931	-0.694964	0.00565101	0.0262	-0.694964
ZNF736	0.0119735	0.0546505	0.460321	0.802141	1	0.0543373	0.00245817	0.0191979	-0.514659	0.00230535	0.0141401	-0.514659
ZNF76	0.0206291	0.0754828	0.319303	0.902503	1	-0.0199905	0.0192283	0.0729854	-0.299313	0.0138739	0.0484582	-0.299313
ZNF783	0.0281918	0.0901633	0.444051	0.944501	1	0.016666	0.0140805	0.059181	-0.460717	0.0142587	0.0494208	-0.460717
ZNF785	0.060468	0.141753	0.294352	0.395326	1	0.157864	0.00189064	0.0163369	-0.452216	0.00481951	0.0234834	-0.452216
ZNF789	0.0420249	0.113504	0.317249	0.297658	1	0.192888	0.000440281	0.00711421	-0.510137	0.00123863	0.00912171	-0.510137
ZNF800	0.157785	0.248205	0.203783	0.280013	1	0.18477	0.00380865	0.0252909	-0.388554	0.0131814	0.0468836	-0.388554
ZNF83	0.0391594	0.108898	0.466528	0.38539	1	0.232276	0.00086689	0.0101912	-0.698804	0.00229477	0.0140943	-0.698804
ZNF865	0.0279632	0.0897917	0.303561	0.538318	1	0.100662	0.00160326	0.0148916	-0.404223	0.00266512	0.0156134	-0.404223
ZSWIM5	0.00107624	0.0162036	0.889531	0.267141	1	-0.357315	0.0339379	0.10595	-0.532216	0.00270124	0.0157774	-0.532216
ZXDC	0.00406378	0.029859	0.527136	0.386446	1	0.188219	2.65841e-05	0.00288971	-0.715354	3.7561e-05	0.00113098	-0.715354

## Sheet: b.Pro-RTX
Gene	Refractory_Pro-RTX_pvalue	Refractory_Pro-RTX_qvalue	Refractory_Pro-RTX_log2FoldChange	Pro-RTX_Pro-TOC_pvalue	Pro-RTX_Pro-TOC_qvalue	Pro-RTX_Pro-TOC_log2FoldChange	Pro-TOC_Refractory_pvalue	Pro-TOC_Refractory_qvalue	Pro-TOC_Refractory_log2FoldChange	LRT_pvalue	LRT_qvalue	LRT_log2FoldChange
AAK1	0.00496508	0.0334472	-0.829797	0.338041	1	0.334692	0.0707581	0.172177	0.495104	0.00810941	0.033541	0.495104
ALG13	0.00327215	0.0270341	-0.464774	0.310668	1	0.189633	0.0608417	0.155825	0.275141	0.00573489	0.0264804	0.275141
ALOX5AP	0.00487744	0.0331544	-1.07267	0.281099	1	0.485725	0.0967783	0.21231	0.586944	0.00858473	0.0348313	0.586944
AMD1	0.00100919	0.0158297	-0.595991	0.109994	1	0.342637	0.131992	0.261278	0.253354	0.00258889	0.0153029	0.253354
ANKRD17	0.00585453	0.0365495	-0.877827	0.337446	1	0.361403	0.080543	0.187964	0.516424	0.00987701	0.0385018	0.516424
ANKRD49	0.00348917	0.0277654	-0.688369	0.242262	1	0.325866	0.0972577	0.212952	0.362503	0.00720228	0.0309414	0.362503
ARL6IP1	0.00438388	0.0313438	-0.60917	0.261932	1	0.283673	0.100783	0.217909	0.325497	0.00896932	0.0359086	0.325497
ASAH1	0.00967558	0.048421	-0.651911	0.494716	1	0.203476	0.055005	0.145934	0.448434	0.0129589	0.0464254	0.448434
ATF6	0.00815052	0.043712	-0.423506	0.457015	1	0.140803	0.056959	0.148958	0.282702	0.012004	0.0441829	0.282702
ATP1B3	0.00203214	0.0215456	-0.477829	0.17257	1	0.249825	0.112488	0.234883	0.228004	0.00493094	0.0237568	0.228004
AZI2	0.00184157	0.0206296	-0.730907	0.119361	1	0.432288	0.170329	0.308023	0.298619	0.00463909	0.0228668	0.298619
BCAP29	0.00425272	0.0308034	-0.416988	0.0982368	1	0.285363	0.331004	0.465956	0.131625	0.0134818	0.0475657	0.131625
BTBD1	0.00522347	0.0341223	-0.445823	0.39482	1	0.160638	0.0541502	0.144535	0.285184	0.00803192	0.0333656	0.285184
C1GALT1	0.000273046	0.0101405	-1.51062	0.0470696	1	0.974697	0.163939	0.300639	0.535925	0.000434006	0.00460088	0.535925
C9orf64	0.00282666	0.0252342	-0.385391	0.269048	1	0.1688	0.0709951	0.172538	0.216591	0.00560368	0.0260428	0.216591
CALR	0.00256516	0.0240448	-0.636996	0.218439	1	0.307445	0.0925382	0.206261	0.329551	0.00529813	0.0249568	0.329551
CAPZA2	0.00358269	0.0280684	-0.799047	0.150329	1	0.46665	0.19144	0.332759	0.332396	0.00874023	0.0352722	0.332396
CBWD5	0.00228794	0.0224533	-0.639182	0.168288	1	0.34148	0.125782	0.252686	0.297702	0.00539801	0.0253122	0.297702
CCDC34	0.002372	0.022995	-0.924341	0.258397	1	0.406373	0.0665026	0.165272	0.517968	0.0040358	0.0208192	0.517968
CCL2	0.000419315	0.0115676	-1.31721	0.081762	1	0.768626	0.113234	0.235851	0.548583	0.000727199	0.00635881	0.548583
CCL8	0.00361089	0.0281156	-1.39617	0.214252	1	0.704604	0.120487	0.246004	0.691566	0.0064298	0.0286845	0.691566
CCT5	0.00190031	0.0209584	-0.528333	0.0779697	1	0.35467	0.271222	0.414943	0.173662	0.00577065	0.0265823	0.173662
CD226	0.00343147	0.0274778	-0.959207	0.107317	1	0.624491	0.271354	0.415102	0.334716	0.00844619	0.0344645	0.334716
CD58	0.00583981	0.0365037	-0.61566	0.325787	1	0.259562	0.0858232	0.195988	0.356098	0.0107443	0.0408927	0.356098
CDC40	0.00801912	0.0432987	-0.34971	0.400939	1	0.131091	0.0743353	0.177988	0.218618	0.0140027	0.0488076	0.218618
CDC42	0.00737257	0.0411498	-0.434737	0.459173	1	0.142028	0.0517652	0.140135	0.292709	0.0104378	0.0400592	0.292709
CDK1	0.00497789	0.0335051	-0.923447	0.330574	1	0.378218	0.0746124	0.17845	0.545229	0.00822376	0.0338314	0.545229
CENPE	0.000289532	0.0102881	-1.06514	0.012787	1	0.867105	0.470686	0.569037	0.198036	0.000600144	0.00565962	0.198036
CEP152	0.0103413	0.0502635	-0.739543	0.0112679	1	0.865283	0.638898	0.660185	-0.125741	0.0137765	0.0482544	-0.125741
CEP55	0.00542428	0.0350137	-0.940955	0.218315	1	0.49297	0.155504	0.290061	0.447986	0.0119115	0.0439793	0.447986
CERKL	0.00630461	0.0379463	-0.976719	0.344972	1	0.399292	0.0819549	0.190252	0.577427	0.0103836	0.0399002	0.577427
CIP2A	0.00353262	0.0280063	-0.802255	0.227892	1	0.392424	0.109873	0.231191	0.409831	0.00738476	0.0314566	0.409831
CMTM6	0.00320693	0.026892	-0.618505	0.172565	1	0.338548	0.150434	0.284029	0.279957	0.00785537	0.032904	0.279957
COA7	0.00187032	0.0207787	-0.495682	0.132489	1	0.283705	0.152103	0.285992	0.211977	0.00512088	0.0243575	0.211977
COPS2	0.00377577	0.0287195	-0.599037	0.265173	1	0.272559	0.0888944	0.200764	0.326478	0.00747074	0.0317234	0.326478
COPS8	0.00382524	0.0289467	-0.607766	0.307066	1	0.253849	0.0695111	0.170283	0.353917	0.0067249	0.0295333	0.353917
CTSL	0.00445262	0.0315881	-1.19126	0.154479	1	0.705302	0.210937	0.354701	0.485959	0.00957548	0.0376581	0.485959
CWC27	0.000364826	0.0109796	-0.667728	0.103587	1	0.36075	0.0776643	0.183559	0.306978	0.000822332	0.00694473	0.306978
CYB5R4	0.00096527	0.0155567	-1.23373	0.176777	1	0.59714	0.066368	0.165112	0.636587	0.00151404	0.0104246	0.636587
DCAF13	0.000628691	0.0132912	-0.760677	0.148459	1	0.380255	0.065441	0.163419	0.380422	0.00120088	0.00897844	0.380422
DCAF6	0.00652119	0.0385766	-0.390344	0.334452	1	0.163837	0.0889172	0.200785	0.226507	0.0127501	0.0459267	0.226507
DCP2	0.00204929	0.021579	-0.525546	0.113617	1	0.319076	0.19192	0.333171	0.20647	0.00584349	0.0268097	0.20647
DENR	7.04722e-05	0.00733643	-0.227158	0.069074	1	0.123006	0.0500899	0.137214	0.104153	0.000195191	0.00272702	0.104153
DNAJC25	0.00601517	0.0371023	-0.505185	0.289607	1	0.230391	0.107803	0.227956	0.274794	0.0126849	0.0457526	0.274794
DNAL1	0.00469323	0.0324632	-0.479326	0.381118	1	0.175793	0.0539594	0.144283	0.303533	0.00734791	0.0313587	0.303533
DNTTIP2	0.00134948	0.0180104	-0.476855	0.17195	1	0.240375	0.0866259	0.197155	0.23648	0.00307911	0.0173645	0.23648
DOCK11	0.00367169	0.0283851	-0.652539	0.0971858	1	0.440709	0.309411	0.448528	0.21183	0.0105676	0.0404244	0.21183
DR1	0.00998007	0.0491403	-0.466104	0.484661	1	0.149515	0.0592203	0.152952	0.316589	0.0143644	0.049711	0.316589
DSC2	0.00568575	0.0360251	-0.788711	0.181888	1	0.45038	0.201265	0.344238	0.338332	0.0138051	0.0483296	0.338332
ECHDC1	0.00464191	0.032432	-0.614631	0.132743	1	0.386062	0.256568	0.401198	0.228569	0.0128583	0.046194	0.228569
EIF4E	0.00164112	0.0194796	-0.383998	0.181041	1	0.192946	0.0914662	0.204687	0.191052	0.00389497	0.0203435	0.191052
EIF5	0.00680624	0.0396375	-0.492131	0.351792	1	0.200255	0.0835454	0.192628	0.291876	0.0124543	0.0451972	0.291876
EVA1A	0.00358449	0.0280684	-1.29206	0.0302765	1	1.13898	0.711375	0.690597	0.153079	0.00643466	0.0286873	0.153079
FAM151B	0.00461832	0.032305	-0.689861	0.181652	1	0.386174	0.184637	0.324584	0.303687	0.0124332	0.0451828	0.303687
FBXO8	0.00718051	0.0405393	-0.575732	0.361843	1	0.230952	0.0827988	0.191525	0.34478	0.012765	0.0459682	0.34478
FCGR3A	0.00642806	0.0382869	-1.27374	0.106524	1	0.892179	0.378765	0.504013	0.381556	0.0141301	0.0491508	0.381556
FEZ2	0.00634391	0.0380398	-0.394195	0.305409	1	0.175069	0.102045	0.219713	0.219127	0.0132729	0.0470857	0.219127
FHIT	0.00433273	0.0311505	-0.752312	0.353987	1	0.289337	0.0588493	0.152493	0.462976	0.00731485	0.0312864	0.462976
FNBP1	0.000375877	0.011062	-0.853693	0.0216021	1	0.652199	0.365434	0.494565	0.201495	0.000954222	0.00767664	0.201495
FPGT	0.00072989	0.0140131	-0.842342	0.0998429	1	0.48547	0.123426	0.249828	0.356871	0.00166353	0.0111918	0.356871
FPR3	0.00423958	0.0307782	-1.13808	0.220397	1	0.57676	0.128327	0.255881	0.561322	0.00817727	0.0337423	0.561322
GDAP2	0.0052142	0.0341223	-0.620859	0.408333	1	0.217422	0.0506091	0.138106	0.403437	0.00749212	0.0317943	0.403437
GMPR2	0.0065244	0.0385777	-0.3527	0.332897	1	0.148469	0.0895158	0.201742	0.204232	0.0129064	0.0463058	0.204232
GSKIP	0.00388787	0.0291889	-0.689989	0.30464	1	0.290076	0.0713842	0.173158	0.399913	0.00678152	0.029755	0.399913
HAUS2	0.004127	0.0301857	-0.43321	0.110821	1	0.284916	0.290196	0.432158	0.148294	0.012805	0.0460635	0.148294
HAVCR2	0.00360609	0.0281156	-0.946023	0.267482	1	0.426218	0.0846702	0.194355	0.519805	0.00634714	0.0284558	0.519805
HIGD1B	0.00219336	0.0221037	-1.08618	0.268815	1	0.463277	0.0591404	0.152896	0.622908	0.00349517	0.0188798	0.622908
HMMR	0.00617701	0.037623	-1.15694	0.33229	1	0.483997	0.0871866	0.19798	0.672945	0.0102711	0.0395912	0.672945
HPS5	0.00111704	0.016558	-0.454033	0.0225418	1	0.376129	0.547656	0.613992	0.0779042	0.00354983	0.0191142	0.0779042
IDH3A	0.00681634	0.0396601	-0.353388	0.369719	1	0.138625	0.0765518	0.181669	0.214763	0.0123946	0.0451128	0.214763
KCTD17	0.00452721	0.0319918	-0.536465	0.171405	1	0.305692	0.188275	0.328898	0.230773	0.0119742	0.0441487	0.230773
KIF20B	0.0045077	0.0318893	-0.612519	0.0394349	1	0.526136	0.667289	0.673316	0.0863833	0.0122782	0.0448578	0.0863833
KMO	0.00314935	0.0266411	-1.34263	0.114286	1	0.849336	0.243466	0.38832	0.493296	0.0066571	0.0293419	0.493296
KRBOX1	0.00620772	0.0376854	-0.915924	0.30968	1	0.40201	0.0999134	0.216773	0.513915	0.0117373	0.0435018	0.513915
KYAT3	0.00333763	0.0272444	-0.59372	0.0878598	1	0.408536	0.324383	0.460267	0.185185	0.0098555	0.0384586	0.185185
KYNU	0.00468684	0.0324632	-1.34715	0.319212	1	0.561194	0.0752807	0.179533	0.785955	0.00705807	0.0305538	0.785955
LACC1	0.00388338	0.0291889	-0.86119	0.0627692	1	0.656562	0.45998	0.562028	0.204627	0.00997227	0.0387695	0.204627
LACTB	0.00648298	0.0384778	-0.725252	0.28085	1	0.339779	0.118881	0.243919	0.385473	0.0132178	0.0469441	0.385473
LMBRD2	0.000230591	0.009439	-1.47685	0.0910718	1	0.801579	0.069529	0.170283	0.675268	0.000370509	0.00413659	0.675268
LTA4H	0.000466836	0.0120471	-1.02891	0.107086	1	0.560388	0.0858388	0.195988	0.468524	0.000871004	0.00721665	0.468524
LYAR	0.00512983	0.0339188	-0.388279	0.320955	1	0.162872	0.0801929	0.187521	0.225408	0.00991982	0.0386098	0.225408
LZIC	0.00588494	0.0366138	-0.500758	0.299772	1	0.223075	0.100164	0.217003	0.277682	0.0120774	0.0443627	0.277682
MDH1	0.00833903	0.0443498	-0.751676	0.411422	1	0.276785	0.0723522	0.174794	0.474891	0.0130214	0.0465105	0.474891
ME2	0.000909899	0.0150696	-0.900259	0.016057	1	0.772877	0.612951	0.647488	0.127382	0.00195009	0.0125938	0.127382
MELK	0.0011866	0.0168027	-1.0561	0.0495619	1	0.756089	0.323393	0.459821	0.300015	0.00314947	0.0175861	0.300015
METAP2	0.00330746	0.0271922	-0.527764	0.302816	1	0.218943	0.0639005	0.160993	0.308821	0.0058208	0.0267407	0.308821
METTL6	0.00209192	0.0218232	-0.576132	0.279967	1	0.239322	0.052829	0.141943	0.33681	0.003581	0.0191983	0.33681
MGAT4A	0.000169217	0.00860168	-1.21112	0.0675658	1	0.696155	0.0847185	0.194409	0.514969	0.000284172	0.00349547	0.514969
MGAT4C	0.00148238	0.0186447	-1.32513	0.154263	1	0.702781	0.107993	0.228165	0.622352	0.00272016	0.0158606	0.622352
MOB1A	0.00117023	0.0166869	-0.558303	0.149283	1	0.293353	0.0968246	0.212313	0.26495	0.00271414	0.0158391	0.26495
MT1E	0.000896205	0.0150357	-1.30585	0.14827	1	0.672221	0.0823133	0.190789	0.633632	0.00146728	0.0102234	0.633632
MTERF1	0.00699891	0.0400332	-0.585404	0.422793	1	0.205727	0.0594148	0.153269	0.379677	0.0107373	0.0408777	0.379677
MTRF1L	0.00263656	0.0243281	-0.423211	0.0124273	1	0.416506	0.959115	0.764005	0.00670532	0.00632191	0.0283703	0.00670532
NCAPH	0.00295851	0.0257443	-0.97253	0.128417	1	0.587978	0.204908	0.348546	0.384552	0.00717116	0.0308565	0.384552
NIP7	0.000350389	0.0108308	-0.573175	0.130174	1	0.287044	0.0546921	0.145516	0.286132	0.000709544	0.00625435	0.286132
NIT2	0.00457113	0.0321951	-0.585757	0.298105	1	0.2542	0.083628	0.192739	0.331557	0.00865075	0.0350047	0.331557
NME5	0.000215098	0.00928835	-0.997358	0.0869881	1	0.544433	0.0724059	0.174873	0.452925	0.000474149	0.00484854	0.452925
NNT	0.00184092	0.0206296	-0.382356	0.177159	1	0.195976	0.101761	0.219385	0.18638	0.00452	0.0224592	0.18638
NOTCH2NLA	0.00337001	0.027329	-0.603915	0.281631	1	0.262294	0.0738516	0.177195	0.341622	0.00619982	0.0280013	0.341622
NRAS	0.00312329	0.0265561	-0.47208	0.253154	1	0.215904	0.0840113	0.193286	0.256176	0.00640309	0.0286501	0.256176
NUCKS1	0.00170008	0.0197513	-1.04312	0.263823	1	0.439257	0.050141	0.137304	0.603863	0.00246091	0.0148067	0.603863
NXT2	0.00402359	0.0297251	-0.648941	0.319393	1	0.265648	0.0675007	0.167006	0.383293	0.00690396	0.0301074	0.383293
OMA1	0.00142133	0.0182838	-0.656309	0.202753	1	0.309797	0.0696103	0.170454	0.346512	0.00281303	0.0162348	0.346512
ORC5	0.00508672	0.0337915	-0.552003	0.370481	1	0.208653	0.060536	0.155253	0.34335	0.008249	0.0338907	0.34335
OSTM1	0.00460467	0.032305	-0.534134	0.367827	1	0.20078	0.0566902	0.148551	0.333354	0.00724755	0.0310867	0.333354
PAQR8	0.00943906	0.04758	-0.49759	0.458664	1	0.167989	0.0639741	0.161124	0.329601	0.0142225	0.0493584	0.329601
PDCD10	0.00564067	0.0358675	-0.642119	0.348713	1	0.257089	0.0736486	0.176821	0.38503	0.0096084	0.0377438	0.38503
PDCL	0.00460436	0.032305	-0.365174	0.300183	1	0.157964	0.0835171	0.192592	0.20721	0.00929301	0.0368716	0.20721
PLEKHA3	0.000945203	0.0153793	-0.598284	0.104369	1	0.347524	0.135159	0.265516	0.250759	0.00248574	0.0148967	0.250759
PLIN3	0.00327821	0.0270491	-0.519212	0.265003	1	0.232779	0.0803478	0.187642	0.286432	0.00644364	0.0287074	0.286432
PLK4	0.00500366	0.0336075	-0.665569	0.204663	1	0.355166	0.159123	0.294359	0.310403	0.0126273	0.0456661	0.310403
PLRG1	0.00121685	0.0170654	-0.491877	0.0389693	1	0.37135	0.393061	0.514635	0.120527	0.00392789	0.0204682	0.120527
PNP	0.00261841	0.0242938	-0.720926	0.28505	1	0.302877	0.0599536	0.154208	0.418049	0.00432893	0.0218374	0.418049
POC1A	0.00241458	0.0231265	-0.661832	0.307308	1	0.26345	0.0502559	0.137443	0.398382	0.00399722	0.0206866	0.398382
PRKACB	0.000718908	0.0139281	-0.826384	0.171731	1	0.394923	0.0570564	0.149135	0.431462	0.00125038	0.00913883	0.431462
PRPF40A	0.000981393	0.0157172	-0.79418	0.0291584	1	0.621684	0.440328	0.548353	0.172496	0.00255908	0.0151821	0.172496
PRR11	0.00468031	0.0324632	-0.611114	0.172838	1	0.348616	0.19191	0.333171	0.262497	0.0124481	0.0451972	0.262497
PSMC6	0.00376734	0.0286896	-0.461073	0.313908	1	0.189563	0.0659737	0.164503	0.271509	0.00672664	0.0295333	0.271509
RALA	1.72075e-05	0.00558586	-0.508644	0.0251309	1	0.313485	0.0757183	0.180261	0.195159	4.83294e-05	0.00124517	0.195159
RB1	0.00198247	0.0212571	-0.863272	0.116954	1	0.517559	0.181952	0.32136	0.345713	0.00476561	0.0232959	0.345713
RBBP9	0.00112092	0.016558	-0.358542	0.031952	1	0.279634	0.441551	0.548751	0.0789086	0.00396844	0.0205844	0.0789086
RBM18	0.00658432	0.0388472	-0.563679	0.308745	1	0.249731	0.103011	0.221317	0.313947	0.0132178	0.0469441	0.313947
RBM45	0.00167331	0.0196604	-0.571184	0.247922	1	0.248516	0.0559586	0.147266	0.322668	0.00308871	0.0173892	0.322668
RCN1	0.00408802	0.0300026	-0.485755	0.120405	1	0.310741	0.264738	0.408162	0.175013	0.0121151	0.0444532	0.175013
RIOX2	0.00755572	0.0417697	-0.351355	0.40219	1	0.130307	0.0700186	0.171071	0.221048	0.0128692	0.0462087	0.221048
RIT1	0.00436974	0.0312603	-0.61989	0.0583718	1	0.487008	0.51036	0.593101	0.132881	0.012562	0.0455028	0.132881
RMDN2	0.00164468	0.0195037	-0.685443	0.24573	1	0.299098	0.0566564	0.148503	0.386345	0.00286846	0.0165196	0.386345
RNASEH1	0.00222682	0.0222474	-0.387423	0.174635	1	0.203596	0.118942	0.243978	0.183827	0.00575826	0.0265342	0.183827
RNF145	0.000220299	0.00932158	-0.628019	0.00390911	1	0.580174	0.761643	0.710481	0.0478448	0.000474996	0.00485355	0.0478448
RPE	0.00112514	0.0165758	-0.647613	0.0341235	1	0.498361	0.418923	0.533956	0.149251	0.00325826	0.0180011	0.149251
RPL7L1	0.00674831	0.0394624	-0.258752	0.384072	1	0.0983405	0.0703331	0.171524	0.160411	0.0120056	0.0441829	0.160411
RRP8	0.006763	0.0394982	-0.419767	0.424435	1	0.146426	0.0569835	0.148996	0.273341	0.0104586	0.0400873	0.273341
SAMD13	0.00217923	0.0220485	-0.927534	0.0906396	1	0.606316	0.257649	0.401898	0.321218	0.00629893	0.0283052	0.321218
SCO1	0.00109128	0.0163283	-0.538431	0.0927314	1	0.327876	0.168778	0.3064	0.210555	0.00310582	0.0174408	0.210555
SCOC	0.00486111	0.03312	-0.551295	0.295157	1	0.242391	0.0891202	0.201153	0.308904	0.00948412	0.0374397	0.308904
SHCBP1	0.00018376	0.00880671	-0.955316	0.100196	1	0.497074	0.0543859	0.144881	0.458242	0.000326474	0.00381556	0.458242
SLC31A2	0.00784893	0.042669	-0.878914	0.383834	1	0.340485	0.0791232	0.185886	0.538429	0.0125969	0.0455928	0.538429
SLC38A6	0.000890128	0.0150098	-0.649289	0.114069	1	0.365104	0.117243	0.241417	0.284186	0.00219687	0.0136661	0.284186
SLC4A7	0.000128356	0.0083825	-1.60208	0.0632029	1	0.91925	0.0785591	0.184969	0.682832	0.000173378	0.00251274	0.682832
SMC4	0.00344777	0.0275391	-0.734289	0.0268608	1	0.657436	0.741571	0.702898	0.0768523	0.00818607	0.0337684	0.0768523
SMKR1	0.00458312	0.0322262	-1.11006	0.208553	1	0.582413	0.147732	0.281121	0.527649	0.00972053	0.0380852	0.527649
SMPDL3A	0.000381547	0.0110797	-1.25918	0.117124	1	0.656847	0.0670843	0.16636	0.602338	0.00059664	0.0056344	0.602338
SNX4	0.000655776	0.0134769	-0.699631	0.0573606	1	0.46158	0.211561	0.355302	0.238051	0.00180662	0.0118723	0.238051
SRRD	0.00113995	0.0165941	-0.498524	0.0898532	1	0.307361	0.178683	0.317504	0.191163	0.00341457	0.018562	0.191163
STEAP4	0.0123042	0.0554987	-0.76415	0.00890666	1	0.944329	0.524571	0.601278	-0.180179	0.0121659	0.0445913	-0.180179
SUV39H2	0.00153647	0.0189064	-0.508709	0.0545521	1	0.365772	0.339832	0.472974	0.142937	0.00515912	0.0244965	0.142937
SUZ12	0.00368568	0.0284243	-0.347155	0.0268527	1	0.313524	0.762508	0.710481	0.033631	0.0110184	0.0416449	0.033631
TAF1B	0.0129835	0.0571136	-0.3597	0.00160192	1	0.542046	0.176716	0.315503	-0.182346	0.00489953	0.0237152	-0.182346
TAF1D	0.00070339	0.0137465	-0.499178	0.0715577	1	0.314076	0.175896	0.314602	0.185102	0.00211614	0.0133226	0.185102
TCAIM	0.00552198	0.035392	-0.498028	0.398187	1	0.179391	0.0560103	0.147344	0.318637	0.00850361	0.0346162	0.318637
TCEAL9	0.00268568	0.0245781	-0.626306	0.147747	1	0.35723	0.164586	0.30138	0.269076	0.00684785	0.0299301	0.269076
TDG	0.000232725	0.009439	-0.701631	0.0948858	1	0.376624	0.0662876	0.164984	0.325007	0.000501821	0.00504414	0.325007
TDO2	0.001873	0.0207787	-1.66764	0.193483	1	0.82426	0.091562	0.204846	0.843378	0.00291923	0.0167269	0.843378
TES	0.00598438	0.0370632	-0.34619	0.365648	1	0.134769	0.0704385	0.171725	0.211421	0.0106213	0.0405839	0.211421
TFB1M	2.29964e-05	0.00574823	-0.611516	0.00572023	1	0.472185	0.30007	0.440635	0.13933	8.20306e-05	0.00164301	0.13933
TFEC	0.00568181	0.036018	-1.16651	0.242464	1	0.583072	0.135938	0.266557	0.583441	0.0109586	0.0415223	0.583441
TMEM165	0.00509103	0.0338026	-0.426638	0.276781	1	0.195896	0.102455	0.220375	0.230743	0.0108768	0.0412584	0.230743
TMEM229B	0.00515195	0.0340072	-0.706739	0.242698	1	0.34901	0.127251	0.254683	0.357729	0.0111695	0.0420632	0.357729
TMX1	0.0044154	0.0314282	-0.575649	0.348744	1	0.224077	0.0609127	0.1559	0.351573	0.00718263	0.0308667	0.351573
TNFSF13B	0.00592412	0.0368216	-1.07429	0.384702	1	0.401291	0.063086	0.159476	0.672995	0.00849848	0.0346162	0.672995
TNFSF8	0.0109618	0.0517369	-0.757553	0.517931	1	0.227706	0.0553082	0.146441	0.529847	0.0141919	0.0493279	0.529847
TOP2A	0.000186553	0.00887383	-1.55959	0.0281148	1	1.08401	0.219787	0.363863	0.475586	0.000282374	0.00347651	0.475586
TRMT10A	0.00374126	0.0285763	-0.682018	0.0352127	1	0.587163	0.665839	0.67298	0.0948545	0.0100797	0.0390419	0.0948545
TUBB3	0.00341562	0.0274755	-0.892169	0.243647	1	0.420165	0.0950903	0.209891	0.472004	0.0064455	0.0287074	0.472004
TWF1	0.000522869	0.0126722	-0.790873	0.110916	1	0.429844	0.0878929	0.199222	0.361029	0.00110298	0.00848148	0.361029
TWISTNB	5.17216e-06	0.00416364	-1.59579	0.00537265	1	1.15287	0.172815	0.310907	0.442915	4.67103e-06	0.000499463	0.442915
UBE2K	0.00400278	0.0296525	-0.556177	0.131104	1	0.345121	0.239124	0.383556	0.211056	0.0113145	0.0424326	0.211056
VAPA	0.00707743	0.0402425	-0.505869	0.428463	1	0.175901	0.0582587	0.151492	0.329967	0.0106269	0.0405939	0.329967
VTA1	0.00520022	0.0341223	-0.539064	0.205241	1	0.289052	0.162655	0.299155	0.250012	0.012937	0.0463664	0.250012
WASHC4	0.00724293	0.0406755	-0.464107	0.00384742	1	0.591014	0.428814	0.541319	-0.126907	0.00651907	0.0289781	-0.126907
WDR12	0.00481463	0.0329454	-0.637471	0.011943	1	0.6725	0.867477	0.74295	-0.035029	0.00836354	0.0342301	-0.035029
ZMAT2	0.00641953	0.0382593	-0.551005	0.411363	1	0.196408	0.0586416	0.152165	0.354597	0.00973317	0.0381237	0.354597
ZNF267	0.00322657	0.0269034	-0.64941	0.284169	1	0.279376	0.0708258	0.172177	0.370033	0.00580111	0.0266773	0.370033
ZNF561	0.00640835	0.0382549	-0.37288	0.411608	1	0.13292	0.0590915	0.152843	0.23996	0.0102261	0.0394515	0.23996
ZP3	0.000681419	0.0135655	-1.56908	0.0491069	1	1.0752	0.250043	0.394947	0.493885	0.00123832	0.00912171	0.493885

## Sheet: c.Pro-TOC
Gene	Refractory_Pro-RTX_pvalue	Refractory_Pro-RTX_qvalue	Refractory_Pro-RTX_log2FoldChange	Pro-RTX_Pro-TOC_pvalue	Pro-RTX_Pro-TOC_qvalue	Pro-RTX_Pro-TOC_log2FoldChange	Pro-TOC_Refractory_pvalue	Pro-TOC_Refractory_qvalue	Pro-TOC_Refractory_log2FoldChange	LRT_pvalue	LRT_qvalue	LRT_log2FoldChange
ABHD14A	0.207814	0.290072	-0.263981	0.0830272	1	-0.42929	0.000355785	0.00643527	0.693271	0.00107884	0.00837173	0.693271
ABHD8	0.120585	0.211739	-0.257534	0.140908	1	-0.288608	0.000378098	0.00660602	0.546142	0.00109793	0.00845436	0.546142
AC004922.1	0.34523	0.383364	-0.357351	0.12011	1	-0.693848	0.00263882	0.0199672	1.0512	0.00703083	0.0305011	1.0512
AC040162.1	0.249956	0.321637	-0.195738	0.186051	1	-0.266157	0.00339793	0.0234549	0.461895	0.0107093	0.0408167	0.461895
AC098484.3	0.208958	0.291032	-0.298797	0.146858	1	-0.406215	0.00129478	0.0129225	0.705011	0.00394239	0.0205122	0.705011
ACTL10	0.0531318	0.130607	-0.516349	0.308696	1	-0.319849	0.000689064	0.00894082	0.836197	0.00133425	0.00951125	0.836197
ACYP2	0.0585826	0.139253	-0.493661	0.283535	1	-0.330649	0.000652691	0.00876069	0.82431	0.00127449	0.00924537	0.82431
ADORA2A	0.231838	0.308764	-0.422669	0.168719	1	-0.574972	0.00232074	0.0184865	0.997641	0.00604788	0.0275048	0.997641
AGT	0.133426	0.224663	0.74279	2.72051e-05	0.105839	-2.45294	0.000186714	0.0049446	1.71015	9.44979e-06	0.000602472	1.71015
AL121845.2	0.169032	0.258404	-1.08764	0.310028	1	-0.947247	0.00546329	0.0312679	2.03489	0.0109928	0.0416055	2.03489
AL391650.1	0.082994	0.171505	-0.558718	0.396502	1	-0.320744	0.00285175	0.0208248	0.879462	0.00590895	0.0270632	0.879462
ALKBH6	0.184096	0.271723	-0.187718	0.0611686	1	-0.31257	0.000131044	0.00428692	0.500288	0.00046131	0.00476027	0.500288
AMPD1	0.575361	0.508969	-0.384331	0.0978846	1	-1.33593	0.00656363	0.0354296	1.72027	0.0135099	0.0476029	1.72027
ANKRD16	0.91703	0.636337	-0.014023	0.0116113	1	-0.400672	0.000821571	0.00990939	0.414695	0.00218118	0.0136059	0.414695
AP5S1	0.08639	0.175591	-0.206195	0.237609	1	-0.167863	0.000783637	0.00962742	0.374058	0.00206129	0.013091	0.374058
APOM	0.485743	0.463703	-0.196841	0.104028	1	-0.540047	0.00450264	0.0278756	0.736888	0.0137209	0.048097	0.736888
ARFIP2	0.0611615	0.14267	-0.27317	0.62254	1	-0.084907	0.00811684	0.0407783	0.358077	0.0128304	0.0461181	0.358077
ARID5A	0.164647	0.254557	-0.219093	0.302594	1	-0.192171	0.00489986	0.0292251	0.411264	0.0131891	0.0468985	0.411264
ASPHD2	0.10667	0.197696	-0.450767	0.421952	1	-0.265026	0.00568533	0.0321347	0.715793	0.0118612	0.0438533	0.715793
ATAD3C	0.450521	0.4452	-0.270183	0.054809	1	-0.812207	0.00107979	0.0116697	1.08239	0.00276308	0.0160365	1.08239
ATF4	0.0960078	0.186147	-0.30935	0.0562906	1	-0.419505	2.34787e-05	0.00283372	0.728855	6.25023e-05	0.00141178	0.728855
B3GALT4	0.168107	0.257391	-0.24923	0.252374	1	-0.244579	0.0032007	0.0225095	0.493809	0.00890722	0.035702	0.493809
B4GALT7	0.143601	0.234516	-0.298356	0.0501903	1	-0.472207	4.59002e-05	0.00318604	0.770563	0.000129014	0.00211848	0.770563
BCAS4	0.127905	0.219071	-0.429072	0.0709819	1	-0.601165	7.84255e-05	0.00364076	1.03024	0.000193016	0.00270219	1.03024
BIK	0.211193	0.292787	-0.471901	0.092922	1	-0.745209	0.000457613	0.00726138	1.21711	0.00115316	0.00874359	1.21711
BLVRB	0.0710252	0.155627	-0.561704	0.460028	1	-0.271833	0.0038679	0.0255038	0.833537	0.00682349	0.0298517	0.833537
BOLA1	0.134522	0.225852	-0.330261	0.159989	1	-0.36636	0.000654422	0.00876069	0.696621	0.00178471	0.0117822	0.696621
BORCS6	0.117057	0.208754	-0.351415	0.19089	1	-0.346628	0.000781332	0.00960697	0.698043	0.00201106	0.0128501	0.698043
BTD	0.0818231	0.169912	-0.345148	0.495335	1	-0.159906	0.00602023	0.0332624	0.505054	0.0114555	0.0427608	0.505054
C11orf71	0.075819	0.161955	-0.501647	0.322889	1	-0.330145	0.00149687	0.0141666	0.831791	0.00303744	0.017201	0.831791
C15orf65	0.0570473	0.13665	-0.651846	0.425144	1	-0.321813	0.00212555	0.017548	0.973659	0.00368069	0.0195476	0.973659
C16orf86	0.0761665	0.162506	-0.321482	0.213542	1	-0.266144	0.000451911	0.00721168	0.587627	0.00110515	0.00848492	0.587627
C19orf25	0.0648026	0.147125	-0.291104	0.233289	1	-0.222104	0.000444046	0.00715466	0.513208	0.00103026	0.00810115	0.513208
C19orf48	0.164914	0.254736	-0.314927	0.0835925	1	-0.463629	0.000210498	0.00514269	0.778556	0.000595632	0.0056344	0.778556
C20orf27	0.0983782	0.188762	-0.350543	0.345601	1	-0.236485	0.00282787	0.0207583	0.587028	0.00632194	0.0283703	0.587028
C4BPB	0.067951	0.151291	-0.686799	0.607833	1	-0.228009	0.00872045	0.0426934	0.914809	0.0135727	0.0477252	0.914809
C6orf226	0.109637	0.201422	-0.374313	0.239882	1	-0.324656	0.00124819	0.0126324	0.698968	0.00308948	0.0173892	0.698968
C7	0.0644615	0.146727	0.958116	0.00255029	1	-1.84857	0.0637013	0.160599	0.89045	0.0116101	0.0431364	0.89045
C9orf85	0.187192	0.274733	-0.196568	0.219874	1	-0.216027	0.00279834	0.0206312	0.412595	0.0084648	0.0345197	0.412595
CCDC107	0.126132	0.217442	-0.34038	0.38601	1	-0.228082	0.00586553	0.032721	0.568462	0.0134211	0.0474179	0.568462
CCDC12	0.0727368	0.157845	-0.333242	0.265504	1	-0.244454	0.000791829	0.0096747	0.577696	0.0017781	0.01175	0.577696
CD177	0.141312	0.232386	-0.938796	0.155276	1	-1.06931	0.000660978	0.00877293	2.00811	0.00121131	0.00901338	2.00811
CD1E	0.128173	0.219272	-0.486889	0.165413	1	-0.521797	0.000622915	0.00847926	1.00869	0.00161353	0.0109393	1.00869
CD79B	0.167917	0.257255	-0.586038	0.167231	1	-0.693993	0.0011601	0.0121092	1.28003	0.00263537	0.01551	1.28003
CDK2AP2	0.063434	0.145364	-0.40327	0.54159	1	-0.15681	0.0054346	0.0311512	0.56008	0.00906438	0.0361825	0.56008
CDPF1	0.0863816	0.175591	-0.27383	0.514888	1	-0.122886	0.00729771	0.0381697	0.396716	0.0141957	0.0493285	0.396716
CEBPD	0.121689	0.212827	-0.489963	0.380326	1	-0.328431	0.00531001	0.0306243	0.818393	0.0114702	0.0427995	0.818393
CFAP410	0.0568974	0.136443	-0.330469	0.504484	1	-0.136973	0.00367055	0.0246449	0.467442	0.00626258	0.028185	0.467442
CH25H	0.11888	0.210201	-0.783624	0.248968	1	-0.683959	0.00161291	0.0149442	1.46758	0.00328246	0.018091	1.46758
CHI3L2	0.0753776	0.161363	-1.11268	0.570627	1	-0.419684	0.00827921	0.0413202	1.53236	0.012869	0.0462087	1.53236
CHMP7	0.149328	0.239784	-0.157776	0.312961	1	-0.130531	0.00448071	0.0277742	0.288307	0.0121772	0.0446004	0.288307
CHRNE	0.613235	0.525818	-0.170656	0.0295842	1	-0.866031	0.000876056	0.0102587	1.03669	0.00196807	0.0126664	1.03669
CHST12	0.339144	0.380216	0.150229	0.00474048	1	-0.524856	0.0101286	0.0471555	0.374627	0.00791471	0.0330709	0.374627
CLEC4G	0.960748	0.646842	0.0272933	0.0097109	1	-1.69413	0.00116516	0.0121092	1.66684	0.00115282	0.00874359	1.66684
CLTB	0.0576387	0.1376	-0.418337	0.645263	1	-0.119961	0.00843635	0.0418212	0.538298	0.0124123	0.045141	0.538298
CNPY3	0.0525837	0.129936	-0.440523	0.525608	1	-0.170581	0.00373751	0.0249806	0.611105	0.00591878	0.0270809	0.611105
COMTD1	0.112739	0.204596	-0.331271	0.198189	1	-0.317457	0.000796816	0.00968803	0.648728	0.00207384	0.0131441	0.648728
COQ4	0.0666543	0.149426	-0.228451	0.238939	1	-0.173436	0.000499132	0.00760133	0.401887	0.00120824	0.00901233	0.401887
CREB3	0.0520042	0.129095	-0.354732	0.111465	1	-0.343498	3.69015e-05	0.00303429	0.69823	8.39713e-05	0.00166461	0.69823
CTDNEP1	0.0737265	0.158977	-0.253927	0.576837	1	-0.0936929	0.00829086	0.0413567	0.347619	0.0144681	0.0499045	0.347619
CYHR1	0.164591	0.254545	-0.238833	0.256235	1	-0.230701	0.00320805	0.0225506	0.469535	0.00890012	0.0356841	0.469535
DCTN3	0.0693885	0.15317	-0.340818	0.29241	1	-0.233642	0.000963281	0.0108847	0.57446	0.00208123	0.01317	0.57446
DDA1	0.121684	0.212827	-0.256882	0.304865	1	-0.201345	0.00289909	0.0210699	0.458227	0.00731873	0.0312907	0.458227
DDOST	0.100284	0.190809	-0.299415	0.440593	1	-0.166147	0.00585922	0.032721	0.465563	0.0123512	0.0450246	0.465563
DDX39A	0.0553607	0.133917	-0.295113	0.431204	1	-0.143345	0.00214034	0.0176134	0.438458	0.00392256	0.0204482	0.438458
DERL3	0.1514	0.241923	-1.22276	0.261069	1	-1.13282	0.00288266	0.020981	2.35558	0.0054521	0.025513	2.35558
DEXI	0.145283	0.235845	-0.214919	0.292159	1	-0.183765	0.00355724	0.024211	0.398684	0.00955295	0.0376131	0.398684
DHRS7B	0.0651892	0.147687	-0.314959	0.481887	1	-0.142011	0.00390139	0.0256232	0.45697	0.00712061	0.0307364	0.45697
DNAJB1	0.15438	0.244874	-0.280631	0.299648	1	-0.241655	0.00425569	0.0269022	0.522286	0.0110235	0.0416519	0.522286
DNAJB9	0.0729576	0.158121	-0.747779	0.248054	1	-0.569604	0.000658404	0.00876069	1.31738	0.00120852	0.00901233	1.31738
DNAJC30	0.165366	0.255156	-0.240688	0.0902261	1	-0.347167	0.000251774	0.0054693	0.587855	0.000792992	0.00676929	0.587855
DNAJC4	0.0647962	0.147125	-0.336805	0.153587	1	-0.307642	0.000137706	0.00436241	0.644446	0.000327341	0.00382221	0.644446
DOLPP1	0.231174	0.308334	-0.177436	0.229074	1	-0.210479	0.00466671	0.0283416	0.387915	0.0143699	0.0497172	0.387915
DUS1L	0.201741	0.285245	-0.219972	0.216885	1	-0.251596	0.00315894	0.0223099	0.471569	0.00932284	0.0369427	0.471569
DUSP2	0.0749087	0.160602	-0.993769	0.240137	1	-0.774624	0.000628663	0.00851885	1.76839	0.00106977	0.00832508	1.76839
DUSP28	0.281567	0.343684	-0.253184	0.141106	1	-0.408902	0.0023697	0.0187247	0.662086	0.00727321	0.0311574	0.662086
DUSP5	0.112594	0.204526	-0.515505	0.0171457	1	-0.914935	2.00309e-06	0.00133521	1.43044	2.94785e-06	0.000421382	1.43044
ECSIT	0.303318	0.357898	-0.197607	0.174499	1	-0.308185	0.00448309	0.0277775	0.505793	0.0139678	0.0487109	0.505793
EEF2	0.182269	0.270466	-0.253521	0.264778	1	-0.250673	0.00423384	0.0268182	0.504194	0.0116582	0.0432676	0.504194
EFNA4	0.12785	0.219071	-0.280194	0.150334	1	-0.312337	0.000496914	0.00757759	0.592531	0.00144592	0.0100901	0.592531
EGLN2	0.0928418	0.182422	-0.252118	0.482668	1	-0.124533	0.00677344	0.0362879	0.376651	0.0137168	0.0480949	0.376651
EID3	0.548716	0.495437	-0.13402	0.0799271	1	-0.460989	0.00385654	0.0254849	0.59501	0.0120129	0.0441829	0.59501
EIF1	0.175989	0.264749	-0.262659	0.2348	1	-0.272716	0.00293802	0.0212601	0.535375	0.00819963	0.033814	0.535375
EIF3D	0.0967824	0.186881	-0.217906	0.444126	1	-0.118741	0.00566544	0.0320821	0.336648	0.0121414	0.0445134	0.336648
EIF3G	0.0741197	0.159533	-0.35723	0.188	1	-0.311416	0.000312693	0.00602085	0.668646	0.000731518	0.00638425	0.668646
EIF4EBP3	0.167307	0.256752	-0.331205	0.304129	1	-0.291247	0.00509447	0.0298168	0.622453	0.0130928	0.0466887	0.622453
EMD	0.671082	0.550728	-0.0681411	0.0567372	1	-0.361407	0.00386569	0.0255004	0.429548	0.0119253	0.0440183	0.429548
ERCC1	0.063754	0.145705	-0.302207	0.415864	1	-0.156846	0.00239139	0.0188505	0.459053	0.0046094	0.0227535	0.459053
ERG28	0.153511	0.243829	-0.238867	0.250298	1	-0.22736	0.00263936	0.0199672	0.466228	0.00734136	0.0313505	0.466228
ERLEC1	0.0549415	0.133435	-0.523497	0.350557	1	-0.30108	0.00111426	0.0118375	0.824577	0.00199211	0.0127666	0.824577
EXOSC7	0.0563121	0.135328	-0.303375	0.408118	1	-0.155451	0.00185013	0.0161168	0.458826	0.00348625	0.0188541	0.458826
FAM120AOS	0.207461	0.289904	-0.139615	0.208227	1	-0.164812	0.00303105	0.0217757	0.304428	0.00960166	0.037737	0.304428
FAM161B	0.803828	0.600793	-0.0453122	0.0379443	1	-0.446849	0.00339122	0.0234427	0.492161	0.00982092	0.0384009	0.492161
FAM174A	0.243629	0.317038	-0.259906	0.203009	1	-0.335399	0.00395862	0.02579	0.595304	0.0116011	0.0431265	0.595304
FAM177A1	0.0536644	0.131345	-0.343392	0.620692	1	-0.104152	0.0066973	0.0360603	0.447544	0.0100367	0.0389644	0.447544
FAM72A	0.0581292	0.138537	-0.554896	0.5621	1	-0.200537	0.00541	0.0310366	0.755433	0.00855302	0.0347314	0.755433
FBL	0.100915	0.191582	-0.409348	0.238529	1	-0.347799	0.00106805	0.011635	0.757148	0.00249872	0.0149337	0.757148
FBXO6	0.215896	0.296452	-0.265469	0.0829998	1	-0.439478	0.000390593	0.00669617	0.704946	0.00118426	0.00889927	0.704946
FDXACB1	0.0666081	0.149389	-0.282189	0.300571	1	-0.187815	0.000953805	0.010831	0.470005	0.00218355	0.0136115	0.470005
FGF18	0.188191	0.275566	0.577019	0.000847834	0.877428	-1.72863	0.00453503	0.0279378	1.15161	0.00112908	0.00860424	1.15161
FLYWCH2	0.165404	0.255184	-0.250635	0.0463101	1	-0.425438	5.36737e-05	0.00330844	0.676073	0.000163695	0.00243895	0.676073
FOLR2	0.0715456	0.156364	-0.609192	0.517367	1	-0.258829	0.00563027	0.0319795	0.868021	0.00945244	0.0373473	0.868021
GADD45A	0.812011	0.603274	0.0544677	0.0100265	1	-0.697046	0.00245831	0.0191979	0.642578	0.00398627	0.0206456	0.642578
GMPPB	0.0854342	0.174567	-0.464066	0.407735	1	-0.264124	0.00360596	0.0244097	0.728189	0.00713205	0.030776	0.728189
GNB1L	0.597746	0.519542	-0.103288	0.00522386	1	-0.644648	3.31412e-05	0.00297698	0.747936	7.92107e-05	0.00160547	0.747936
GOSR2	0.0627216	0.144363	-0.296322	0.504403	1	-0.125689	0.00425753	0.0269022	0.422012	0.00753868	0.031932	0.422012
GPR108	0.212765	0.293833	-0.145908	0.16676	1	-0.191434	0.0018804	0.0162708	0.337342	0.0061931	0.0279896	0.337342
GPX7	0.0524379	0.129691	-0.568024	0.391824	1	-0.296436	0.00145336	0.0139128	0.86446	0.00246932	0.0148434	0.86446
GRHPR	0.0781384	0.165413	-0.309031	0.31271	1	-0.209417	0.00143694	0.0138209	0.518448	0.00318862	0.0177535	0.518448
GTF2IRD2B	0.735874	0.577115	0.0480829	0.00493808	1	-0.473805	0.00125509	0.0126324	0.425722	0.00204306	0.0130133	0.425722
GTPBP6	0.11205	0.204206	-0.257917	0.344474	1	-0.181429	0.00350625	0.0239727	0.439346	0.00838136	0.0342617	0.439346
GZMM	0.0505315	0.126782	-0.968051	0.492652	1	-0.401495	0.00284746	0.0208248	1.36955	0.00414795	0.0211761	1.36955
HAAO	0.247305	0.319516	0.183807	0.00430785	1	-0.535293	0.0165418	0.0659242	0.351486	0.00966723	0.0378982	0.351486
HAGHL	0.0668731	0.149655	-0.49347	0.597007	1	-0.168243	0.00801048	0.0404452	0.661713	0.0127864	0.0460331	0.661713
HDAC3	0.120807	0.2119	-0.172994	0.358237	1	-0.121106	0.0044197	0.0275555	0.2941	0.0110093	0.0416449	0.2941
HDHD3	0.0894295	0.178796	-0.269024	0.21418	1	-0.23245	0.000630429	0.0085197	0.501474	0.00162967	0.0110212	0.501474
HEBP1	0.0714598	0.156254	-0.327391	0.583771	1	-0.117657	0.00822955	0.0411359	0.445048	0.0139274	0.0486075	0.445048
HEXIM2	0.140289	0.231331	-0.295385	0.0528256	1	-0.457667	4.79213e-05	0.00319514	0.753052	0.000138443	0.0021963	0.753052
HLA-F	0.0975091	0.187801	-0.456138	0.464582	1	-0.238067	0.00654187	0.035363	0.694205	0.0128278	0.0461181	0.694205
HMGCL	0.599918	0.520506	-0.056956	0.0678005	1	-0.234397	0.00376776	0.025075	0.291353	0.0129296	0.046352	0.291353
HMGN2	0.0524043	0.129644	-0.308319	0.60021	1	-0.0985112	0.00578191	0.0324619	0.406831	0.00882405	0.0354314	0.406831
HSD11B1	0.491674	0.466709	-0.215418	0.0638936	1	-0.68589	0.00189653	0.0163595	0.901308	0.00507978	0.0242208	0.901308
HSD17B8	0.0883977	0.177713	-0.59447	0.0494021	1	-0.810011	1.39013e-05	0.0026396	1.40448	2.39284e-05	0.000867145	1.40448
ICAM2	0.094108	0.184071	-0.410717	0.251624	1	-0.332533	0.00108529	0.0116834	0.74325	0.00248931	0.0149049	0.74325
ID3	0.40614	0.419775	-0.209444	0.0292743	1	-0.649875	0.000237288	0.00539584	0.859319	0.000628597	0.00582492	0.859319
IDNK	0.0836147	0.172257	-0.356775	0.459571	1	-0.180188	0.00497609	0.0294805	0.536963	0.00987969	0.0385018	0.536963
IER3	0.0597047	0.140718	-0.588261	0.480059	1	-0.260891	0.00337923	0.0233705	0.849151	0.00555694	0.0259143	0.849151
IER5L	0.050823	0.127163	-0.395807	0.65224	1	-0.107997	0.00734671	0.0383247	0.503804	0.0103821	0.0399002	0.503804
IFT27	0.189422	0.27629	-0.206796	0.25991	1	-0.209974	0.00431707	0.0271412	0.41677	0.0124338	0.0451828	0.41677
IGFLR1	0.0559688	0.134743	-0.637167	0.371492	1	-0.35221	0.00137042	0.0133836	0.989377	0.00234507	0.0142959	0.989377
IL12RB2	0.0792774	0.166882	-0.469609	0.174	1	-0.428322	0.000279701	0.00571429	0.897931	0.000680197	0.00610285	0.897931
IL5RA	0.0626621	0.144318	-1.11268	0.262755	1	-0.790942	0.000586572	0.00824345	1.90363	0.000959263	0.00769896	1.90363
ISOC1	0.190341	0.276933	-0.312703	0.255428	1	-0.320855	0.00418461	0.0266778	0.633558	0.0113544	0.0425353	0.633558
ITM2C	0.302237	0.357216	-0.373911	0.149782	1	-0.617331	0.00318743	0.0224372	0.991241	0.00848818	0.0345943	0.991241
JMJD6	0.0854157	0.174557	-0.216028	0.489265	1	-0.102688	0.00617434	0.0339638	0.318716	0.0123766	0.0450691	0.318716
JMJD7	0.0565633	0.135821	-0.47308	0.223528	1	-0.356242	0.000300977	0.0058611	0.829322	0.00061295	0.00573261	0.829322
JUNB	0.475228	0.458082	-0.206426	0.0676895	1	-0.624677	0.00193693	0.0165557	0.831103	0.00537088	0.0252111	0.831103
KHK	0.561963	0.502416	-0.145967	0.0804816	1	-0.519601	0.00425469	0.0269022	0.665568	0.0125194	0.0453725	0.665568
KIF22	0.0835343	0.172219	-0.27986	0.179611	1	-0.256534	0.000344846	0.00635468	0.536394	0.00089804	0.00734211	0.536394
KLF13	0.0581251	0.138537	-0.428721	0.42947	1	-0.21144	0.00227991	0.0183085	0.640161	0.00405184	0.020858	0.640161
KLRG1	0.0872776	0.176689	-0.451876	0.204795	1	-0.394414	0.000518544	0.00772444	0.84629	0.00120741	0.00901233	0.84629
KXD1	0.0679064	0.151236	-0.24704	0.598749	1	-0.0841964	0.00829523	0.0413567	0.331236	0.0138857	0.0484868	0.331236
LCK	0.122466	0.213718	-0.589011	0.396523	1	-0.382249	0.00601672	0.0332553	0.97126	0.0125315	0.0454042	0.97126
LCN8	0.401262	0.417169	0.648197	0.0109281	1	-2.30933	0.0184464	0.0710238	1.66114	0.0121128	0.0444532	1.66114
LRRC61	0.223803	0.302519	-0.405331	0.228587	1	-0.472991	0.00433034	0.0271791	0.878323	0.0115619	0.0430626	0.878323
LTC4S	0.281024	0.343426	-0.318705	0.174516	1	-0.47446	0.00378771	0.0251742	0.793165	0.0106858	0.0407563	0.793165
LYZ	0.0657996	0.148541	-0.812537	0.617545	1	-0.260802	0.00878112	0.0428925	1.07334	0.0129888	0.0464952	1.07334
MAD1L1	0.0909941	0.180364	-0.416452	0.401311	1	-0.244532	0.00381042	0.0252915	0.660984	0.00784467	0.032886	0.660984
MAF1	0.293348	0.351729	-0.206237	0.155532	1	-0.329621	0.00323617	0.0226951	0.535858	0.0100965	0.0390816	0.535858
MAGEH1	0.0982635	0.188598	-0.304201	0.065267	1	-0.400872	3.54754e-05	0.00300408	0.705072	9.68393e-05	0.00180212	0.705072
MED19	0.0505579	0.126798	-0.359015	0.571232	1	-0.122898	0.00464568	0.028323	0.481913	0.0071803	0.0308665	0.481913
MEF2B	0.241688	0.315376	-0.556207	0.0552545	1	-1.07558	0.000207407	0.00510405	1.63179	0.000388259	0.00425888	1.63179
MEI1	0.0822039	0.170417	-0.820237	0.239037	1	-0.656914	0.000735698	0.00929058	1.47715	0.00135161	0.00959972	1.47715
MGMT	0.129108	0.220214	-0.348808	0.13153	1	-0.409697	0.000369662	0.00652374	0.758505	0.000987185	0.00786726	0.758505
MIIP	0.186277	0.273746	-0.208932	0.232185	1	-0.223266	0.00317712	0.0223961	0.432198	0.00929314	0.0368716	0.432198
MON1A	0.224813	0.303563	-0.156265	0.178256	1	-0.204756	0.00245979	0.0191979	0.361022	0.00806807	0.0334544	0.361022
MPST	0.155877	0.246237	-0.380994	0.32479	1	-0.312605	0.00533518	0.0307458	0.693599	0.0130001	0.0464952	0.693599
MPV17L2	0.191184	0.277624	-0.28291	0.0489988	1	-0.503152	8.70103e-05	0.003669	0.786061	0.000252581	0.00321573	0.786061
MRM3	0.128549	0.219604	-0.171655	0.17683	1	-0.180027	0.000759621	0.00947201	0.351682	0.00236384	0.0143755	0.351682
MRPL2	0.264538	0.332088	-0.152571	0.168301	1	-0.222578	0.00304039	0.0218147	0.375149	0.0100285	0.0389434	0.375149
MRPL9	0.276097	0.340237	-0.159644	0.0457834	1	-0.346069	0.000197256	0.00503226	0.505713	0.00069008	0.00613711	0.505713
MRPS26	0.0864909	0.175714	-0.340643	0.448705	1	-0.177967	0.00487374	0.0291228	0.51861	0.00976423	0.0382123	0.51861
MRPS31	0.0721285	0.156992	-0.388515	0.280622	1	-0.275441	0.000913293	0.010495	0.663956	0.00196941	0.012669	0.663956
MSRB2	0.051228	0.127825	-0.465672	0.688703	1	-0.113129	0.00897555	0.0434219	0.578801	0.0121723	0.0446004	0.578801
MTFR2	0.103101	0.194027	-0.389454	0.437092	1	-0.218579	0.00599378	0.0332258	0.608033	0.0132503	0.0470301	0.608033
MVD	0.305042	0.359037	-0.141193	0.152381	1	-0.232868	0.00335613	0.0232645	0.374061	0.0112431	0.0422116	0.374061
MZB1	0.165193	0.255013	-1.22941	0.233122	1	-1.24914	0.00255416	0.019612	2.47855	0.00479541	0.0233995	2.47855
NAGLU	0.232	0.30886	-0.144561	0.208731	1	-0.179737	0.00381788	0.0253019	0.324298	0.0120887	0.0443921	0.324298
NELFE	0.0909803	0.180364	-0.274273	0.399138	1	-0.16177	0.00375281	0.0249977	0.436043	0.00811775	0.0335477	0.436043
NINJ2	0.195121	0.280811	-0.2847	0.0508871	1	-0.506704	0.000100115	0.00385077	0.791404	0.000289427	0.00353451	0.791404
NMRAL1	0.0601637	0.141403	-0.262568	0.529157	1	-0.103914	0.00466001	0.0283292	0.366482	0.00808099	0.0334757	0.366482
NOC4L	0.920839	0.637189	-0.0131124	0.03052	1	-0.336991	0.00405606	0.026158	0.350104	0.0110183	0.0416449	0.350104
NOP53	0.0805997	0.168369	-0.427246	0.224545	1	-0.351219	0.000597643	0.00832824	0.778466	0.00132824	0.00947835	0.778466
NR2C2AP	0.928269	0.639197	-0.0119609	0.00341551	1	-0.458872	0.000121381	0.00412879	0.470833	0.000272972	0.0033915	0.470833
NSMCE3	0.159832	0.250283	-0.145195	0.0355029	1	-0.256509	2.64534e-05	0.00288971	0.401705	0.000100505	0.00183701	0.401705
NUBP2	0.0528427	0.130223	-0.387933	0.270011	1	-0.261301	0.000474352	0.00738763	0.649234	0.000948498	0.00763965	0.649234
NUCB2	0.0684371	0.151879	-0.471198	0.591673	1	-0.164037	0.00807969	0.0406578	0.635235	0.0129851	0.0464952	0.635235
NUDT16L1	0.0704615	0.154737	-0.380158	0.256638	1	-0.281765	0.000677379	0.00888989	0.661923	0.00148346	0.0103044	0.661923
NUDT8	0.32734	0.372553	-0.297299	0.0633569	1	-0.664859	0.000602362	0.00834334	0.962158	0.00164885	0.0111177	0.962158
OCIAD2	0.256298	0.326503	-0.316896	0.170027	1	-0.452613	0.00292783	0.0211966	0.76951	0.00835015	0.0341883	0.76951
ODC1	0.0646482	0.146958	-0.47367	0.623432	1	-0.148842	0.00883405	0.0430101	0.622512	0.0135832	0.0477498	0.622512
P2RY12	0.246555	0.318838	-0.455726	0.0592858	1	-0.874996	0.00025292	0.0054693	1.33072	0.000555884	0.00542689	1.33072
PAFAH1B3	0.072064	0.156905	-0.435553	0.116268	1	-0.44882	7.92675e-05	0.00364076	0.884373	0.000183049	0.00259747	0.884373
PAOX	0.0723944	0.157329	-0.480116	0.0661948	1	-0.57951	1.81522e-05	0.00274741	1.05963	3.82067e-05	0.00114031	1.05963
PDK1	0.0782756	0.165616	-0.803735	0.386111	1	-0.467805	0.00266584	0.020075	1.27154	0.00474915	0.0232574	1.27154
PDRG1	0.140012	0.231153	-0.261479	0.138837	1	-0.30975	0.000497068	0.00757759	0.571229	0.00146971	0.0102351	0.571229
PET117	0.10258	0.193562	-0.277891	0.273366	1	-0.22001	0.00156838	0.0146401	0.4979	0.00396991	0.0205844	0.4979
PEX16	0.156946	0.24722	-0.232129	0.139444	1	-0.28645	0.00064471	0.00868921	0.518579	0.00197139	0.0126757	0.518579
PFDN1	0.0518502	0.128783	-0.345383	0.635973	1	-0.0994173	0.00692964	0.0368971	0.4448	0.0101164	0.0391172	0.4448
PGAM5	0.0575693	0.137524	-0.197282	0.350936	1	-0.114543	0.00120031	0.0123072	0.311824	0.00253798	0.0150965	0.311824
PHKG2	0.090314	0.179648	-0.207365	0.255392	1	-0.164594	0.00104493	0.0114687	0.371959	0.00269249	0.0157466	0.371959
PIH1D1	0.200478	0.284366	-0.173213	0.114796	1	-0.25222	0.000692398	0.00894611	0.425432	0.00232369	0.0142269	0.425432
PINLYP	0.0625386	0.144236	-0.446607	0.557871	1	-0.166076	0.00586127	0.032721	0.612683	0.00965447	0.03787	0.612683
PINX1	0.0736905	0.158953	-0.311422	0.462118	1	-0.151261	0.00413617	0.0264586	0.462683	0.00802863	0.0333621	0.462683
PIPOX	0.239186	0.313861	-0.219683	0.133734	1	-0.330127	0.00143884	0.0138209	0.549811	0.00468518	0.0230438	0.549811
PITHD1	0.0895754	0.178945	-0.240293	0.433417	1	-0.131089	0.00464905	0.0283247	0.371383	0.00983589	0.0384271	0.371383
PLPP5	0.073868	0.159228	-0.584518	0.10492	1	-0.626955	6.45618e-05	0.00353262	1.21147	0.000124457	0.00206867	1.21147
PMF1-BGLAP	0.172009	0.261264	-0.315548	0.0849863	1	-0.468635	0.000233451	0.00537931	0.784183	0.000690095	0.00613711	0.784183
PNOC	0.084693	0.173637	-1.1192	0.187262	1	-1.01171	0.000398002	0.00676904	2.13091	0.000651727	0.00594715	2.13091
POLDIP2	0.0548658	0.133352	-0.307149	0.530541	1	-0.118641	0.00410191	0.0263857	0.42579	0.00679529	0.0297774	0.42579
POLR2E	0.0635894	0.145485	-0.382571	0.62037	1	-0.120803	0.008492	0.0419999	0.503374	0.0132538	0.0470301	0.503374
PPCDC	0.0848075	0.173732	-0.431945	0.280614	1	-0.319457	0.00120656	0.0123541	0.751402	0.00265187	0.0155559	0.751402
PPIL3	0.111142	0.20316	-0.237806	0.389593	1	-0.151726	0.00485393	0.0290783	0.389532	0.011282	0.0423343	0.389532
PPP1R35	0.103618	0.194512	-0.303131	0.0881732	1	-0.375293	8.42622e-05	0.00366507	0.678424	0.000232704	0.00303854	0.678424
PPP4C	0.0521043	0.129189	-0.339047	0.665804	1	-0.0891547	0.00816582	0.0409446	0.428202	0.0116072	0.0431364	0.428202
PQBP1	0.0986493	0.189027	-0.277908	0.093416	1	-0.333743	8.8101e-05	0.003669	0.611651	0.00024835	0.00318466	0.611651
PRCC	0.2942	0.352026	-0.120389	0.136427	1	-0.202071	0.00243021	0.0190663	0.322461	0.00845235	0.0344793	0.322461
PRRX2	0.586531	0.513729	-0.151706	0.0502003	1	-0.645764	0.00203884	0.0170765	0.79747	0.00545859	0.0255345	0.79747
PRSS21	0.273267	0.338305	-0.575326	0.0484325	1	-1.21548	0.000189658	0.0049446	1.7908	0.000337703	0.0038897	1.7908
PSD	0.148431	0.238946	-0.290365	0.233315	1	-0.282841	0.00206393	0.0172339	0.573206	0.00565899	0.026228	0.573206
PTP4A3	0.75187	0.58259	-0.120901	0.00975201	1	-1.16857	0.000275698	0.00570518	1.28947	0.000399627	0.00435543	1.28947
PXMP2	0.193225	0.279184	-0.366126	0.270701	1	-0.366178	0.00496824	0.0294609	0.732304	0.0130153	0.0465105	0.732304
QPRT	0.203253	0.28622	-0.42912	0.0287957	1	-0.871135	3.13386e-05	0.00296955	1.30025	6.18123e-05	0.0014081	1.30025
RAB33A	0.0903764	0.179659	-0.706402	0.173649	1	-0.66746	0.000356498	0.00643527	1.37386	0.000726783	0.00635881	1.37386
RASD1	0.535655	0.489118	0.320205	0.00647584	1	-1.66411	0.00503697	0.0296655	1.3439	0.00371459	0.0196814	1.3439
RBKS	0.136621	0.228025	-0.388188	0.07647	1	-0.544848	0.000109112	0.00397342	0.933036	0.000286365	0.00350974	0.933036
RFXANK	0.0528025	0.130182	-0.390087	0.364823	1	-0.215799	0.0011754	0.0121683	0.605886	0.00217998	0.0136059	0.605886
RGS1	0.13677	0.228125	-0.801438	0.157269	1	-0.900763	0.000654338	0.00876069	1.7022	0.00126476	0.00920433	1.7022
RHBDD3	0.282981	0.344651	-0.127781	0.16563	1	-0.194893	0.00339924	0.0234549	0.322674	0.0114986	0.0428745	0.322674
RITA1	0.111368	0.20337	-0.234118	0.139163	1	-0.256869	0.000311013	0.00601212	0.490987	0.000923792	0.00749399	0.490987
RMND1	0.182592	0.270593	-0.186533	0.244108	1	-0.192539	0.0034236	0.0235645	0.379072	0.0101586	0.0392469	0.379072
RNASE1	0.0518023	0.128729	-0.696974	0.553213	1	-0.251312	0.00433029	0.0271791	0.948286	0.00632386	0.0283703	0.948286
RNF122	0.278899	0.342199	-0.239434	0.190538	1	-0.341755	0.004499	0.0278646	0.581189	0.013607	0.0478087	0.581189
RPS26	0.183065	0.270837	-0.505788	0.263355	1	-0.502496	0.00421162	0.0267473	1.00828	0.0101695	0.0392695	1.00828
RPS6KB2	0.0636348	0.145511	-0.389457	0.214881	1	-0.307906	0.000340894	0.00632094	0.697363	0.000742428	0.00645044	0.697363
RPUSD1	0.07638	0.162799	-0.31486	0.330817	1	-0.204214	0.00161992	0.0149722	0.519073	0.0035282	0.0190128	0.519073
SAT2	0.0614197	0.143063	-0.384254	0.0981962	1	-0.401619	3.68125e-05	0.00303429	0.785873	8.42837e-05	0.00166461	0.785873
SERGEF	0.201945	0.285347	-0.25815	0.237593	1	-0.282372	0.00392442	0.0256835	0.540522	0.0112107	0.0421367	0.540522
SFXN4	0.0509143	0.127292	-0.485572	0.47019	1	-0.212249	0.00246994	0.0192634	0.697821	0.00403609	0.0208192	0.697821
SHMT2	0.103964	0.19488	-0.347891	0.190183	1	-0.331429	0.000617028	0.00844511	0.67932	0.00155313	0.0106206	0.67932
SLAMF1	0.0527816	0.130182	-0.889571	0.625349	1	-0.264998	0.00670593	0.0360809	1.15457	0.00916985	0.0365283	1.15457
SLC12A5	0.138028	0.229301	-0.669205	0.289591	1	-0.563495	0.00304228	0.0218147	1.2327	0.00704541	0.030538	1.2327
SLC22A18AS	0.0528058	0.130182	-0.729575	0.519392	1	-0.285849	0.00354287	0.0241555	1.01542	0.00574674	0.0265171	1.01542
SLC25A11	0.0525499	0.129878	-0.390254	0.392544	1	-0.2035	0.00146776	0.0139934	0.593753	0.0026489	0.0155516	0.593753
SLC27A5	0.205962	0.288911	-0.330179	0.25858	1	-0.348783	0.00502825	0.0296584	0.678962	0.0135263	0.047621	0.678962
SLC2A8	0.076703	0.163269	-0.278208	0.551522	1	-0.110577	0.00758741	0.039166	0.388784	0.0137112	0.0480924	0.388784
SLC35C2	0.0696659	0.153542	-0.194173	0.357616	1	-0.116415	0.0017462	0.0156664	0.310588	0.00382525	0.020072	0.310588
SLC40A1	0.626258	0.531566	-0.130998	0.0584251	1	-0.601979	0.00329784	0.0229985	0.732977	0.00897716	0.0359294	0.732977
SLC50A1	0.0582301	0.138726	-0.344334	0.295613	1	-0.2248	0.000734084	0.00929058	0.569134	0.00151395	0.0104246	0.569134
SMIM27	0.0635435	0.145432	-0.575913	0.251959	1	-0.420131	0.000535547	0.00787257	0.996044	0.00105462	0.00824024	0.996044
SMPDL3B	0.0650211	0.147437	-1.12483	0.362319	1	-0.65592	0.00161916	0.0149722	1.78075	0.00262295	0.015453	1.78075
SPAG4	0.258791	0.328463	-0.645689	0.0399942	1	-1.38827	0.000124337	0.00418192	2.03396	0.000180984	0.00257624	2.03396
SPIB	0.241455	0.315345	-0.45558	0.212377	1	-0.573439	0.00432341	0.0271583	1.02902	0.0110566	0.0417656	1.02902
SPINDOC	0.0787635	0.1663	-0.203062	0.460647	1	-0.100629	0.00451453	0.0279262	0.303691	0.00922523	0.0366844	0.303691
SPSB2	0.229934	0.307352	-0.254715	0.120225	1	-0.389273	0.0010376	0.0114327	0.643988	0.00321221	0.0178337	0.643988
ST3GAL5	0.0945813	0.184447	-0.307443	0.307157	1	-0.222014	0.00189954	0.0163667	0.529457	0.0044387	0.0222096	0.529457
ST6GALNAC4	0.0627407	0.144372	-0.448011	0.35002	1	-0.266	0.0013806	0.013448	0.714011	0.00264304	0.0155387	0.714011
STARD5	0.695657	0.561178	-0.172939	0.013028	1	-1.29775	0.000332111	0.0062201	1.47069	0.000471903	0.00482922	1.47069
STN1	0.0869214	0.17639	-0.219739	0.406278	1	-0.125946	0.00364498	0.024563	0.345685	0.00799761	0.0332841	0.345685
STUB1	0.0501875	0.12623	-0.39819	0.416272	1	-0.195448	0.00164103	0.0150679	0.593638	0.00285097	0.0164259	0.593638
STX5	0.0713716	0.156148	-0.255211	0.234985	1	-0.198704	0.00054103	0.00788906	0.453915	0.00130703	0.00940109	0.453915
SURF2	0.0718038	0.156659	-0.409932	0.140346	1	-0.396588	0.000131174	0.00428692	0.80652	0.000303961	0.00365106	0.80652
SWI5	0.0640927	0.146111	-0.39925	0.530445	1	-0.159861	0.00515068	0.0300287	0.559112	0.00877842	0.0353632	0.559112
TAPBPL	0.164665	0.254557	-0.395319	0.316907	1	-0.33665	0.00551285	0.0314914	0.73197	0.0135087	0.0476029	0.73197
TARBP2	0.0665071	0.149275	-0.250112	0.425692	1	-0.128295	0.00274183	0.0204014	0.378407	0.00543498	0.0254416	0.378407
TBCC	0.0661496	0.148873	-0.316591	0.3105	1	-0.206547	0.00105403	0.0115326	0.523138	0.00225173	0.0139244	0.523138
THAP3	0.11058	0.202425	-0.200875	0.0393457	1	-0.306249	1.33307e-05	0.00259989	0.507124	4.51127e-05	0.00119797	0.507124
THAP4	0.0656207	0.148327	-0.295671	0.309515	1	-0.19295	0.00102893	0.011349	0.488621	0.00222173	0.0137892	0.488621
THAP8	0.419946	0.427869	-0.148207	0.112281	1	-0.344223	0.0037006	0.024804	0.49243	0.0123172	0.0449518	0.49243
THYN1	0.0835698	0.17222	-0.316117	0.45002	1	-0.163152	0.00466278	0.0283292	0.479269	0.00932221	0.0369427	0.479269
TIFA	0.0972402	0.187431	-0.555033	0.284906	1	-0.423065	0.00162189	0.0149812	0.978098	0.0034404	0.0186284	0.978098
TIGD5	0.0611609	0.14267	-0.202275	0.340399	1	-0.121605	0.00118814	0.012231	0.323879	0.00261865	0.0154411	0.323879
TIMM22	0.0666029	0.149389	-0.281839	0.615437	1	-0.0912397	0.00881923	0.0430101	0.373078	0.0143772	0.0497172	0.373078
TM9SF1	0.10898	0.200502	-0.233645	0.272083	1	-0.189304	0.00175204	0.0156907	0.422949	0.00450869	0.0224194	0.422949
TMBIM6	0.0633296	0.145189	-0.38534	0.585394	1	-0.133881	0.00698047	0.0370399	0.519221	0.0112217	0.0421429	0.519221
TMEM150B	0.196031	0.28139	-0.337267	0.211397	1	-0.385065	0.00278644	0.0206009	0.722332	0.00768974	0.0323881	0.722332
TMEM186	0.154749	0.245276	-0.19186	0.171433	1	-0.21761	0.00102674	0.0113332	0.40947	0.00323991	0.0179435	0.40947
TMEM187	0.0657077	0.148486	-0.34551	0.291696	1	-0.233828	0.000860786	0.0101353	0.579338	0.00186816	0.012185	0.579338
TMEM54	0.0955167	0.185546	-0.44735	0.249153	1	-0.365585	0.0010842	0.0116834	0.812936	0.00245024	0.014771	0.812936
TMEM9	0.0916795	0.181098	-0.291197	0.118788	1	-0.318389	0.000139661	0.00438155	0.609586	0.000378578	0.00420019	0.609586
TMUB1	0.0550635	0.133637	-0.350346	0.236707	1	-0.255428	0.000345056	0.00635468	0.605774	0.00073491	0.00640562	0.605774
TNFRSF18	0.149144	0.239609	-0.795053	0.339853	1	-0.621805	0.00555255	0.03167	1.41686	0.0116156	0.0431451	1.41686
TNFSF12	0.0505169	0.12677	-0.368763	0.313545	1	-0.224723	0.000688971	0.00894082	0.593486	0.00132428	0.00947	0.593486
TP53I3	0.0501092	0.12619	-0.358509	0.463629	1	-0.158565	0.00230926	0.0184258	0.517074	0.00391238	0.0204109	0.517074
TPD52	0.16127	0.25146	-0.611415	0.336597	1	-0.495823	0.00621659	0.0341087	1.10724	0.0138686	0.0484523	1.10724
TPGS1	0.0514381	0.128174	-0.469923	0.701931	1	-0.10919	0.00964035	0.0455863	0.579113	0.0128808	0.0462382	0.579113
TPRA1	0.0637165	0.145671	-0.212638	0.326153	1	-0.133101	0.00114135	0.0120148	0.345739	0.00250914	0.0149577	0.345739
TRAPPC6A	0.082143	0.170354	-0.461495	0.192475	1	-0.408943	0.000404049	0.00681785	0.870439	0.000900068	0.00735426	0.870439
TRPT1	0.165647	0.255435	-0.288295	0.0654381	1	-0.452752	0.000119755	0.0041014	0.741047	0.00034877	0.00397002	0.741047
TSEN54	0.365441	0.395335	-0.119283	0.0965258	1	-0.258691	0.00193554	0.0165535	0.377974	0.00687364	0.0300041	0.377974
TSPAN13	0.225901	0.304432	-0.416835	0.0362679	1	-0.851766	6.96892e-05	0.00354524	1.2686	0.00014521	0.0022647	1.2686
TSTD1	0.0783038	0.165625	-0.713626	0.337765	1	-0.459274	0.00179925	0.0159327	1.1729	0.00336089	0.0183516	1.1729
TTI2	0.0552408	0.133754	-0.241584	0.234821	1	-0.176677	0.000335958	0.00626036	0.418262	0.00079885	0.00679289	0.418262
TXNDC11	0.0576292	0.1376	-0.615834	0.418107	1	-0.310588	0.00207184	0.0172853	0.926422	0.00349169	0.0188685	0.926422
TXNDC5	0.0551794	0.133702	-0.887323	0.284345	1	-0.585905	0.000597624	0.00832824	1.47323	0.000968644	0.00774684	1.47323
U2AF1L5	0.182085	0.270257	-0.189735	0.26793	1	-0.186267	0.00434373	0.0272176	0.376002	0.0124157	0.0451415	0.376002
UBE2D4	0.050652	0.126909	-0.389697	0.713007	1	-0.0867287	0.00998533	0.046648	0.476426	0.013386	0.0473632	0.476426
UBE2E3	0.265683	0.332981	-0.146606	0.169129	1	-0.214119	0.00313657	0.0222248	0.360725	0.0103191	0.0397309	0.360725
UBL7	0.0686054	0.152076	-0.359409	0.34716	1	-0.219313	0.00155493	0.0145691	0.578722	0.00318014	0.0177136	0.578722
UCK1	0.117602	0.209065	-0.200017	0.372604	1	-0.134699	0.00471605	0.0285143	0.334716	0.0113974	0.0426413	0.334716
URM1	0.0915805	0.181032	-0.286547	0.463651	1	-0.147187	0.00589488	0.0328603	0.433734	0.0119844	0.0441644	0.433734
USF2	0.0598881	0.141016	-0.354062	0.356727	1	-0.205076	0.00135428	0.0132924	0.559138	0.00264536	0.0155417	0.559138
USP39	0.150018	0.240347	-0.120865	0.260862	1	-0.111578	0.0028136	0.0206892	0.232443	0.00830396	0.0340581	0.232443
WBP1	0.149295	0.23976	-0.261811	0.108121	1	-0.34491	0.000312983	0.00602085	0.606721	0.000932532	0.0075499	0.606721
WDR18	0.13955	0.230739	-0.337359	0.313758	1	-0.271935	0.00399037	0.0258791	0.609294	0.00984498	0.0384286	0.609294
WNT10A	0.0757877	0.161955	-0.703934	0.371082	1	-0.416957	0.00227822	0.0183047	1.12089	0.00430682	0.0217765	1.12089
XPA	0.07936	0.166973	-0.261985	0.216834	1	-0.21787	0.000523525	0.00777547	0.479855	0.00132227	0.0094606	0.479855
YIPF2	0.0792189	0.166814	-0.291724	0.312317	1	-0.198549	0.00146659	0.0139934	0.490273	0.0032982	0.0181459	0.490273
YJU2	0.21734	0.297564	-0.184574	0.216098	1	-0.21872	0.0036168	0.024449	0.403295	0.0110685	0.04178	0.403295
ZBP1	0.0537786	0.131487	-0.965005	0.544943	1	-0.35813	0.00434622	0.0272218	1.32314	0.00625977	0.028185	1.32314
ZC3HC1	0.50417	0.473215	-0.0722164	0.0567889	1	-0.2431	0.00160603	0.0148944	0.315317	0.00592775	0.0271128	0.315317
ZFAT	0.500256	0.471206	0.249495	0.00471563	1	-1.23573	0.00398389	0.0258747	0.986235	0.00313587	0.0175318	0.986235
ZNF416	0.0721143	0.156987	-0.231017	0.560655	1	-0.0882056	0.00726239	0.0380645	0.319223	0.0131184	0.0467294	0.319223
ZNF428	0.0735592	0.15875	-0.353921	0.138417	1	-0.346453	0.000133409	0.00431202	0.700374	0.000322909	0.00379658	0.700374
ZNF784	0.751593	0.582525	-0.0442699	0.0460774	1	-0.329051	0.00378408	0.0251613	0.373321	0.0117501	0.0435255	0.373321
ZSWIM3	0.653667	0.54315	-0.0636671	0.0644483	1	-0.308951	0.00426557	0.0269417	0.372619	0.0142919	0.0494979	0.372619

## Sheet: d.Pro-RTX and Pro-TOC
Gene	Refractory_Pro-RTX_pvalue	Refractory_Pro-RTX_qvalue	Refractory_Pro-RTX_log2FoldChange	Pro-RTX_Pro-TOC_pvalue	Pro-RTX_Pro-TOC_qvalue	Pro-RTX_Pro-TOC_log2FoldChange	Pro-TOC_Refractory_pvalue	Pro-TOC_Refractory_qvalue	Pro-TOC_Refractory_log2FoldChange	LRT_pvalue	LRT_qvalue	LRT_log2FoldChange
A1BG	0.000290275	0.0102881	-1.50321	0.293884	1	-0.5146	1.54696e-07	0.000413471	2.01781	2.98385e-08	7.58123e-05	2.01781
ABHD12	0.0251401	0.0843611	-0.488585	0.869093	1	-0.0425239	0.00867301	0.0425584	0.531109	0.00761737	0.032145	0.531109
ABHD13	0.00620069	0.0376854	-0.489372	0.573264	1	0.119094	0.0256856	0.0880486	0.370278	0.00591383	0.0270673	0.370278
ABHD16A	0.00425056	0.0308034	-0.421371	0.974524	1	0.00556487	0.00234917	0.0186451	0.415806	0.000833217	0.0070165	0.415806
ABHD17A	0.0378876	0.106833	-0.430966	0.294195	1	-0.257502	0.000348382	0.00637747	0.688468	0.000606323	0.00570206	0.688468
ABRACL	0.00144325	0.0183986	-0.898911	0.958113	1	-0.0175207	0.000462173	0.00731319	0.916431	9.93464e-05	0.00183552	0.916431
ABT1	0.019848	0.073639	-0.46101	0.378302	1	-0.206147	0.000277514	0.00570518	0.667157	0.000361049	0.00405876	0.667157
AC008012.1	3.82707e-05	0.00617567	-1.83667	0.396841	1	0.446265	0.000792741	0.0096747	1.3904	7.2192e-06	0.000532421	1.3904
AC008764.4	0.00272109	0.0247819	-0.844978	0.824332	1	-0.0739449	0.000440587	0.00711421	0.918923	0.000151	0.00231525	0.918923
AC010422.3	0.0048819	0.0331544	-1.33398	0.831909	1	-0.118927	0.000947752	0.0107786	1.45291	0.000415122	0.00446309	1.45291
AC012254.2	0.00790039	0.0428574	-1.46169	0.719985	1	0.233078	0.0161594	0.0650044	1.22861	0.00493257	0.0237568	1.22861
AC068547.1	0.021135	0.0765863	-1.47938	0.940995	1	-0.0561212	0.00987934	0.0462826	1.5355	0.00728022	0.0311678	1.5355
ACOT13	0.000601594	0.013079	-1.01575	0.588623	1	0.189343	0.00262356	0.0199111	0.826403	0.000179392	0.00256973	0.826403
ACOT7	0.00944506	0.0475914	-0.69742	0.874822	1	0.0500553	0.0093874	0.044775	0.647365	0.00399985	0.0206892	0.647365
ACOT8	0.00334304	0.0272444	-0.521341	0.706855	1	-0.0790007	0.000268366	0.00565404	0.600342	0.000122391	0.00204375	0.600342
ACP1	0.021276	0.0769224	-0.463224	0.710281	1	-0.0883518	0.00310857	0.0220939	0.551576	0.00303109	0.0171793	0.551576
ACTR3C	0.00136183	0.0180104	-1.09266	0.7191	1	-0.14486	8.83143e-05	0.003669	1.23752	2.673e-05	0.000917672	1.23752
AD000671.2	0.027517	0.0890346	-0.848283	0.472967	1	-0.326092	0.000990021	0.011099	1.17437	0.0012229	0.00906981	1.17437
ADA	0.00370328	0.0284567	-0.507762	0.978695	1	0.00552272	0.00196948	0.0167192	0.502239	0.000650042	0.00594441	0.502239
ADCK2	0.00822122	0.0439541	-0.579966	0.871051	1	-0.0421143	0.00223792	0.0181273	0.62208	0.00123471	0.00911257	0.62208
ADI1	0.0298263	0.0933325	-0.361021	0.279808	1	-0.212372	0.000198634	0.00503372	0.573392	0.000338886	0.00390002	0.573392
ADO	0.00499452	0.0335992	-0.381183	0.613615	1	0.0810746	0.0172546	0.0677747	0.300108	0.00394464	0.0205161	0.300108
ADORA2B	0.0107564	0.0512037	-0.607132	0.726524	1	0.0983802	0.0213537	0.0779936	0.508752	0.00802256	0.0333576	0.508752
ADORA3	0.00207596	0.0217815	-1.59674	0.299171	1	0.636634	0.0459738	0.129656	0.960101	0.00253416	0.0150804	0.960101
ADPRM	0.0388659	0.108369	-0.371828	0.441278	1	-0.163592	0.00132415	0.0130937	0.53542	0.00216617	0.0135372	0.53542
ADRM1	0.0324665	0.097753	-0.401611	0.474018	1	-0.158982	0.00128556	0.0128623	0.560593	0.00184974	0.0120881	0.560593
ADSL	0.00218407	0.0220624	-0.538897	0.863864	1	0.0356561	0.00203884	0.0170765	0.50324	0.000448649	0.00469496	0.50324
AGA	0.0206756	0.0755809	-0.643652	0.851612	1	0.0615261	0.0240683	0.0843159	0.582126	0.0139518	0.0486675	0.582126
AHCY	0.0172956	0.0675095	-0.450483	0.236218	1	-0.265013	4.54859e-05	0.00318604	0.715496	6.4056e-05	0.00142836	0.715496
AHSA1	0.00358256	0.0280684	-0.405537	0.74254	1	0.0540814	0.00648596	0.0351368	0.351455	0.00155323	0.0106206	0.351455
AIF1	0.000123883	0.00814056	-1.55969	0.590473	1	0.258604	0.000555761	0.00799309	1.30109	1.57905e-05	0.00073185	1.30109
AIMP1	6.60489e-05	0.00714563	-0.738598	0.115556	1	0.344569	0.0218219	0.0791642	0.394029	9.14989e-05	0.00173982	0.394029
AIP	0.0385667	0.107943	-0.372747	0.152213	1	-0.305008	4.96943e-05	0.00324108	0.677754	0.000100667	0.00183743	0.677754
AK2	0.00533518	0.0345421	-0.500068	0.45678	1	0.157967	0.0399066	0.117539	0.342102	0.00680269	0.0297902	0.342102
AK6	0.000704446	0.0137465	-0.89594	0.367589	1	0.281679	0.0122951	0.0540813	0.614261	0.000557452	0.00543383	0.614261
AKIP1	0.00138215	0.018056	-0.545621	0.784016	1	0.0552848	0.00194277	0.0165933	0.490336	0.00030744	0.00366871	0.490336
AKR1A1	0.000152053	0.00853914	-0.959313	0.886073	1	0.0429115	9.5658e-05	0.00375911	0.916402	5.25959e-06	0.000524364	0.916402
AL162231.1	0.00156521	0.0190302	-1.20018	0.428474	1	0.355205	0.0165928	0.0660747	0.844974	0.00131348	0.00942251	0.844974
AL358472.6	0.0131878	0.0576039	-0.625646	0.83644	1	-0.0615704	0.00332424	0.0230861	0.687217	0.00231368	0.0141848	0.687217
AL445685.3	0.00238095	0.0230124	-0.710634	0.638896	1	-0.129697	0.000106897	0.00392059	0.840332	4.29445e-05	0.0011838	0.840332
ALDH16A1	0.0259787	0.0860651	-0.310182	0.561525	1	-0.0956449	0.00167744	0.0153244	0.405827	0.00213031	0.0133746	0.405827
ALG1	0.00676735	0.0394982	-0.372271	0.171751	1	-0.221983	3.07548e-06	0.00159084	0.594253	3.60005e-06	0.000439235	0.594253
ALG14	0.0348693	0.101684	-0.698933	0.563481	1	-0.226263	0.00259814	0.0198152	0.925196	0.00332668	0.0182676	0.925196
ALG2	0.0310344	0.0954286	-0.40137	0.914498	1	-0.0236279	0.0138235	0.0584777	0.424998	0.0126608	0.0457284	0.424998
ALG5	0.00230777	0.0226131	-0.777461	0.519204	1	-0.194401	3.99239e-05	0.00307847	0.971862	1.72969e-05	0.000760157	0.971862
ALG8	0.00719914	0.0405905	-0.419066	0.520044	1	0.118638	0.0379781	0.113735	0.300429	0.00858957	0.0348313	0.300429
ALKBH3	0.02207	0.0782417	-0.382018	0.87216	1	-0.0317408	0.00747434	0.0387691	0.413759	0.00642061	0.0286623	0.413759
ALKBH7	0.000597676	0.0130746	-1.10685	0.569602	1	-0.216804	9.57833e-06	0.00221048	1.32365	2.00921e-06	0.000406721	1.32365
ALYREF	0.0140772	0.0598189	-0.492812	0.412349	1	-0.194532	0.000221477	0.00526893	0.687344	0.000243618	0.00314477	0.687344
AMZ2	0.00952008	0.047856	-0.524906	0.804743	1	-0.0591732	0.00186119	0.0161663	0.584079	0.00118616	0.00890432	0.584079
ANAPC10	0.000538341	0.0128221	-0.779606	0.960961	1	0.0130241	0.00024432	0.00543518	0.766582	3.0164e-05	0.000991038	0.766582
ANAPC11	0.000688803	0.013635	-0.971264	0.793345	1	-0.088648	6.50792e-05	0.00353262	1.05991	1.17033e-05	0.000657076	1.05991
ANAPC13	0.00029434	0.0102881	-0.877037	0.526252	1	0.181545	0.00196967	0.0167192	0.695491	8.27442e-05	0.00164758	0.695491
ANAPC15	0.00593977	0.0368723	-0.649514	0.591934	1	-0.149598	0.000261869	0.0055832	0.799112	0.000165896	0.00244874	0.799112
ANAPC16	0.0468631	0.120963	-0.439729	0.674431	1	-0.109906	0.00739096	0.0384829	0.549636	0.00988248	0.0385018	0.549636
ANKRD39	0.0107548	0.0512037	-0.568433	0.315282	1	-0.264465	5.48538e-05	0.0033449	0.832898	5.88585e-05	0.0013663	0.832898
AOAH	0.00294358	0.0256854	-0.947618	0.530404	1	0.236422	0.0161431	0.0650044	0.711196	0.00222855	0.0138126	0.711196
AP1S1	0.000810448	0.0145239	-0.796778	0.465937	1	0.20511	0.00734779	0.0383247	0.591668	0.000469291	0.00481337	0.591668
AP1S2	0.00210166	0.0218355	-0.798563	0.296384	1	0.320654	0.0472418	0.132059	0.477909	0.00309964	0.0174248	0.477909
AP2S1	0.00143543	0.0183792	-0.8418	0.954994	1	0.0176248	0.00076584	0.00949608	0.824175	0.000147633	0.00227822	0.824175
AP3S1	0.00246129	0.023363	-0.570373	0.720818	1	0.0796025	0.00497081	0.0294609	0.49077	0.000931394	0.00754664	0.49077
AP4S1	0.00240631	0.0231044	-0.607061	0.345617	1	0.223215	0.0388121	0.115186	0.383846	0.00340188	0.0185307	0.383846
APEH	0.0113633	0.0530626	-0.408955	0.619696	1	0.0948069	0.0360155	0.109808	0.314148	0.0119438	0.0440748	0.314148
APEX1	0.0456185	0.119131	-0.341442	0.671622	1	-0.0856304	0.00701958	0.0371884	0.427073	0.0095046	0.0374988	0.427073
APH1A	0.0168856	0.0667265	-0.399658	0.392824	1	-0.169027	0.000246424	0.00543518	0.568685	0.000305595	0.00365632	0.568685
APH1B	0.0130924	0.0573745	-0.538337	0.994424	1	0.00179342	0.00769232	0.0395171	0.536544	0.0044718	0.0223319	0.536544
APIP	0.00166993	0.0196388	-0.783821	0.625824	1	0.143769	0.00566041	0.0320821	0.640052	0.000724731	0.0063577	0.640052
APOBEC3B	0.0010221	0.0158444	-1.31178	0.283141	1	0.506747	0.0301788	0.0977757	0.805038	0.00116122	0.00877526	0.805038
APOBEC3F	0.00275396	0.0248462	-0.518445	0.661191	1	-0.0896475	0.000151114	0.00448565	0.608093	6.89683e-05	0.0015001	0.608093
APOBEC3G	0.00292102	0.0256633	-0.78826	0.636234	1	-0.148116	0.000137846	0.00436241	0.936376	5.92575e-05	0.00137088	0.936376
APOBEC3H	0.0122271	0.0553326	-0.852883	0.89393	1	-0.0533571	0.0040147	0.0259695	0.90624	0.00263605	0.01551	0.90624
APOO	0.000139527	0.00847559	-1.00043	0.827526	1	0.0675942	0.00013012	0.00428692	0.932833	6.64209e-06	0.000529687	0.932833
APRT	0.00215867	0.0220485	-0.737856	0.579241	1	-0.157703	5.95238e-05	0.00346599	0.895559	2.3815e-05	0.000867145	0.895559
APTX	0.0147381	0.0615203	-0.338471	0.913873	1	-0.0177434	0.00565176	0.032053	0.356215	0.00396286	0.0205794	0.356215
ARF4	0.00564943	0.035902	-0.466647	0.738352	1	0.0666096	0.0105341	0.0483786	0.400037	0.00304654	0.0172381	0.400037
ARF5	0.00626268	0.0378219	-0.578829	0.696134	1	-0.0977875	0.000569624	0.0081041	0.676616	0.000335487	0.00388063	0.676616
ARHGAP15	0.0279911	0.0897917	-0.637721	0.918799	1	-0.0349782	0.0124447	0.0545525	0.672699	0.0106334	0.0406072	0.672699
ARL1	0.00219172	0.0221037	-0.754611	0.549507	1	0.174382	0.011117	0.0503965	0.580229	0.00141534	0.00994316	0.580229
ARL14EP	0.000828527	0.0145999	-0.732319	0.49358	1	0.17734	0.00633065	0.0345244	0.554979	0.000441683	0.00464959	0.554979
ARL3	0.00598493	0.0370632	-0.630912	0.588804	1	0.146732	0.0229779	0.0817172	0.484179	0.00522329	0.0246976	0.484179
ARL4C	0.000277102	0.0101405	-1.05492	0.278171	1	0.372098	0.0111749	0.050598	0.68282	0.000216287	0.00293725	0.68282
ARL5A	0.00111894	0.016558	-0.808402	0.310514	1	0.297523	0.0264342	0.0895602	0.51088	0.00130828	0.00940173	0.51088
ARL6IP4	0.00466175	0.0324632	-0.711171	0.556992	1	-0.174564	0.000144769	0.00445129	0.885735	8.33949e-05	0.00165568	0.885735
ARMC10	0.00191389	0.020971	-0.436824	0.721738	1	0.0592786	0.00383597	0.0253713	0.377545	0.000659457	0.0059982	0.377545
ARMC6	0.0118944	0.0544175	-0.324289	0.632244	1	-0.0729546	0.000891574	0.0103356	0.397244	0.000788153	0.00674713	0.397244
ARMCX6	0.00479209	0.0328871	-0.476275	0.944289	1	-0.0139504	0.00174354	0.0156613	0.490226	0.000714064	0.00628287	0.490226
ARMT1	0.00148595	0.0186447	-0.67437	0.341536	1	0.238724	0.0270483	0.0909939	0.435647	0.00177075	0.0117128	0.435647
ARPC1A	0.0253097	0.0847072	-0.389225	0.751659	1	-0.0651207	0.00487047	0.0291228	0.454346	0.00493487	0.0237568	0.454346
ARPC1B	0.00309834	0.0264377	-0.753354	0.952915	1	-0.0177853	0.00109655	0.0117325	0.771139	0.000345348	0.00395761	0.771139
ARPC2	0.00100157	0.0158297	-0.782562	0.617945	1	0.140297	0.00359745	0.0243831	0.642265	0.000348629	0.00397002	0.642265
ARPC3	0.00117978	0.0167669	-0.883126	0.663702	1	0.139995	0.00325061	0.0227537	0.743131	0.00036553	0.00409896	0.743131
ARPC5L	0.00970652	0.0484249	-0.653568	0.359368	1	-0.273843	7.56425e-05	0.00360219	0.927411	7.10645e-05	0.00152939	0.927411
ASB13	0.0330966	0.0987863	-0.324326	0.647402	1	-0.0823034	0.00394285	0.0257378	0.406629	0.00497907	0.0239126	0.406629
ASF1A	0.0150071	0.0622557	-0.425033	0.883197	1	-0.0303525	0.00498335	0.0295119	0.455386	0.00359026	0.0192176	0.455386
ASNSD1	0.00204118	0.0215764	-0.668406	0.78638	1	0.0694522	0.00288917	0.0210182	0.598954	0.00053802	0.00529436	0.598954
ATF7IP2	0.0011902	0.0168027	-0.765678	0.875413	1	0.043811	0.00100459	0.0112029	0.721867	0.000164708	0.00243895	0.721867
ATG101	0.00308406	0.0264042	-0.559226	0.408247	1	-0.184742	2.18237e-05	0.00282803	0.743968	1.28422e-05	0.000673341	0.743968
ATG12	0.000421254	0.0115676	-0.492484	0.316221	1	0.165605	0.0116993	0.0522791	0.326879	0.000389533	0.00426941	0.326879
ATG3	0.00309099	0.026428	-0.632753	0.697989	1	0.09814	0.00704128	0.0372703	0.534613	0.00140457	0.00989546	0.534613
ATG4A	0.0119609	0.0546127	-0.497887	0.971997	1	0.00822021	0.0077259	0.0395962	0.489667	0.00423171	0.0215147	0.489667
ATG5	0.000601261	0.013079	-0.622544	0.530704	1	0.134501	0.00374301	0.0249806	0.488043	0.000245839	0.00316142	0.488043
ATOX1	0.000314882	0.0105063	-1.11188	0.981382	1	0.0085159	0.000115939	0.00408106	1.10337	1.06157e-05	0.000632603	1.10337
ATP5F1A	0.0259356	0.085981	-0.371544	0.675139	1	-0.082682	0.00332582	0.0230863	0.454226	0.00367747	0.0195381	0.454226
ATP5F1B	0.00117171	0.0166895	-0.559915	0.688405	1	0.0818119	0.00280375	0.0206369	0.478103	0.000347794	0.00396557	0.478103
ATP5F1C	2.21923e-05	0.00574823	-0.961141	0.382693	1	0.233916	0.00053998	0.00788906	0.727225	3.69752e-06	0.000439235	0.727225
ATP5F1D	0.00264684	0.0243626	-0.794475	0.915965	1	-0.0329769	0.000735781	0.00929058	0.827452	0.000224433	0.00298624	0.827452
ATP5F1E	4.83664e-05	0.00675161	-1.55763	0.553453	1	0.268641	0.000288315	0.00578971	1.28899	4.4845e-06	0.00049917	1.28899
ATP5IF1	0.000666694	0.0134906	-0.871923	0.686421	1	-0.122319	2.86397e-05	0.00294257	0.994242	5.76519e-06	0.000528989	0.994242
ATP5MC1	0.000864504	0.0148352	-0.815924	0.788545	1	-0.0776713	8.35703e-05	0.00366507	0.893595	1.72331e-05	0.000759815	0.893595
ATP5MC2	0.00295219	0.0257148	-0.754352	0.712892	1	-0.110425	0.000238339	0.00539584	0.864778	9.56285e-05	0.00178873	0.864778
ATP5MC3	0.000912137	0.0150696	-0.950173	0.934573	1	0.0278143	0.000518522	0.00772444	0.922358	7.6818e-05	0.0015826	0.922358
ATP5MD	5.79814e-05	0.00714563	-1.44206	0.739952	1	0.140768	9.15021e-05	0.00369166	1.30129	2.33205e-06	0.000406721	1.30129
ATP5ME	0.000219046	0.00932158	-1.22507	0.752651	1	0.123522	0.000339516	0.00631209	1.10155	1.80126e-05	0.000771569	1.10155
ATP5MF	0.000273542	0.0101405	-1.09928	0.808632	1	0.0865131	0.000300426	0.0058611	1.01277	1.97457e-05	0.00081032	1.01277
ATP5MG	0.000144011	0.00847559	-1.35134	0.880912	1	0.0629827	9.32583e-05	0.00371429	1.28836	4.89316e-06	0.000510356	1.28836
ATP5MPL	0.000434472	0.0116899	-1.18529	0.962111	1	-0.0189251	0.000116267	0.00408106	1.20422	1.34679e-05	0.000682792	1.20422
ATP5PB	0.000745392	0.0140567	-0.838254	0.588228	1	0.159148	0.0032235	0.0226379	0.679106	0.000251635	0.00320861	0.679106
ATP5PD	0.000285642	0.0102881	-1.05103	0.625939	1	0.166997	0.00100142	0.0111771	0.884029	4.9142e-05	0.00125454	0.884029
ATP5PF	0.00232165	0.0226447	-0.851728	0.967512	1	-0.0134685	0.000850638	0.010084	0.865196	0.000227689	0.00301012	0.865196
ATP5PO	0.00082803	0.0145999	-0.974287	0.964516	1	-0.015331	0.000250756	0.00546731	0.989618	4.02687e-05	0.00115324	0.989618
ATP6V0B	0.00118201	0.0167754	-0.974132	0.975729	1	-0.0108067	0.000406668	0.00684657	0.984938	7.67456e-05	0.0015826	0.984938
ATP6V0E1	0.000174861	0.00868547	-1.12651	0.718082	1	0.128157	0.000335752	0.00626036	0.998348	1.49161e-05	0.000713234	0.998348
ATP6V1D	0.000199437	0.00908893	-0.936648	0.182515	1	0.396971	0.0208926	0.0770412	0.539676	0.000228941	0.00301012	0.539676
ATP6V1F	0.00148357	0.0186447	-0.98648	0.93447	1	-0.0301833	0.000413465	0.00688374	1.01666	9.16043e-05	0.00173982	1.01666
ATP6V1G1	0.00104416	0.0159605	-0.791489	0.742484	1	0.0938064	0.00183515	0.0160747	0.697682	0.00022417	0.00298624	0.697682
ATRAID	0.000647028	0.0133902	-0.807347	0.604249	1	-0.145059	1.43173e-05	0.00265014	0.952406	3.13023e-06	0.000424912	0.952406
ATXN10	0.030843	0.095088	-0.351103	0.619072	1	-0.0956103	0.00306974	0.0219447	0.446713	0.0038392	0.0201245	0.446713
AUP1	0.00729191	0.0408247	-0.402625	0.393341	1	-0.15145	6.83842e-05	0.00354524	0.554075	6.19034e-05	0.0014081	0.554075
AURKAIP1	0.0105118	0.050587	-0.679317	0.446808	1	-0.238842	0.000192245	0.00497207	0.918159	0.00017205	0.00250152	0.918159
AVEN	0.00455096	0.032124	-0.588467	0.770786	1	-0.0713944	0.000600825	0.00834151	0.659861	0.000289163	0.00353451	0.659861
B2M	0.000950072	0.0153896	-1.17707	0.930608	1	-0.0366782	0.000238293	0.00539584	1.21375	4.23538e-05	0.00117339	1.21375
B3GALT6	0.00585388	0.0365495	-0.450709	0.950885	1	0.0119098	0.00381508	0.0253	0.438799	0.00150893	0.0104118	0.438799
B4GALT4	0.0347652	0.101684	-0.361239	0.395145	1	-0.172011	0.000765982	0.00949608	0.53325	0.00124447	0.00912651	0.53325
B9D1	0.0246848	0.0834003	-0.65432	0.509275	1	-0.22713	0.0010965	0.0117325	0.88145	0.00131497	0.00942325	0.88145
BABAM1	0.00466424	0.0324632	-0.466227	0.635756	1	-0.0922754	0.00025699	0.00553038	0.558503	0.000146896	0.0022772	0.558503
BAD	0.0123959	0.0557405	-0.570288	0.43912	1	-0.208613	0.000230237	0.00535165	0.778901	0.000229172	0.00301012	0.778901
BAK1	0.0260084	0.0860742	-0.464809	0.566741	1	-0.14141	0.00174097	0.0156475	0.606219	0.00209913	0.0132709	0.606219
BANF1	0.0274382	0.0889812	-0.438643	0.483743	1	-0.164715	0.00107211	0.0116599	0.603358	0.00142785	0.0099948	0.603358
BATF	0.00199475	0.0213153	-1.21077	0.504462	1	-0.309014	2.86051e-05	0.00294257	1.51978	1.11986e-05	0.00064599	1.51978
BATF3	0.00370315	0.0284567	-0.843191	0.903636	1	-0.0415668	0.00102552	0.0113332	0.884758	0.000372408	0.00414188	0.884758
BAX	0.00128793	0.0176841	-0.760199	0.996889	1	0.00108911	0.000529384	0.00780871	0.75911	0.000103414	0.00187074	0.75911
BBIP1	0.00192215	0.0210022	-0.550228	0.599404	1	0.110207	0.00753331	0.0389806	0.440021	0.00103645	0.00813575	0.440021
BCAS2	0.000722166	0.0139326	-0.607555	0.769154	1	0.0623534	0.00107497	0.0116691	0.545202	0.000118412	0.00200002	0.545202
BCCIP	0.000865062	0.0148352	-0.689949	0.482176	1	0.172143	0.00704718	0.0372884	0.517806	0.0004945	0.00498903	0.517806
BCL2L12	0.00356638	0.0280684	-0.572119	0.213533	1	-0.288409	2.23857e-06	0.00139917	0.860527	1.70325e-06	0.000406721	0.860527
BCL7C	0.00601585	0.0371023	-0.670124	0.470011	1	-0.208392	0.000102994	0.00388472	0.878515	7.24374e-05	0.00154668	0.878515
BET1	0.00371459	0.0284866	-0.695148	0.598643	1	-0.149066	0.000145033	0.00445129	0.844214	7.36359e-05	0.00156031	0.844214
BEX3	0.023805	0.0819297	-0.593502	0.9531	1	0.0182627	0.0181762	0.0703626	0.575239	0.0126791	0.0457501	0.575239
BEX4	0.01693	0.0668031	-0.554851	0.85436	1	-0.0504175	0.00496921	0.0294609	0.605268	0.00377731	0.0198973	0.605268
BFAR	0.00544888	0.0351354	-0.319132	0.815634	1	-0.0316587	0.000990411	0.011099	0.350791	0.000516611	0.00515466	0.350791
BID	0.00792158	0.0429358	-0.90947	0.703152	1	0.154348	0.0174525	0.0683013	0.755121	0.00527001	0.0248665	0.755121
BLOC1S1	0.00036146	0.0109796	-1.17035	0.980007	1	0.00972389	0.000136873	0.0043592	1.16062	1.33481e-05	0.000682792	1.16062
BLOC1S2	0.000574335	0.0129817	-0.902038	0.289018	1	0.328457	0.0182646	0.0706136	0.573581	0.000573715	0.00551767	0.573581
BLOC1S4	0.0285379	0.0909509	-0.385187	0.0664637	1	-0.381234	2.52706e-06	0.00145798	0.766421	4.96307e-06	0.000510589	0.766421
BLVRA	0.00105163	0.0159843	-0.872572	0.740497	1	-0.104299	7.65383e-05	0.00362185	0.976871	1.80991e-05	0.000771569	0.976871
BNIP1	0.000880216	0.0149415	-0.617643	0.866536	1	0.0368637	0.000753181	0.00943928	0.580779	0.000108359	0.00191453	0.580779
BOLA2	6.50635e-05	0.00714563	-1.51471	0.87535	1	-0.0703414	6.605e-06	0.00205734	1.58505	3.35173e-07	0.000239557	1.58505
BOLA2-SMG1P6	0.0039703	0.0295123	-0.962705	0.938542	1	0.0304678	0.00263814	0.0199672	0.932237	0.00080774	0.00685133	0.932237
BOLA2B	0.000231654	0.009439	-1.50285	0.813881	1	-0.113559	1.95973e-05	0.00274741	1.61641	2.09637e-06	0.000406721	1.61641
BOLA3	0.000351989	0.0108308	-1.02508	0.824495	1	0.0751963	0.000357686	0.00644896	0.949881	2.80721e-05	0.000948296	0.949881
BORA	0.000591047	0.0130133	-0.882437	0.267263	1	0.336802	0.0222881	0.0801276	0.545635	0.000680502	0.00610285	0.545635
BORCS5	0.00517261	0.0340603	-0.551384	0.483839	1	-0.163254	9.33483e-05	0.00371429	0.714638	6.57001e-05	0.00145309	0.714638
BRI3	0.00301942	0.0260962	-0.892172	0.842322	1	-0.0707665	0.000557561	0.00800363	0.962939	0.000193781	0.0027101	0.962939
BRI3BP	0.00809518	0.0435619	-0.483623	0.714947	1	0.0788691	0.0169285	0.0668964	0.404754	0.00559182	0.0260124	0.404754
BRK1	0.00223627	0.0222546	-0.769444	0.961788	1	0.0142608	0.00121666	0.0124155	0.755184	0.00029544	0.00358857	0.755184
BRMS1	0.0135443	0.0583979	-0.534556	0.497624	1	-0.173608	0.000419475	0.00694527	0.708164	0.000414938	0.00446309	0.708164
BSCL2	0.000883558	0.0149783	-0.962454	0.976298	1	-0.0101682	0.000290819	0.00580889	0.972622	4.7814e-05	0.00123913	0.972622
BST2	0.0107448	0.0512037	-0.93023	0.923899	1	-0.0411945	0.00407538	0.0262488	0.971425	0.00228518	0.0140515	0.971425
BTF3	0.00812429	0.043608	-0.617659	0.999088	1	0.000315405	0.00433814	0.0272053	0.617344	0.00203409	0.0129684	0.617344
BTF3L4	0.00100279	0.0158297	-0.792115	0.632952	1	0.13599	0.00331047	0.0230224	0.656125	0.000330608	0.00384887	0.656125
BTG3	0.0048908	0.033164	-0.443957	0.765984	1	0.0555094	0.00797942	0.0403889	0.388448	0.00227514	0.0140182	0.388448
BTLA	0.0217025	0.0777367	-1.1485	0.823752	1	-0.131696	0.00584551	0.0326946	1.2802	0.00492512	0.0237568	1.2802
BUD23	0.0107361	0.0512037	-0.43378	0.506572	1	-0.133534	0.000320192	0.00610841	0.567314	0.000296752	0.00359487	0.567314
BUD31	0.00509876	0.0338363	-0.565285	0.892356	1	-0.0322953	0.00141099	0.0136613	0.59758	0.000618792	0.00575948	0.59758
BZW2	0.0108113	0.0512631	-0.459437	0.754272	1	0.066717	0.0188596	0.0720229	0.39272	0.00747544	0.0317334	0.39272
C10orf143	0.0198097	0.0736227	-0.523085	0.401152	1	-0.222608	0.000331489	0.0062201	0.745694	0.000427085	0.00455596	0.745694
C11orf1	0.00403886	0.0297765	-0.896427	0.444343	1	-0.281783	4.59051e-05	0.00318604	1.17821	2.71582e-05	0.000926642	1.17821
C11orf24	0.0063755	0.0381575	-0.479262	0.912497	1	0.0228292	0.00507369	0.0297533	0.456433	0.00197439	0.012683	0.456433
C11orf98	0.00139985	0.018154	-0.814897	0.592853	1	-0.161239	3.68144e-05	0.00303429	0.976136	1.17718e-05	0.000657076	0.976136
C12orf49	0.0034245	0.0274755	-0.589062	0.832521	1	-0.0503294	0.000612904	0.00841778	0.639391	0.000240389	0.00311189	0.639391
C12orf57	0.0129198	0.0570156	-0.788809	0.646053	1	-0.172325	0.00109029	0.0116989	0.961134	0.000877127	0.00723257	0.961134
C14orf119	2.29569e-05	0.00574823	-0.846032	0.589789	1	0.127383	0.000105875	0.00391405	0.718649	1.27717e-06	0.000406721	0.718649
C16orf87	0.00629314	0.0379137	-0.524991	0.766125	1	-0.0675228	0.000889254	0.0103199	0.592514	0.000511016	0.00510634	0.592514
C16orf91	0.0126795	0.0564776	-0.434238	0.301454	1	-0.21255	6.10149e-05	0.00346599	0.646788	7.57387e-05	0.00157753	0.646788
C17orf49	0.00238677	0.0230505	-0.733691	0.669372	1	-0.121968	0.000133667	0.00431202	0.855659	5.11707e-05	0.00128203	0.855659
C18orf21	0.00321596	0.0268963	-0.633929	0.875494	1	0.0398369	0.00291662	0.0211461	0.594092	0.000780043	0.00669586	0.594092
C18orf32	0.00028619	0.0102881	-0.919083	0.967536	1	-0.012193	7.4027e-05	0.00359086	0.931276	6.98197e-06	0.000529687	0.931276
C19orf53	0.0027521	0.0248462	-0.781468	0.527284	1	-0.195092	5.46738e-05	0.0033449	0.97656	2.53284e-05	0.000891627	0.97656
C1D	0.00382835	0.0289467	-0.662743	0.964411	1	0.0120886	0.00221133	0.0179889	0.650654	0.000708163	0.00625435	0.650654
C1GALT1C1	0.00267456	0.0245685	-0.822372	0.673653	1	0.136378	0.00692908	0.0368971	0.685994	0.00120343	0.00898917	0.685994
C1orf122	0.00102332	0.0158444	-0.983499	0.770897	1	-0.103119	9.13837e-05	0.00369166	1.08662	2.04238e-05	0.000815741	1.08662
C1orf131	0.0333492	0.0992619	-0.221438	0.605623	1	-0.0635163	0.00315536	0.0222951	0.284955	0.0042898	0.0217287	0.284955
C1orf162	0.000666473	0.0134906	-1.39054	0.247162	1	0.559228	0.0282924	0.0935224	0.831312	0.000715405	0.00628808	0.831312
C1orf174	0.000681245	0.0135655	-0.282291	0.599672	1	0.0516368	0.00280222	0.0206358	0.230654	0.000247546	0.00318035	0.230654
C1orf43	0.0037987	0.0288594	-0.570357	0.670612	1	-0.0991069	0.000249076	0.00545447	0.669464	0.0001215	0.00203446	0.669464
C1orf53	0.000463486	0.0120186	-1.45744	0.876971	1	-0.0757645	7.18471e-05	0.00354524	1.53321	1.10817e-05	0.000645871	1.53321
C1orf54	1.19082e-06	0.00189758	-1.8591	0.34764	1	0.425028	5.37243e-05	0.00330844	1.43408	5.43377e-08	8.19885e-05	1.43408
C1QA	0.00227618	0.0224063	-1.28925	0.815681	1	-0.116467	0.000333722	0.00623419	1.40572	0.000103613	0.00187074	1.40572
C1QB	0.00591391	0.0367761	-1.23929	0.909961	1	-0.0602147	0.00185776	0.0161458	1.2995	0.000807685	0.00685133	1.2995
C1QBP	0.00338402	0.027373	-0.604396	0.754015	1	-0.0764146	0.000371688	0.00654376	0.68081	0.000156731	0.00238074	0.68081
C1QC	0.0160114	0.064772	-0.940734	0.688348	1	-0.185262	0.00187992	0.0162708	1.126	0.00156375	0.0106711	1.126
C2orf76	0.0103438	0.0502635	-0.614234	0.924663	1	0.0267698	0.00822447	0.0411359	0.587465	0.00396933	0.0205844	0.587465
C3AR1	0.00686223	0.0397818	-1.03797	0.68425	1	0.184648	0.0165598	0.0659782	0.853326	0.00448071	0.0223457	0.853326
C3orf14	0.00886602	0.0460011	-0.804492	0.64147	1	0.169253	0.0259672	0.0885734	0.635239	0.00759259	0.0320703	0.635239
C3orf38	0.00145309	0.0184319	-0.776386	0.350032	1	0.269469	0.0251019	0.0867991	0.506917	0.00162153	0.0109826	0.506917
C4orf3	0.000460023	0.0120096	-0.84779	0.72377	1	0.101155	0.000880105	0.0102741	0.746636	6.79787e-05	0.00148893	0.746636
C4orf33	2.2424e-05	0.00574823	-0.817114	0.127903	1	0.34696	0.00874266	0.0427603	0.470154	2.13829e-05	0.000836817	0.470154
C4orf48	0.000991345	0.0157775	-1.41443	0.796262	1	-0.131097	0.000104531	0.0038909	1.54552	2.27272e-05	0.000859698	1.54552
C5orf63	0.0335628	0.0995897	-0.435645	0.880527	1	-0.0365783	0.0135809	0.057843	0.472223	0.0132827	0.0471079	0.472223
C7orf50	0.00193765	0.0210747	-0.852709	0.825919	1	-0.0715463	0.000291579	0.00581634	0.924255	8.42925e-05	0.00166461	0.924255
C8orf76	0.000200343	0.00908893	-0.652329	0.584146	1	0.113468	0.000933559	0.0106575	0.538861	3.85787e-05	0.00114178	0.538861
C9orf16	0.0134856	0.0582764	-0.777245	0.669552	1	-0.158753	0.0013353	0.0131865	0.935998	0.00107367	0.00834586	0.935998
CACNA2D4	0.000675713	0.0135016	-1.02296	0.435743	1	0.277347	0.00758705	0.039166	0.745618	0.00039452	0.00430668	0.745618
CACYBP	0.0178293	0.0686674	-0.505687	0.909643	1	-0.0286442	0.00695677	0.0369665	0.534331	0.00511499	0.024338	0.534331
CALHM6	0.0199293	0.0738332	-1.21248	0.63877	1	-0.289127	0.00188081	0.0162708	1.50161	0.00176155	0.0116748	1.50161
CALM2	0.000834036	0.0146209	-0.759446	0.342243	1	0.255294	0.0167779	0.0665469	0.504153	0.000793194	0.00676929	0.504153
CALML4	0.00169579	0.0197513	-0.711027	0.520385	1	0.17211	0.0103551	0.0478098	0.538917	0.0011178	0.00854225	0.538917
CAMLG	0.015776	0.0641553	-0.498871	0.742704	1	-0.0802159	0.00251384	0.0194378	0.579086	0.00210356	0.0132927	0.579086
CAMTA1	0.0119097	0.0544568	-0.573512	0.472161	1	-0.193846	0.000285145	0.00574144	0.767358	0.000272435	0.00338794	0.767358
CAPG	0.00608717	0.0373205	-0.841787	0.677852	1	0.150755	0.0151846	0.0622009	0.691032	0.00391773	0.0204309	0.691032
CARD16	0.00198405	0.0212571	-1.26725	0.632432	1	0.231761	0.00644265	0.0349527	1.03549	0.000861244	0.00715324	1.03549
CASP3	0.000843371	0.0147279	-0.826778	0.647554	1	0.133887	0.00256236	0.0196208	0.692891	0.000238461	0.00309585	0.692891
CASP4	0.00274713	0.0248373	-0.798117	0.573235	1	0.177536	0.0120548	0.0534054	0.620581	0.00178034	0.0117591	0.620581
CASP6	0.00486387	0.03312	-0.302178	0.843225	1	-0.0250758	0.00102293	0.0113328	0.327254	0.000506014	0.00507503	0.327254
CBR1	0.00801652	0.0432987	-0.628683	0.873447	1	-0.0446594	0.00219861	0.0179139	0.673343	0.00118484	0.00889927	0.673343
CBWD2	0.00123403	0.0172874	-0.698636	0.420986	1	0.205789	0.0140311	0.059056	0.492847	0.00102443	0.00808811	0.492847
CBWD3	0.0226213	0.0793648	-0.662125	0.776295	1	-0.0975878	0.00479941	0.028867	0.759713	0.00436697	0.021964	0.759713
CBX3	0.000172757	0.00863657	-0.597947	0.199728	1	0.241437	0.015787	0.0639856	0.35651	0.000200583	0.00278792	0.35651
CCDC115	0.00904268	0.0465013	-0.428332	0.827613	1	-0.0422478	0.00198549	0.016808	0.47058	0.0012306	0.00909381	0.47058
CCDC126	0.0314465	0.0960658	-0.393039	0.807669	1	-0.0525852	0.00863864	0.0425227	0.445624	0.00903483	0.0360751	0.445624
CCDC152	9.74728e-05	0.00795465	-1.18085	0.454342	1	0.268095	0.00116525	0.0121092	0.912753	2.13691e-05	0.000836817	0.912753
CCDC167	9.86922e-06	0.00537797	-1.66665	0.978272	1	-0.0121397	1.58537e-06	0.00132121	1.67879	2.66916e-08	7.58123e-05	1.67879
CCDC25	0.00118301	0.0167754	-0.914005	0.361997	1	0.303846	0.0196066	0.0738047	0.610159	0.00114173	0.00867628	0.610159
CCDC28A	0.0013838	0.018056	-0.616711	0.782484	1	0.0629441	0.00196658	0.0167139	0.553767	0.000305236	0.00365524	0.553767
CCDC28B	0.00482025	0.032964	-0.646333	0.69881	1	0.104853	0.0109314	0.0497809	0.54148	0.00274153	0.0159578	0.54148
CCDC32	0.0161544	0.065026	-0.521307	0.591679	1	-0.137434	0.00104353	0.0114687	0.658741	0.00102012	0.00806821	0.658741
CCDC43	0.00515959	0.0340274	-0.355949	0.427337	1	0.119472	0.0454397	0.128803	0.236477	0.00741506	0.0315489	0.236477
CCDC58	0.00190833	0.0209584	-0.785797	0.726874	1	0.104512	0.00374223	0.0249806	0.681285	0.000610478	0.00572309	0.681285
CCDC59	0.0078478	0.042669	-0.464148	0.673895	1	-0.0868486	0.000667812	0.00880613	0.550997	0.000459601	0.00475381	0.550997
CCDC71	0.0491203	0.124367	-0.257346	0.358906	1	-0.141796	0.000988123	0.011099	0.399142	0.00192712	0.0124976	0.399142
CCDC85B	0.00667639	0.0392579	-0.785837	0.516161	1	-0.222428	0.000174837	0.00480959	1.00827	0.000119695	0.00201917	1.00827
CCDC90B	0.0130668	0.0573413	-0.421914	0.905343	1	-0.0239033	0.00469326	0.0284365	0.445817	0.00310805	0.0174408	0.445817
CCDC91	8.17617e-05	0.00783688	-1.09763	0.286075	1	0.351508	0.00390053	0.0256232	0.746123	3.97674e-05	0.00115146	0.746123
CCM2	0.0322975	0.0974476	-0.50692	0.429347	1	-0.221287	0.000912203	0.010495	0.728207	0.00131617	0.00942689	0.728207
CCNA2	0.000665666	0.0134906	-0.962523	0.208895	1	0.42027	0.0393298	0.116261	0.542253	0.000969845	0.00774684	0.542253
CCNB1	0.00124176	0.0173186	-0.887705	0.500068	1	0.219107	0.00883725	0.0430101	0.668597	0.000758866	0.00655135	0.668597
CCNC	0.020005	0.0739567	-0.509159	0.503828	1	-0.17297	0.000777482	0.0095832	0.682129	0.000891631	0.00731613	0.682129
CCND2	0.00281874	0.0252033	-0.638815	0.961281	1	-0.0122783	0.00102656	0.0113332	0.651094	0.000312768	0.00370623	0.651094
CCNE1	0.0211517	0.0766033	-0.583926	0.644682	1	-0.13788	0.00217757	0.0178302	0.721806	0.00234669	0.0142959	0.721806
CCNG1	0.0092844	0.0471547	-0.544745	0.627184	1	0.120268	0.0288549	0.0947495	0.424477	0.00868413	0.0350666	0.424477
CCNH	0.00331521	0.0271922	-0.527825	0.681553	1	0.0872144	0.00822733	0.0411359	0.44061	0.00169753	0.0113838	0.44061
CCNQ	0.00195597	0.0211596	-0.767162	0.282035	1	-0.314922	2.45195e-06	0.00145798	1.08208	1.2203e-06	0.000406721	1.08208
CCRL2	0.0244634	0.0830068	-0.73234	0.922387	1	0.0374837	0.0213388	0.0779936	0.694856	0.0143487	0.0496695	0.694856
CCT2	0.000437533	0.0116899	-0.601859	0.275262	1	0.220834	0.0163987	0.0656677	0.381025	0.000468372	0.00480756	0.381025
CCT3	0.00242069	0.0231676	-0.441134	0.829261	1	0.0370898	0.00274167	0.0204014	0.404044	0.000614208	0.00574043	0.404044
CCT4	0.000791841	0.0143886	-0.620108	0.667953	1	0.0937397	0.0021312	0.017585	0.526369	0.000207688	0.00285752	0.526369
CCT6A	0.0015491	0.0189702	-0.415843	0.427817	1	0.123198	0.0163386	0.065497	0.292645	0.00146317	0.0102053	0.292645
CCT7	0.0240451	0.0822744	-0.343156	0.800489	1	-0.0454492	0.00586429	0.032721	0.388605	0.00557807	0.025976	0.388605
CCT8	0.00284828	0.0252869	-0.63918	0.496609	1	0.172235	0.0187792	0.0717892	0.466945	0.00249814	0.0149337	0.466945
CCZ1	0.005299	0.0344302	-0.360941	0.484702	1	0.106967	0.0343762	0.106682	0.253975	0.00641718	0.0286623	0.253975
CD2	0.0202929	0.0746111	-1.04467	0.821076	1	-0.120361	0.00525834	0.0304198	1.16503	0.00425566	0.0216203	1.16503
CD200R1	0.00931582	0.0472578	-0.832815	0.717189	1	0.137145	0.0192337	0.0729874	0.69567	0.00644177	0.0287074	0.69567
CD2BP2	0.00694784	0.0399692	-0.629822	0.762851	1	-0.0832547	0.000982843	0.0110745	0.713076	0.000560384	0.00545124	0.713076
CD33	0.0037024	0.0284567	-0.789462	0.965561	1	0.0138857	0.00210786	0.0174752	0.775576	0.00065604	0.00597913	0.775576
CD3D	0.0170941	0.0670849	-1.32111	0.589876	1	-0.353066	0.00111934	0.0118496	1.67418	0.00102696	0.00809396	1.67418
CD47	0.00307455	0.0263582	-0.770413	0.497384	1	0.208875	0.0200063	0.0748026	0.561537	0.00269676	0.0157583	0.561537
CD52	0.0209682	0.0761334	-1.22365	0.900505	1	-0.0783657	0.00808321	0.0406618	1.30201	0.00611584	0.027721	1.30201
CD59	0.00144088	0.018387	-0.629547	0.696582	1	0.0911129	0.00330013	0.0230034	0.538434	0.00045232	0.00471045	0.538434
CD63	0.000973891	0.0156758	-0.799673	0.866835	1	0.0480832	0.000831247	0.00996609	0.75159	0.000117753	0.00199634	0.75159
CD69	0.0323669	0.0975682	-1.07808	0.509133	1	-0.393069	0.0016361	0.0150679	1.47115	0.00201169	0.0128501	1.47115
CD72	0.0279888	0.0897917	-0.770352	0.557712	1	-0.242885	0.00182865	0.0160622	1.01324	0.00214415	0.0134304	1.01324
CD86	0.00153257	0.0188869	-1.17662	0.38084	1	0.384854	0.0215388	0.0784213	0.791763	0.00142627	0.00998894	0.791763
CD8A	0.0159141	0.0645667	-1.06459	0.598701	1	-0.274734	0.00107266	0.0116599	1.33933	0.00095106	0.00765574	1.33933
CD8B	0.00715749	0.0404811	-1.1175	0.530784	1	-0.307697	0.000215763	0.0051979	1.4252	0.000145709	0.00226655	1.4252
CDC123	0.00533501	0.0345421	-0.512205	0.558229	1	0.127285	0.0239994	0.0842123	0.38492	0.00499204	0.023946	0.38492
CDC20	0.00402457	0.0297251	-1.22965	0.431257	1	0.397774	0.0360715	0.109882	0.831877	0.00461851	0.0227902	0.831877
CDC26	0.00165975	0.0195742	-0.741833	0.852078	1	-0.0519976	0.000284647	0.0057391	0.793831	7.57411e-05	0.00157753	0.793831
CDCA4	0.0160793	0.0648467	-0.303796	0.761116	1	-0.0453226	0.00282992	0.0207583	0.349119	0.0024805	0.014885	0.349119
CDK4	0.00897745	0.0462966	-0.498894	0.444848	1	-0.172489	0.000149568	0.00447829	0.671382	0.000133917	0.00214707	0.671382
CDK5	0.00829264	0.0441768	-0.737962	0.913298	1	-0.0359737	0.00283616	0.0207939	0.773936	0.00147801	0.0102771	0.773936
CDKN1A	0.00864736	0.0453651	-0.647363	0.881489	1	0.0434664	0.00826828	0.0412927	0.603896	0.00343371	0.018607	0.603896
CDKN2A	0.00051555	0.0125665	-1.04927	0.206594	1	0.451236	0.0332249	0.104389	0.598037	0.000683216	0.00611094	0.598037
CDKN2AIPNL	0.0214065	0.0771164	-0.461948	0.645809	1	-0.109059	0.00216375	0.0177462	0.571007	0.00227641	0.0140196	0.571007
CDKN3	0.000210196	0.0091767	-1.56422	0.795791	1	0.129066	0.000246873	0.00543518	1.43516	1.42223e-05	0.000699769	1.43516
CEACAM21	0.0171558	0.0672785	-0.889994	0.932948	1	-0.0370786	0.00734145	0.0383183	0.927073	0.00508617	0.0242349	0.927073
CENPA	0.00429514	0.0309574	-0.919666	0.835541	1	0.0788539	0.00500118	0.0295591	0.840812	0.00149047	0.0103319	0.840812
CENPH	0.0223534	0.0788061	-0.428223	0.785247	1	-0.0602709	0.00495209	0.0294253	0.488494	0.00477598	0.0233382	0.488494
CENPN	4.36061e-07	0.000794134	-1.70415	0.0226354	1	0.909387	0.0112626	0.0508722	0.794762	2.57553e-07	0.000205737	0.794762
CENPS	0.00466312	0.0324632	-0.522768	0.904745	1	-0.0261134	0.00135853	0.0133022	0.548882	0.000585137	0.00556959	0.548882
CENPW	0.000187775	0.00889877	-1.27392	0.322762	1	0.398435	0.00575596	0.032399	0.875489	0.000104359	0.00187457	0.875489
CENPX	0.0046658	0.0324632	-0.725665	0.782056	1	-0.0838903	0.000665284	0.0087927	0.809555	0.000308224	0.00367161	0.809555
CETN2	0.000646665	0.0133902	-0.740543	0.412247	1	0.21049	0.00850346	0.0420427	0.530053	0.000430125	0.00456687	0.530053
CETN3	0.0217306	0.0778028	-0.591875	0.92935	1	-0.0270328	0.00970451	0.0457781	0.618908	0.00750346	0.0318256	0.618908
CFDP1	0.00570554	0.0360966	-0.478459	0.453737	1	0.153367	0.0429624	0.123521	0.325092	0.00755566	0.031974	0.325092
CGAS	0.00154131	0.0189476	-0.494164	0.740356	1	0.0611214	0.00279325	0.0206305	0.433042	0.000443099	0.00466089	0.433042
CGRRF1	0.0271458	0.088551	-0.488412	0.453937	1	-0.195643	0.000843077	0.0100212	0.684055	0.00114455	0.00869016	0.684055
CHAC2	0.00625466	0.0378219	-1.17172	0.61326	1	-0.25556	0.000327711	0.0061913	1.42728	0.000198677	0.00276718	1.42728
CHCHD1	0.000203756	0.00911404	-1.16639	0.961921	1	-0.0177261	4.79249e-05	0.00319514	1.18412	3.77781e-06	0.000439235	1.18412
CHCHD10	0.00426957	0.0308904	-0.864193	0.88131	1	0.0533766	0.00384213	0.0254009	0.810817	0.00114077	0.0086738	0.810817
CHCHD2	0.00178084	0.020288	-0.823485	0.768384	1	-0.0917837	0.000180734	0.00485866	0.915268	5.35477e-05	0.00130551	0.915268
CHCHD4	0.006269	0.0378219	-0.538848	0.930675	1	-0.0202644	0.00223213	0.018109	0.559113	0.00104358	0.00817279	0.559113
CHCHD5	0.00542165	0.0350137	-0.72904	0.522455	1	-0.198242	0.000136416	0.0043539	0.927282	8.67656e-05	0.00168564	0.927282
CHCHD6	0.0358667	0.10354	-0.535157	0.599743	1	-0.158126	0.00335982	0.0232737	0.693282	0.00437361	0.0219811	0.693282
CHCHD7	0.000364853	0.0109796	-0.899025	0.915021	1	-0.0318195	6.91199e-05	0.00354524	0.930845	7.95147e-06	0.000545352	0.930845
CHIC2	0.0131182	0.0574287	-0.447466	0.444059	1	-0.163156	0.000260667	0.00557006	0.610622	0.000278074	0.00343497	0.610622
CHID1	0.0085147	0.0449127	-0.527928	0.460215	1	-0.175221	0.000157597	0.00457113	0.703149	0.000134621	0.00215074	0.703149
CHMP3	0.00544743	0.0351354	-0.558892	0.646299	1	0.109138	0.015895	0.0642167	0.449753	0.00385476	0.0201878	0.449753
CHMP4A	0.00913334	0.04676	-0.559735	0.996997	1	-0.000955582	0.0048676	0.0291228	0.560691	0.00243736	0.0147237	0.560691
CHMP5	0.00202984	0.0215456	-0.688158	0.516767	1	0.170979	0.012414	0.0544341	0.517179	0.00144222	0.0100746	0.517179
CHTF8	0.00328377	0.0270775	-0.437451	0.894826	1	-0.0232623	0.000841666	0.0100203	0.460713	0.000310918	0.00368752	0.460713
CHURC1	0.000745087	0.0140567	-0.749657	0.76022	1	0.0802347	0.00116969	0.0121235	0.669422	0.000125034	0.00207572	0.669422
CIAO2A	0.000147829	0.00850264	-1.21247	0.873768	1	-0.0600242	1.75489e-05	0.00274672	1.27249	1.30949e-06	0.000406721	1.27249
CIAO2B	0.00406009	0.029859	-0.726602	0.567577	1	-0.170908	0.000129538	0.00428692	0.897509	6.95676e-05	0.00150193	0.897509
CIB1	0.00223536	0.0222546	-0.694548	0.859444	1	-0.0475752	0.00042827	0.00702384	0.742123	0.00013045	0.0021217	0.742123
CINP	0.00336044	0.0273116	-0.596582	0.692938	1	-0.0949827	0.000246607	0.00543518	0.691565	0.000111283	0.00193993	0.691565
CISD1	0.000351473	0.0108308	-1.07996	0.345602	1	0.336977	0.00805879	0.0405907	0.742985	0.000226706	0.00300378	0.742985
CISD2	0.000139707	0.00847559	-1.17073	0.918898	1	0.0370066	6.99234e-05	0.00354524	1.13373	3.82017e-06	0.000439235	1.13373
CISD3	0.00763541	0.0419917	-0.747503	0.597215	1	-0.17507	0.000384637	0.00664001	0.922572	0.000262489	0.00331587	0.922572
CKLF	0.00119966	0.0168801	-1.13387	0.808011	1	0.100584	0.00146108	0.0139689	1.03329	0.000205409	0.00284055	1.03329
CKS1B	0.0151722	0.0626347	-0.600215	0.836168	1	-0.0604333	0.00395393	0.0257876	0.660648	0.00291783	0.0167259	0.660648
CKS2	0.000182981	0.00880249	-1.57326	0.877943	1	-0.076312	2.34351e-05	0.00283372	1.64957	2.05839e-06	0.000406721	1.64957
CLDN14	0.00551108	0.0353577	-1.29229	0.0710927	1	-0.985143	1.05245e-07	0.000394687	2.27743	7.99389e-08	9.69534e-05	2.27743
CLEC10A	0.0341126	0.100571	-0.925971	0.449751	1	-0.390597	0.0011603	0.0121092	1.31657	0.0015206	0.0104474	1.31657
CLEC2B	0.000825926	0.0145999	-1.01486	0.330362	1	0.349323	0.0180906	0.0701582	0.665541	0.000769224	0.00661554	0.665541
CLEC4A	0.00100838	0.0158297	-1.03756	0.396509	1	0.316324	0.0137897	0.0583677	0.721235	0.000793822	0.00676929	0.721235
CLEC9A	0.0057219	0.0361642	-1.32913	0.939351	1	0.0430473	0.00398759	0.0258791	1.28609	0.00151502	0.0104246	1.28609
CLECL1	0.000347091	0.0108308	-1.8659	0.986101	1	-0.0107153	0.000105935	0.00391405	1.87662	1.22471e-05	0.000665255	1.87662
CLIC1	0.00209808	0.0218355	-0.737974	0.964144	1	0.0127546	0.00111682	0.0118396	0.72522	0.000264819	0.00334219	0.72522
CLNS1A	0.000137478	0.00847559	-0.730973	0.809637	1	0.0546077	0.00014283	0.00442673	0.676366	6.92501e-06	0.000529687	0.676366
CLP1	0.0139213	0.0594198	-0.370897	0.874084	1	-0.0282521	0.00432179	0.0271583	0.399149	0.00308771	0.0173892	0.399149
CLPP	0.0145548	0.0610547	-0.581118	0.234542	1	-0.334255	3.31227e-05	0.00297698	0.915373	4.06782e-05	0.00115324	0.915373
CLPTM1L	0.0383121	0.107555	-0.60902	0.214675	1	-0.431381	0.000135638	0.00434757	1.0404	0.000224491	0.00298624	1.0404
CLTA	0.00175505	0.0201563	-0.679791	0.880605	1	-0.0385913	0.000363647	0.00648627	0.718382	9.66619e-05	0.00180212	0.718382
CMC1	0.000868136	0.0148352	-0.806606	0.704073	1	-0.108759	4.61417e-05	0.00318604	0.915365	1.06016e-05	0.000632603	0.915365
CMC2	3.4342e-05	0.00616854	-1.21736	0.969565	1	-0.0132558	6.32565e-06	0.00205734	1.23061	1.95356e-07	0.000165806	1.23061
CMC4	0.0206596	0.0755508	-0.582617	0.304178	1	-0.305642	0.000140602	0.00438155	0.888259	0.000188348	0.00264418	0.888259
CMTM3	0.0229549	0.0800064	-0.425696	0.831253	1	-0.0471679	0.00645087	0.0349719	0.472864	0.00575498	0.0265342	0.472864
CMTM7	0.00942998	0.0475738	-0.622946	0.933476	1	-0.0236822	0.00366288	0.0246283	0.646628	0.00198506	0.0127274	0.646628
CNIH1	0.000202946	0.00911404	-0.932702	0.422806	1	0.237977	0.00285251	0.0208248	0.694725	7.56221e-05	0.00157753	0.694725
CNIH4	0.00200695	0.0214098	-0.916033	0.724455	1	0.123613	0.00396282	0.0258008	0.792419	0.00064327	0.00591435	0.792419
CNOT7	0.0015334	0.0188869	-0.732995	0.533287	1	0.170452	0.00876093	0.0428078	0.562543	0.000908111	0.00739607	0.562543
CNP	0.0055839	0.0356276	-0.214752	0.57632	1	0.0512148	0.0229102	0.0815348	0.163537	0.00535467	0.0251524	0.163537
CNPY2	0.00177275	0.0202358	-0.752677	0.707339	1	-0.106896	0.000118517	0.00408106	0.859573	3.78845e-05	0.0011382	0.859573
COA1	0.00262606	0.0243281	-0.695683	0.735443	1	-0.0923961	0.000238235	0.00539584	0.78808	9.0058e-05	0.00172493	0.78808
COA3	0.00146346	0.0185083	-0.808117	0.620879	1	-0.148519	4.87387e-05	0.00320852	0.956636	1.54688e-05	0.000725266	0.956636
COA4	0.00124961	0.0173531	-0.743379	0.815721	1	-0.0634626	0.000158815	0.00459024	0.806842	3.84942e-05	0.00114178	0.806842
COA5	0.00317568	0.026775	-0.529761	0.680478	1	0.0874414	0.00792332	0.0401647	0.442319	0.00159466	0.0108384	0.442319
COA6	0.000484094	0.0122765	-0.939514	0.865401	1	-0.0539387	6.94973e-05	0.00354524	0.993453	9.80409e-06	0.000610724	0.993453
COG3	0.0137274	0.0588624	-0.41525	0.325365	1	-0.196058	9.14821e-05	0.00369166	0.611308	0.000112946	0.00195636	0.611308
COIL	0.0097032	0.0484249	-0.253571	0.999145	1	0.000124209	0.00535622	0.0308197	0.253447	0.00293398	0.016783	0.253447
COMMD1	0.000692889	0.0136504	-0.771307	0.858677	1	-0.0478575	0.000102588	0.00388472	0.819164	1.7762e-05	0.000767172	0.819164
COMMD10	0.000460615	0.0120096	-0.868507	0.36044	1	0.268127	0.00910343	0.0438387	0.600381	0.000323394	0.00379665	0.600381
COMMD3	0.000914614	0.0150696	-0.872836	0.554292	1	-0.184067	1.49855e-05	0.00265014	1.0569	4.01981e-06	0.000451144	1.0569
COMMD3-BMI1	0.00140723	0.0181941	-1.02237	0.621574	1	-0.186723	4.65375e-05	0.00318604	1.20909	1.42073e-05	0.000699769	1.20909
COMMD4	0.00893977	0.0462111	-0.465279	0.444457	1	-0.160914	0.000147897	0.0044602	0.626194	0.000134459	0.00215069	0.626194
COMMD5	0.0115004	0.0534871	-0.457766	0.225601	1	-0.259437	1.94402e-05	0.00274741	0.717203	2.40299e-05	0.000867878	0.717203
COMMD6	0.000658619	0.0134769	-1.15852	0.926628	1	0.0370369	0.000377716	0.00660602	1.12148	4.65054e-05	0.00121683	1.12148
COMMD7	0.00221327	0.0222165	-0.48867	0.853625	1	0.0348376	0.00218643	0.0178829	0.453832	0.000482755	0.0049084	0.453832
COMMD8	0.000343173	0.010802	-0.881877	0.662618	1	0.127049	0.000957253	0.0108513	0.754828	5.71881e-05	0.00134594	0.754828
COMMD9	0.00434707	0.0311505	-0.798729	0.550541	1	0.197712	0.0206892	0.076491	0.601017	0.003669	0.0195084	0.601017
COPB1	0.00695656	0.0399892	-0.347581	0.925431	1	-0.0142575	0.00245968	0.0191979	0.361838	0.00123722	0.00912118	0.361838
COPE	0.0137013	0.0587705	-0.534164	0.347352	1	-0.240807	0.000115088	0.00408106	0.774971	0.000129863	0.00212165	0.774971
COPS3	0.0044969	0.0318482	-0.514104	0.914645	1	0.022933	0.00343181	0.0235866	0.491171	0.00113729	0.00865225	0.491171
COPS4	0.00110066	0.0164109	-0.669024	0.608539	1	0.124155	0.00417621	0.0266579	0.544869	0.000428496	0.00456027	0.544869
COPS5	0.000378658	0.011062	-0.649782	0.375932	1	0.191425	0.00688529	0.0367725	0.458357	0.000244267	0.00314716	0.458357
COPS6	0.0161365	0.0649743	-0.39938	0.894411	1	-0.026055	0.00572457	0.0322828	0.425435	0.00418236	0.0212958	0.425435
COPS9	0.000663727	0.0134906	-1.10776	0.704828	1	-0.145753	3.27446e-05	0.00297698	1.25352	6.32695e-06	0.000529687	1.25352
COPZ1	0.000652922	0.0134467	-0.78454	0.971998	1	0.00955415	0.000283021	0.00573242	0.774986	3.80788e-05	0.00113899	0.774986
COQ2	1.65614e-05	0.00558586	-1.2625	0.204245	1	0.440008	0.00250484	0.0194154	0.822494	6.5546e-06	0.000529687	0.822494
COQ5	0.00583002	0.0365037	-0.532105	0.629905	1	0.109945	0.0184124	0.0709199	0.42216	0.00452721	0.0224785	0.42216
CORO1B	0.0190319	0.0719124	-0.391542	0.185067	1	-0.26167	2.4552e-05	0.00287736	0.653211	3.88013e-05	0.00114307	0.653211
COX14	0.0007503	0.0141283	-1.13126	0.819424	1	0.0905962	0.000829107	0.00996567	1.04066	9.36392e-05	0.00176612	1.04066
COX16	0.000117344	0.00800148	-1.20125	0.794491	1	0.0960604	0.000133144	0.00431202	1.10519	5.45123e-06	0.000524364	1.10519
COX17	0.00170796	0.0197966	-0.968526	0.854511	1	-0.0669372	0.000299314	0.00586036	1.03546	7.82876e-05	0.00159625	1.03546
COX18	0.0423725	0.114098	-0.417643	0.654436	1	-0.108873	0.00578445	0.0324619	0.526516	0.00769766	0.0324026	0.526516
COX20	0.00375118	0.0286271	-0.674442	0.413894	1	0.224865	0.0372761	0.112373	0.449577	0.00469513	0.023076	0.449577
COX4I1	0.00159582	0.0192723	-0.916449	0.603366	1	-0.178383	4.77889e-05	0.00319514	1.09483	1.56779e-05	0.000729121	1.09483
COX5A	0.00154401	0.0189626	-0.86852	0.971574	1	0.0115581	0.000755737	0.00943928	0.856962	0.000153975	0.0023475	0.856962
COX5B	0.000240905	0.00955709	-1.16582	0.699771	1	0.144795	0.000525963	0.00778855	1.02102	2.67707e-05	0.000917672	1.02102
COX6A1	0.000569363	0.0129381	-1.04654	0.993187	1	-0.00306707	0.000194351	0.00499856	1.04961	2.48144e-05	0.000882134	1.04961
COX6B1	0.00116168	0.016668	-0.950123	0.855754	1	-0.0628807	0.000188437	0.0049446	1.013	4.07655e-05	0.00115331	1.013
COX6C	6.24852e-05	0.00714563	-1.3882	0.571169	1	0.232239	0.00032545	0.0061719	1.15596	6.08129e-06	0.000529687	1.15596
COX7A2	6.03291e-05	0.00714563	-1.36938	0.781595	1	0.111916	7.1339e-05	0.00354524	1.25746	1.99451e-06	0.000406721	1.25746
COX7A2L	0.00101227	0.0158338	-0.842144	0.762289	1	-0.0916341	8.49727e-05	0.00366507	0.933778	1.93534e-05	0.000808664	0.933778
COX7B	3.39554e-05	0.00616854	-1.44783	0.596117	1	0.2189	0.000148615	0.00446759	1.22893	2.10333e-06	0.000406721	1.22893
COX7C	0.000349921	0.0108308	-1.30618	0.98313	1	-0.00913548	0.00010365	0.00388472	1.31532	1.0474e-05	0.000632603	1.31532
COX8A	0.00204797	0.021579	-0.921696	0.805501	1	-0.0870464	0.000274338	0.00569436	1.00874	8.25419e-05	0.00164758	1.00874
CPT2	0.0245469	0.0831365	-0.272695	0.711298	1	-0.0530774	0.00378009	0.0251459	0.325772	0.00408304	0.020976	0.325772
CPVL	5.19896e-05	0.0069765	-1.39524	0.620334	1	0.201991	0.000190476	0.0049446	1.19325	3.58952e-06	0.000439235	1.19325
CRADD	0.0192746	0.0722942	-0.480344	0.880115	1	-0.0365905	0.00662307	0.0357119	0.516934	0.00524101	0.0247641	0.516934
CREBL2	0.000586658	0.0130133	-0.727764	0.498393	1	0.169489	0.00446957	0.027751	0.558274	0.000262338	0.00331587	0.558274
CREG1	0.00572799	0.0361718	-0.706138	0.529648	1	0.189973	0.0294404	0.095977	0.516165	0.00578274	0.0266161	0.516165
CRELD2	0.0281434	0.0901215	-0.634846	0.26082	1	-0.384515	0.000144037	0.00444577	1.01936	0.000210761	0.00288809	1.01936
CREM	0.000166784	0.00860168	-0.951809	0.680011	1	0.12329	0.000412047	0.00688374	0.828519	1.71139e-05	0.000757016	0.828519
CRIP1	0.00801811	0.0432987	-0.853337	0.848227	1	0.0728458	0.00893071	0.0432709	0.780491	0.00335743	0.0183401	0.780491
CRIPT	0.000300092	0.0103395	-0.872126	0.55319	1	0.169098	0.00169252	0.0153965	0.703029	7.72127e-05	0.0015826	0.703029
CRLS1	0.00140164	0.0181588	-0.725521	0.528413	1	0.169314	0.00829579	0.0413567	0.556207	0.000814433	0.00688659	0.556207
CRTAM	5.72183e-05	0.00714563	-1.15313	0.36142	1	0.308724	0.00150922	0.0142655	0.844403	1.68342e-05	0.000754475	0.844403
CRYBB1	0.000302725	0.0103741	-1.24379	0.845243	1	-0.0793438	3.41823e-05	0.00298115	1.32313	3.9355e-06	0.000445361	1.32313
CRYL1	0.0170135	0.0668792	-0.529652	0.476758	1	-0.186719	0.000500097	0.00760831	0.716371	0.000549477	0.00537982	0.716371
CSKMT	0.0220395	0.0781969	-0.46893	0.156525	1	-0.342703	1.91782e-05	0.00274741	0.811633	3.28272e-05	0.00103672	0.811633
CST3	0.0174132	0.0677839	-0.559309	0.495874	1	-0.189432	0.000598496	0.00832824	0.748741	0.000644637	0.00592259	0.748741
CTNNBL1	0.0348584	0.101684	-0.389239	0.879903	1	-0.0329617	0.0135884	0.0578544	0.422201	0.013529	0.047621	0.422201
CTSC	0.0401116	0.11037	-0.720745	0.642506	1	-0.192761	0.00502983	0.0296584	0.913506	0.00627773	0.028238	0.913506
CTSH	0.0123363	0.0555867	-0.83886	0.776686	1	-0.112445	0.00221451	0.0180049	0.951305	0.00154063	0.010561	0.951305
CTSZ	0.00861818	0.0452493	-0.849593	0.751657	1	0.121042	0.0151477	0.0621028	0.728552	0.00513536	0.0244024	0.728552
CTU1	0.0293655	0.0926166	-0.393765	0.281332	1	-0.229845	0.000192617	0.00497312	0.62361	0.00033016	0.00384887	0.62361
CTU2	0.022679	0.0794291	-0.424878	0.367104	1	-0.198586	0.000302487	0.0058776	0.623464	0.000428967	0.00456171	0.623464
CUEDC2	0.0435899	0.11598	-0.343802	0.206841	1	-0.254231	0.000152819	0.00450369	0.598033	0.000314649	0.00372202	0.598033
CUL3	0.0232562	0.0807598	-0.320379	0.958463	1	0.0086978	0.0173042	0.0678803	0.311681	0.0125035	0.0453352	0.311681
CUTA	0.00473151	0.0326394	-0.685566	0.231043	1	-0.343702	4.80091e-06	0.00177556	1.02927	3.6457e-06	0.000439235	1.02927
CUTC	0.008696	0.0454706	-0.573809	0.562971	1	0.149592	0.0365834	0.110998	0.424217	0.00952186	0.0375342	0.424217
CWC15	0.00253086	0.0238459	-0.617895	0.942677	1	0.0173982	0.00155671	0.0145759	0.600496	0.000401431	0.00436808	0.600496
CXCR3	0.00976707	0.0486373	-1.17002	0.986601	1	0.00898738	0.00570131	0.0321759	1.16103	0.00276663	0.0160365	1.16103
CXorf21	0.00464822	0.0324334	-0.926407	0.663295	1	0.16846	0.0125754	0.0549168	0.757947	0.00277685	0.0160873	0.757947
CYB561D2	0.00136612	0.0180104	-0.721995	0.374313	1	-0.236807	4.52627e-06	0.00174095	0.958802	1.80966e-06	0.000406721	0.958802
CYBA	0.00920456	0.0469926	-1.00934	0.462594	1	-0.33668	0.000180507	0.00485866	1.34602	0.000141348	0.00222936	1.34602
CYC1	0.0328823	0.0985253	-0.475393	0.588542	1	-0.142536	0.00278649	0.0206009	0.61793	0.00355539	0.0191366	0.61793
CYCS	0.000203614	0.00911404	-1.06065	0.476775	1	0.240253	0.00195137	0.0166459	0.8204	5.77975e-05	0.00135091	0.8204
CYTH2	0.0375272	0.106178	-0.219925	0.659129	1	-0.0551577	0.00501667	0.029604	0.275083	0.00665002	0.0293297	0.275083
DAD1	0.000349542	0.0108308	-1.00999	0.991997	1	0.0033506	0.000121828	0.00413461	1.00664	1.19233e-05	0.000657076	1.00664
DAP3	0.00107827	0.0162097	-0.547518	0.752254	1	0.0625099	0.00179326	0.0158953	0.485008	0.000237388	0.00308688	0.485008
DBF4	0.026574	0.0871541	-0.559332	0.77508	1	-0.0852024	0.00591993	0.0329198	0.644534	0.00586578	0.0269018	0.644534
DBI	0.000309075	0.0105063	-1.34811	0.500261	1	0.297891	0.00244411	0.0191353	1.05022	9.2563e-05	0.00175312	1.05022
DCPS	0.00758291	0.0418112	-0.478979	0.566799	1	-0.121409	0.000304588	0.00591076	0.600388	0.000230869	0.00302039	0.600388
DCTN6	0.0019539	0.0211596	-0.574253	0.538372	1	0.134896	0.010639	0.0487568	0.439358	0.00130183	0.00937861	0.439358
DCTPP1	0.00361066	0.0281156	-0.654735	0.612554	1	-0.134689	0.000154116	0.00451531	0.789424	7.68225e-05	0.0015826	0.789424
DCUN1D5	8.76958e-05	0.00795465	-0.994545	0.85392	1	0.0551797	6.51728e-05	0.00353262	0.939365	2.57544e-06	0.000408307	0.939365
DDRGK1	0.0384648	0.10777	-0.311878	0.762068	1	-0.0539407	0.00884407	0.0430101	0.365819	0.0104194	0.0400152	0.365819
DDT	0.0251605	0.0844072	-0.68578	0.553083	1	-0.214817	0.00152096	0.0143403	0.900597	0.00174369	0.0116017	0.900597
DDX18	0.000669539	0.0135016	-0.785112	0.306609	1	0.279065	0.0180986	0.0701707	0.506047	0.000682909	0.00611094	0.506047
DDX28	0.0391724	0.108898	-0.349403	0.452119	1	-0.150483	0.00144838	0.0138829	0.499886	0.00233114	0.014263	0.499886
DDX49	0.0319161	0.0968466	-0.329639	0.361663	1	-0.165673	0.000505431	0.00766613	0.495312	0.00083393	0.0070165	0.495312
DECR1	0.00999913	0.0491781	-0.537952	0.819361	1	0.0563975	0.0129177	0.0558588	0.481554	0.00534831	0.0251312	0.481554
DEF8	0.00507337	0.0337774	-0.562778	0.699265	1	-0.0917407	0.000440033	0.00711421	0.654519	0.000237542	0.00308688	0.654519
DEFB1	0.0137722	0.059015	-1.28606	0.680468	1	0.254264	0.0331291	0.10425	1.0318	0.0120685	0.0443484	1.0318
DEPDC1B	0.00344607	0.0275391	-1.00503	0.760198	1	0.123358	0.00586732	0.032721	0.881671	0.00143929	0.0100593	0.881671
DERA	0.00129091	0.0176841	-0.629485	0.766604	1	0.0686493	0.00199708	0.016868	0.560835	0.000290964	0.00355008	0.560835
DERL1	0.0351748	0.102237	-0.5534	0.633101	1	-0.148309	0.00397625	0.0258604	0.701708	0.00491355	0.0237372	0.701708
DERL2	0.0010188	0.0158444	-0.838762	0.889967	1	-0.041765	0.000200243	0.00504164	0.880527	3.97008e-05	0.00115146	0.880527
DGCR6L	0.000553583	0.0128779	-1.03037	0.8155	1	-0.0823185	5.79198e-05	0.00346599	1.11268	9.09072e-06	0.000587911	1.11268
DGUOK	0.00981177	0.0487436	-0.519229	0.717419	1	-0.0860313	0.00116957	0.0121235	0.605261	0.00082795	0.00698783	0.605261
DHRS4	0.00196775	0.0211927	-0.694216	0.949787	1	-0.0167015	0.000632487	0.00853982	0.710918	0.000163854	0.00243895	0.710918
DHRS4L2	0.000863012	0.0148352	-0.725533	0.779664	1	-0.0720075	7.83203e-05	0.00364076	0.79754	1.67134e-05	0.000754039	0.79754
DHRS7	0.0164034	0.0655544	-0.366246	0.928537	1	-0.0161856	0.00689521	0.0367957	0.382432	0.004906	0.0237152	0.382432
DHRSX	0.0130173	0.0572224	-0.560275	0.723976	1	-0.0941848	0.00176423	0.0157434	0.65446	0.00138432	0.00977308	0.65446
DIABLO	0.00114802	0.0166497	-0.548531	0.998083	1	-0.000479298	0.000450122	0.00719844	0.549011	8.77514e-05	0.00170236	0.549011
DMAC1	0.000163325	0.00860168	-1.12009	0.413935	1	0.287047	0.00250714	0.019416	0.833048	5.55636e-05	0.00132547	0.833048
DNAAF2	0.0247417	0.0835223	-0.331155	0.487367	1	-0.120937	0.000934631	0.0106617	0.452092	0.00127064	0.00922734	0.452092
DNAJA1	0.00327573	0.0270462	-0.551183	0.38354	1	0.193162	0.0394736	0.116538	0.358021	0.00443218	0.0221851	0.358021
DNAJB11	0.00361242	0.0281156	-0.654456	0.93129	1	-0.022929	0.00116355	0.0121092	0.677385	0.000409854	0.00443133	0.677385
DNAJC1	0.0124787	0.055948	-0.63583	0.579513	1	-0.16674	0.000672597	0.00885812	0.80257	0.000582559	0.00556411	0.80257
DNAJC15	8.84462e-05	0.00795465	-1.13351	0.84464	1	0.0670007	6.99389e-05	0.00354524	1.06651	2.68438e-06	0.000408307	1.06651
DNAJC19	0.0266429	0.0872677	-0.550404	0.503868	1	-0.196223	0.00118527	0.0122198	0.746627	0.0014927	0.0103421	0.746627
DNAJC25-GNG10	3.10207e-05	0.00616854	-1.29712	0.189782	1	0.482779	0.00482281	0.0289497	0.814336	1.64975e-05	0.00074678	0.814336
DNAJC5B	0.00938666	0.0474284	-1.1587	0.637255	1	0.24867	0.0278848	0.0927471	0.910028	0.00815227	0.0336801	0.910028
DNAJC7	0.000277614	0.0101405	-0.471303	0.240084	1	0.180123	0.0154625	0.0630637	0.29118	0.000323474	0.00379665	0.29118
DNAJC8	0.0035467	0.0280263	-0.478819	0.829475	1	0.0418231	0.00411676	0.0264149	0.436996	0.00109395	0.00843593	0.436996
DNAJC9	0.00978741	0.0486815	-0.340188	0.562486	1	0.0902006	0.040845	0.119263	0.249988	0.0116565	0.0432676	0.249988
DNASE2	0.0174738	0.067914	-0.486001	0.906789	1	-0.0283148	0.00669212	0.0360454	0.514316	0.00490467	0.0237152	0.514316
DNLZ	8.00625e-05	0.00783688	-1.25186	0.633806	1	-0.178713	1.1699e-06	0.00130894	1.43057	8.56742e-08	9.69534e-05	1.43057
DNPH1	0.00044009	0.0116899	-1.14013	0.736474	1	-0.129067	2.45435e-05	0.00287736	1.2692	3.74621e-06	0.000439235	1.2692
DOK2	0.0233392	0.0809166	-0.740574	0.78787	1	-0.10391	0.00529667	0.0305944	0.844485	0.00475672	0.0232777	0.844485
DPCD	0.0199936	0.0739425	-0.577851	0.850679	1	0.0552836	0.0233693	0.0825807	0.522567	0.0134909	0.047575	0.522567
DPH3	1.10861e-05	0.00537797	-1.00071	0.152805	1	0.384958	0.00356699	0.0242443	0.615756	6.05129e-06	0.000529687	0.615756
DPH5	0.0092209	0.0470161	-0.679876	0.89702	1	-0.0399557	0.00296595	0.0214106	0.719832	0.00165305	0.0111405	0.719832
DPM1	0.00116473	0.016668	-0.786724	0.704875	1	0.108497	0.00254555	0.0195787	0.678227	0.000310269	0.00368741	0.678227
DPM3	0.00634756	0.0380438	-0.765107	0.174376	1	-0.45008	2.9295e-06	0.00159084	1.21519	2.45296e-06	0.000406721	1.21519
DPP7	0.0111852	0.0525514	-0.519725	0.347924	1	-0.227394	8.40701e-05	0.00366507	0.747119	8.84939e-05	0.00170944	0.747119
DPY30	0.00240593	0.0231044	-0.738038	0.729062	1	-0.0995793	0.000204046	0.00510137	0.837617	7.39441e-05	0.00156166	0.837617
DRAM2	0.000140047	0.00847559	-1.06202	0.860292	1	0.0580405	0.000103897	0.00388472	1.00398	5.22033e-06	0.000524364	1.00398
DRAP1	0.0081001	0.0435699	-0.636824	0.640513	1	-0.132813	0.00055942	0.00802263	0.769637	0.000383204	0.00423077	0.769637
DRG1	0.00322436	0.0269034	-0.554138	0.816721	1	0.0515535	0.00397264	0.0258535	0.502585	0.000982217	0.00783226	0.502585
DTD2	0.00859328	0.0451744	-0.327822	0.497758	1	0.100059	0.0493387	0.13595	0.227763	0.0119013	0.0439607	0.227763
DTNB	0.0114172	0.0532315	-0.806002	0.5626	1	-0.218017	0.000525658	0.00778855	1.02402	0.00043653	0.00461683	1.02402
DTNBP1	0.0470608	0.121322	-0.36873	0.445479	1	-0.167457	0.00183886	0.0160747	0.536186	0.00311517	0.0174591	0.536186
DTWD1	0.00393304	0.0293724	-0.595475	0.424386	1	0.195123	0.0367177	0.111226	0.400352	0.0049498	0.0237938	0.400352
DTYMK	0.000488243	0.0122765	-0.708846	0.995697	1	0.00129604	0.000175011	0.00480959	0.70755	2.15269e-05	0.000840033	0.70755
DUSP11	0.00613672	0.0374851	-0.381571	0.702321	1	0.0629258	0.0136562	0.0580155	0.318645	0.00396678	0.0205844	0.318645
DUSP12	0.0159112	0.0645667	-0.419073	0.737638	1	-0.0688211	0.00247203	0.0192634	0.487894	0.00212855	0.0133701	0.487894
DUSP23	0.0018584	0.0207452	-0.883301	0.653304	1	-0.15075	8.55198e-05	0.003669	1.03405	2.89376e-05	0.000967896	1.03405
DUSP3	0.0210859	0.0764518	-0.401602	0.860621	1	0.0361593	0.0236597	0.083332	0.365443	0.014419	0.0498125	0.365443
DUT	0.0149818	0.0621708	-0.362867	0.766844	1	0.0522989	0.0247792	0.0861024	0.310568	0.0116247	0.0431668	0.310568
DYM	0.000114546	0.00796144	-0.513971	0.414828	1	0.128523	0.00182157	0.0160263	0.385448	3.95734e-05	0.00115075	0.385448
DYNLL1	0.0032352	0.0269034	-0.751156	0.66792	1	-0.129423	0.000197739	0.00503372	0.880579	8.65223e-05	0.00168564	0.880579
DYNLT1	0.000115536	0.00796144	-1.02404	0.569192	1	0.178799	0.000601627	0.00834151	0.845243	1.62517e-05	0.000741503	0.845243
DYRK4	0.0241575	0.0824529	-0.555207	0.679133	1	-0.120391	0.00308846	0.022009	0.675598	0.00321978	0.0178611	0.675598
E2F5	0.0431936	0.115486	-0.787282	0.355726	1	-0.425078	0.000780494	0.00960454	1.21236	0.00120982	0.00901338	1.21236
E2F6	0.005074	0.0337774	-0.289727	0.74662	1	-0.0394914	0.000597273	0.00832824	0.329218	0.000337349	0.0038897	0.329218
EAF2	0.00168954	0.0197419	-1.70403	0.12055	1	-0.995675	8.07303e-08	0.000394687	2.6997	3.33256e-08	7.58123e-05	2.6997
EBAG9	0.0266288	0.0872438	-0.462055	0.535744	1	-0.152568	0.00147117	0.0140028	0.614623	0.00184548	0.0120777	0.614623
EBP	0.0118799	0.0544136	-0.554389	0.372144	1	-0.232448	0.000117374	0.00408106	0.786837	0.000123357	0.0020529	0.786837
ECI1	0.0215519	0.0774584	-0.565659	0.228768	1	-0.350213	5.9809e-05	0.00346599	0.915872	8.48542e-05	0.00166461	0.915872
EDEM2	0.0175384	0.0680613	-0.460267	0.812815	1	-0.0542564	0.00419582	0.0266922	0.514523	0.00342736	0.0185986	0.514523
EDF1	0.00209661	0.0218355	-0.746033	0.468151	1	-0.208065	2.21491e-05	0.00282803	0.954097	9.65705e-06	0.000609959	0.954097
EEF1A1	0.00254296	0.0238763	-0.703531	0.867224	1	-0.0460876	0.000525299	0.00778855	0.749618	0.000167793	0.00245452	0.749618
EEF1AKMT1	0.0423863	0.114098	-0.416397	0.271615	1	-0.266222	0.000327385	0.0061913	0.682619	0.000621125	0.00577173	0.682619
EEF1AKMT4	0.00519446	0.0341223	-0.83845	0.736637	1	-0.119155	0.000576208	0.00815425	0.957605	0.000294822	0.00358428	0.957605
EEF1B2	0.000551836	0.0128779	-1.22844	0.740137	1	-0.139492	3.36226e-05	0.00297698	1.36794	5.69551e-06	0.00052615	1.36794
EEF1D	0.0033284	0.0272341	-0.878946	0.454826	1	-0.264634	3.81503e-05	0.00306669	1.14358	1.99476e-05	0.000811007	1.14358
EEF1E1	8.27119e-05	0.00786879	-1.123	0.622392	1	0.166063	0.00030097	0.0058611	0.956939	7.56295e-06	0.000532421	0.956939
EEF1G	0.00751169	0.0416086	-0.763646	0.337003	1	-0.324349	4.01333e-05	0.00307847	1.08799	3.30563e-05	0.00103968	1.08799
EEF2KMT	0.0051267	0.0339188	-0.422622	0.790088	1	-0.0474949	0.000793914	0.0096747	0.470117	0.000412586	0.00444671	0.470117
EFCAB11	0.000304726	0.0103868	-0.836109	0.251705	1	0.313937	0.0152144	0.0622481	0.522172	0.000315175	0.003725	0.522172
EI24	0.000712386	0.0138438	-0.410095	0.577296	1	0.0798548	0.00330365	0.0230039	0.33024	0.000273841	0.00339919	0.33024
EID2	0.00723614	0.0406755	-0.441189	0.918636	1	0.0198348	0.00569271	0.0321515	0.421354	0.0023854	0.0144743	0.421354
EIF2A	0.0109276	0.051614	-0.518803	0.840761	1	0.0484366	0.0128592	0.0557183	0.470367	0.00570555	0.0263808	0.470367
EIF2AK4	0.0317802	0.0966845	-0.352497	0.61118	1	-0.0987179	0.00305414	0.0218745	0.451215	0.00388902	0.0203435	0.451215
EIF2B2	0.000251544	0.00977655	-0.678306	0.435197	1	0.17097	0.00316851	0.0223564	0.507336	0.000104822	0.00187792	0.507336
EIF2B3	0.0130314	0.0572648	-0.455232	0.621646	1	0.106999	0.0406926	0.11899	0.348233	0.0142712	0.0494388	0.348233
EIF2S1	0.00454182	0.0320773	-0.644266	0.398284	1	0.226804	0.0474686	0.132526	0.417461	0.00635145	0.0284565	0.417461
EIF2S2	0.000485833	0.0122765	-0.777189	0.86631	1	0.0443522	0.000390312	0.00669617	0.732837	3.91266e-05	0.00114307	0.732837
EIF3E	0.000773762	0.0142743	-0.868218	0.775747	1	0.0869974	0.00110722	0.0118081	0.781221	0.000120976	0.00203344	0.781221
EIF3F	0.0283588	0.0905157	-0.433963	0.330727	1	-0.22768	0.00031307	0.00602085	0.661643	0.000482562	0.0049084	0.661643
EIF3H	0.00947838	0.0477028	-0.518338	0.994384	1	-0.00166317	0.00501248	0.0296026	0.520002	0.00257018	0.015228	0.520002
EIF3I	0.00811765	0.043608	-0.519654	0.835445	1	-0.0482209	0.00181374	0.0160137	0.567875	0.00104261	0.00816989	0.567875
EIF3J	0.0116113	0.0537456	-0.582763	0.878997	1	0.0415716	0.011511	0.0516985	0.541192	0.005473	0.0255843	0.541192
EIF3K	0.00386462	0.0291001	-0.709956	0.559914	1	-0.169412	0.000114098	0.00408106	0.879368	6.04702e-05	0.00138852	0.879368
EIF3L	0.00998469	0.0491403	-0.510716	0.66788	1	-0.100582	0.000883721	0.0103002	0.611298	0.000660603	0.00600058	0.611298
EIF3M	0.00316105	0.0267223	-0.682109	0.972507	1	-0.00941856	0.00125383	0.0126324	0.691528	0.000394071	0.00430525	0.691528
EIF4A1	0.00534969	0.0346184	-0.58365	0.564638	1	0.142737	0.0232914	0.0824802	0.440912	0.0048359	0.0235102	0.440912
EIF4A3	0.0256134	0.0854545	-0.312032	0.758603	1	-0.0508034	0.00512341	0.0299045	0.362835	0.00524816	0.0247807	0.362835
EIF4E2	0.000344844	0.0108172	-0.628801	0.429067	1	0.164312	0.00437276	0.0273392	0.46449	0.000170309	0.00248418	0.46449
EIF4EBP1	0.00836915	0.0444544	-0.817164	0.956218	1	-0.0201174	0.00357805	0.0242852	0.837282	0.00175549	0.0116574	0.837282
EIF5A	0.031889	0.0968142	-0.39195	0.633032	1	-0.103136	0.00347143	0.0238106	0.495086	0.0042817	0.0217065	0.495086
EIF6	0.00267949	0.0245685	-0.635801	0.899622	1	0.0315883	0.00209588	0.0174085	0.604213	0.000522574	0.00518369	0.604213
EIPR1	0.0049248	0.0332965	-0.532671	0.471317	1	-0.161247	7.80415e-05	0.00364076	0.693918	5.34827e-05	0.00130551	0.693918
ELAC1	0.0125841	0.0562297	-0.440829	0.746008	1	-0.0675989	0.00192627	0.016506	0.508428	0.00152097	0.0104474	0.508428
ELMOD2	0.0140915	0.0598341	-0.500474	0.662792	1	0.10513	0.0366234	0.111059	0.395344	0.0140824	0.0489973	0.395344
ELOB	0.00235163	0.0228497	-0.975822	0.9122	1	-0.0418311	0.000625343	0.00849688	1.01765	0.000177601	0.00255757	1.01765
ELOC	0.000615187	0.0131806	-0.904415	0.95415	1	0.0179535	0.000295566	0.00584011	0.886462	3.71679e-05	0.00112664	0.886462
ELOF1	0.0468136	0.120929	-0.3671	0.423637	1	-0.174687	0.00155399	0.0145691	0.541787	0.00266407	0.0156134	0.541787
ELOVL3	0.0238893	0.082065	-0.838303	0.655859	1	-0.195011	0.00265601	0.0200211	1.03331	0.00276686	0.0160365	1.03331
ELP5	0.00316839	0.0267489	-0.656016	0.259328	1	-0.296439	3.82255e-06	0.00174095	0.952455	2.49291e-06	0.000406721	0.952455
ELP6	0.000759858	0.0141617	-0.571042	0.929735	1	0.0176765	0.000436969	0.00710165	0.553366	6.34366e-05	0.00142155	0.553366
EMC10	0.0221268	0.0783757	-0.424165	0.939113	1	0.0167451	0.0178028	0.0694006	0.40742	0.0120998	0.0444211	0.40742
EMC2	0.00272279	0.0247819	-0.621547	0.369883	1	0.219893	0.0368249	0.11146	0.401654	0.00358481	0.0192036	0.401654
EMC4	0.0238996	0.082078	-0.35689	0.39004	1	-0.160585	0.000412661	0.00688374	0.517475	0.000591378	0.00561203	0.517475
EMC6	0.000401266	0.0112673	-1.08083	0.730332	1	-0.124427	2.08325e-05	0.00282803	1.20525	3.07984e-06	0.000424912	1.20525
EMC7	0.00267601	0.0245685	-0.571975	0.725325	1	-0.0791372	0.000228155	0.00535165	0.651112	8.99901e-05	0.00172493	0.651112
EMC8	5.13356e-05	0.00696202	-0.489199	0.81701	1	0.0330239	4.67264e-05	0.00318604	0.456175	1.50228e-06	0.000406721	0.456175
EMC9	0.0445687	0.117601	-0.357029	0.153944	1	-0.299162	6.65229e-05	0.00353262	0.656191	0.000145256	0.0022647	0.656191
EMG1	0.00310217	0.0264526	-0.640683	0.958574	1	0.0133061	0.00179397	0.0158953	0.627377	0.000518306	0.00516136	0.627377
EMID1	0.00336144	0.0273116	-0.96902	0.633474	1	0.186271	0.0106742	0.048847	0.782749	0.00190892	0.0123973	0.782749
EMP3	0.0154767	0.0632975	-0.705405	0.967017	1	0.0142478	0.0105364	0.0483786	0.691158	0.00620037	0.0280013	0.691158
ENAM	0.0222845	0.0786503	-1.23444	0.988368	1	0.0092891	0.0144915	0.0602926	1.22515	0.011194	0.0421086	1.22515
ENDOG	0.0367554	0.105045	-0.521012	0.538936	1	-0.181169	0.00239414	0.0188523	0.702181	0.00329743	0.0181459	0.702181
ENSA	0.00556923	0.0356053	-0.535551	0.929792	1	-0.020129	0.0019268	0.016506	0.55568	0.000843217	0.0070553	0.55568
ENY2	0.000142434	0.00847559	-1.03231	0.784599	1	0.0877181	0.000174935	0.00480959	0.944591	7.88559e-06	0.000543578	0.944591
ERCC8	0.00995652	0.0491344	-0.448516	0.756777	1	-0.0636947	0.00153085	0.0144155	0.51221	0.00108649	0.008407	0.51221
ERGIC2	0.0002414	0.00955709	-1.10178	0.993025	1	0.0031023	7.91184e-05	0.00364076	1.09868	6.40059e-06	0.000529687	1.09868
ERGIC3	0.00894275	0.0462111	-0.53241	0.291458	1	-0.254059	3.12608e-05	0.00296955	0.786469	3.15384e-05	0.00101346	0.786469
ERH	0.00257194	0.0240905	-0.643105	0.974574	1	-0.00803967	0.000997357	0.0111566	0.651145	0.000285771	0.00350879	0.651145
ERP29	0.0200182	0.0739693	-0.468325	0.235545	1	-0.2824	5.79724e-05	0.00346599	0.750725	8.45398e-05	0.00166461	0.750725
ETFA	0.00355255	0.0280422	-0.616808	0.521116	1	0.160536	0.0200769	0.074936	0.456272	0.00314267	0.0175553	0.456272
ETHE1	0.000657738	0.0134769	-0.802775	0.548576	1	-0.167109	9.06452e-06	0.00216325	0.969884	2.13534e-06	0.000406721	0.969884
ETV2	0.0248431	0.0837071	-0.712747	0.108616	1	-0.597543	7.47008e-06	0.00209919	1.31029	1.19675e-05	0.000657076	1.31029
EVA1B	0.00318825	0.0267924	-0.899477	0.623333	1	-0.177136	0.000141163	0.00438415	1.07661	6.2689e-05	0.00141178	1.07661
EVI2A	0.000528002	0.012731	-1.25983	0.666252	1	0.185375	0.00143704	0.0138209	1.07446	0.000103627	0.00187074	1.07446
EXOSC1	0.000582949	0.0130077	-0.842299	0.933421	1	-0.0241854	0.000136295	0.0043539	0.866484	1.95829e-05	0.00081032	0.866484
EXOSC3	0.0490337	0.124222	-0.417707	0.2404	1	-0.29449	0.00029595	0.00584011	0.712197	0.000587017	0.00558234	0.712197
EXOSC4	0.00768597	0.0421618	-0.707876	0.473371	1	-0.225045	0.000151133	0.00448565	0.932922	0.000116928	0.0019898	0.932922
EXOSC5	0.0309261	0.0952061	-0.492139	0.45103	1	-0.203106	0.00100522	0.0112029	0.695245	0.00142331	0.00997398	0.695245
EXOSC9	0.000830342	0.0145999	-0.521834	0.246803	1	0.213919	0.0337189	0.105424	0.307915	0.00126698	0.00921552	0.307915
FAAP20	0.0221616	0.0784118	-0.585088	0.570093	1	-0.171761	0.00141732	0.0137078	0.756849	0.00156211	0.0106653	0.756849
FAHD1	0.00160386	0.0192921	-0.542334	0.332725	1	0.196916	0.0304054	0.09834	0.345419	0.00210802	0.0132928	0.345419
FAM104B	0.000275162	0.0101405	-0.846926	0.573991	1	0.154734	0.00135631	0.013296	0.692191	6.2279e-05	0.00141178	0.692191
FAM118B	0.00325193	0.0269492	-0.50873	0.769437	1	0.0599155	0.0051819	0.0301054	0.448815	0.00121236	0.00901625	0.448815
FAM136A	0.0114269	0.0532315	-0.343901	0.665937	1	-0.0693906	0.0010459	0.0114687	0.413292	0.000870067	0.00721329	0.413292
FAM162A	0.00138877	0.0181024	-0.884759	0.700739	1	0.125768	0.00310922	0.0220939	0.758991	0.000405921	0.0043958	0.758991
FAM204A	0.00630918	0.0379463	-0.499236	0.928633	1	0.01936	0.00465084	0.0283247	0.479876	0.00183025	0.012007	0.479876
FAM207A	0.0087497	0.0456578	-0.649668	0.976634	1	0.00857886	0.00528471	0.0305488	0.641089	0.0025089	0.0149577	0.641089
FAM229B	0.00806737	0.0434673	-0.852428	0.869028	1	0.0627337	0.00816671	0.0409446	0.789695	0.00319467	0.0177654	0.789695
FAM241B	0.00112814	0.0165758	-0.818629	0.999013	1	-0.000366597	0.000450639	0.00719902	0.818996	8.81264e-05	0.00170476	0.818996
FAM32A	0.00747395	0.0415157	-0.468612	0.644617	1	-0.0955473	0.00051564	0.00772444	0.564159	0.000354882	0.00401938	0.564159
FAM89B	0.00610549	0.037348	-0.663998	0.275915	1	-0.311976	1.38499e-05	0.0026396	0.975974	1.14224e-05	0.000654488	0.975974
FAM92B	0.0143805	0.0605429	-1.26881	0.351061	1	-0.57081	0.000128386	0.00427024	1.83962	0.000130253	0.0021217	1.83962
FARS2	0.0120287	0.0547693	-0.473011	0.881013	1	-0.0333265	0.00375093	0.0249962	0.506338	0.00246084	0.0148067	0.506338
FASLG	0.0489538	0.124085	-0.786746	0.705393	1	-0.17806	0.00916062	0.0439613	0.964805	0.0117332	0.0434984	0.964805
FAU	0.000505005	0.0124998	-1.22128	0.788191	1	-0.111562	4.26207e-05	0.0031119	1.33284	6.55166e-06	0.000529687	1.33284
FBXL15	0.0105873	0.0508352	-0.60473	0.391637	1	-0.239601	0.000118617	0.00408106	0.844332	0.00011455	0.00197408	0.844332
FBXO22	7.42612e-05	0.00745423	-0.938594	0.307624	1	0.285841	0.00297531	0.0214678	0.652753	3.23051e-05	0.0010274	0.652753
FBXO25	0.00036255	0.0109796	-0.712913	0.669482	1	0.100908	0.000963519	0.0108847	0.612005	6.25547e-05	0.00141178	0.612005
FBXO33	0.00312472	0.0265561	-0.42557	0.495375	1	0.116113	0.0206522	0.0764202	0.309457	0.00302692	0.017167	0.309457
FBXO4	0.00618387	0.0376468	-0.502468	0.728504	1	-0.0752624	0.000684612	0.0089234	0.57773	0.000401084	0.00436781	0.57773
FBXO5	0.010284	0.0501152	-0.524081	0.591922	1	0.129439	0.0375569	0.112962	0.394642	0.0111861	0.0420994	0.394642
FBXW5	0.0128278	0.0568022	-0.415645	0.474878	1	-0.141132	0.000324848	0.00616828	0.556777	0.000334005	0.00387669	0.556777
FCER1G	0.000948511	0.0153838	-1.34989	0.42837	1	0.382503	0.0106487	0.0487599	0.967386	0.000609331	0.00572309	0.967386
FCGR1A	0.00951406	0.0478446	-1.56521	0.684819	1	0.289744	0.0227129	0.0810055	1.27547	0.0070324	0.0305011	1.27547
FCGR2B	0.0184921	0.0704538	-1.03118	0.98092	1	-0.0123807	0.0101581	0.0472343	1.04356	0.00669832	0.0294566	1.04356
FCGRT	0.00717732	0.0405392	-0.69084	0.68025	1	-0.125237	0.000616118	0.00844035	0.816076	0.000381644	0.00421697	0.816076
FDX1	0.000786662	0.014368	-0.891242	0.782803	1	0.0865206	0.00108284	0.0116834	0.804721	0.000120808	0.00203344	0.804721
FDX2	0.0125035	0.055948	-0.564181	0.398997	1	-0.225117	0.00016323	0.00464622	0.789299	0.000171275	0.0024944	0.789299
FEN1	0.000737643	0.014055	-0.6264	0.945517	1	0.0149893	0.000384069	0.00664001	0.611411	5.5648e-05	0.00132547	0.611411
FGFR1OP2	0.00106959	0.0161938	-0.75009	0.57744	1	0.151058	0.00485136	0.0290746	0.599032	0.000455046	0.0047175	0.599032
FIBP	0.0086697	0.0454076	-0.528182	0.618163	1	-0.118595	0.000528362	0.00780871	0.646777	0.000391265	0.00427803	0.646777
FIS1	0.000910916	0.0150696	-0.951151	0.878767	1	-0.0517279	0.0001628	0.00464278	1.00288	3.04548e-05	0.000995881	1.00288
FKBP11	0.0293056	0.092609	-1.04729	0.290749	1	-0.600361	0.000217975	0.00522327	1.64765	0.000279951	0.00344981	1.64765
FKBP2	0.00723593	0.0406755	-0.798082	0.262189	1	-0.393973	1.51934e-05	0.00265014	1.19205	1.2706e-05	0.000668793	1.19205
FKBP3	0.000321051	0.0105063	-0.759369	0.355147	1	0.23079	0.00695187	0.0369535	0.528579	0.000205927	0.00284481	0.528579
FKBPL	0.000298369	0.010308	-0.653213	0.691294	1	-0.0845967	1.0499e-05	0.00235063	0.737809	1.62001e-06	0.000406721	0.737809
FLAD1	0.00083108	0.0145999	-0.565675	0.867319	1	0.0334246	0.000691393	0.00894082	0.53225	9.64131e-05	0.00180093	0.53225
FRG1	0.00186273	0.0207572	-0.606516	0.370457	1	0.206472	0.0269823	0.0908333	0.400043	0.00219102	0.0136422	0.400043
FTCDNL1	0.000411964	0.0114918	-1.1086	0.251726	1	0.425067	0.0193632	0.0732561	0.683533	0.000454527	0.0047175	0.683533
FTH1	0.0170272	0.0669084	-0.881175	0.900915	1	0.0543756	0.0157764	0.0639787	0.826799	0.00879609	0.0353652	0.826799
FTL	0.00160564	0.0192921	-1.32509	0.850288	1	0.093756	0.00157212	0.0146569	1.23133	0.000270898	0.00337918	1.23133
FUCA2	0.00723706	0.0406755	-0.516412	0.735958	1	0.0766764	0.0136756	0.0580815	0.439736	0.00437188	0.0219805	0.439736
FUNDC1	9.29105e-05	0.00795465	-0.886591	0.668287	1	0.114872	0.000247394	0.00543518	0.771719	7.55323e-06	0.000532421	0.771719
FUNDC2	0.00214449	0.0220485	-0.780424	0.791897	1	-0.0793253	0.000266256	0.00563332	0.859749	8.46468e-05	0.00166461	0.859749
FUOM	0.000589694	0.0130133	-1.31713	0.823743	1	-0.100926	6.63287e-05	0.00353262	1.41805	1.07143e-05	0.000632603	1.41805
FXN	0.0281864	0.0901633	-0.38732	0.853585	1	-0.0385196	0.00925657	0.0442878	0.42584	0.00881002	0.0353935	0.42584
FXYD2	0.00361818	0.0281249	-1.06621	0.724036	1	-0.15271	0.000331868	0.0062201	1.21892	0.0001455	0.0022659	1.21892
FZD2	0.00404816	0.0297958	-0.809498	0.735037	1	-0.112605	0.000413229	0.00688374	0.922103	0.000188056	0.00264365	0.922103
FZD3	0.0426065	0.114396	-0.643363	0.43246	1	-0.294482	0.00143635	0.0138209	0.937845	0.00223664	0.0138564	0.937845
GABARAP	0.00254344	0.0238763	-0.840353	0.940444	1	-0.024601	0.000809526	0.00980891	0.864954	0.000233404	0.00304475	0.864954
GADD45G	0.0046158	0.032305	-0.718748	0.894511	1	0.0397618	0.00391704	0.0256739	0.678987	0.00124746	0.00913883	0.678987
GADD45GIP1	0.000541346	0.0128483	-0.985968	0.938864	1	-0.0258478	0.000129279	0.00428692	1.01182	1.73568e-05	0.000760332	1.01182
GALK1	0.00351548	0.0279225	-0.618672	0.687794	1	-0.100705	0.000252272	0.0054693	0.719377	0.000116168	0.00198681	0.719377
GALK2	0.0249182	0.083821	-0.467892	0.708556	1	-0.0921999	0.00381223	0.0252924	0.560092	0.00396169	0.0205794	0.560092
GBGT1	0.0190822	0.0719595	-0.500506	0.933356	1	-0.0211114	0.00845106	0.0418803	0.521618	0.00622998	0.0281164	0.521618
GDE1	0.0142616	0.0602212	-0.407335	0.776367	1	0.0558339	0.0226158	0.0807792	0.351501	0.0104588	0.0400873	0.351501
GDI2	0.00105518	0.0160137	-0.557077	0.388154	1	0.173577	0.0150576	0.0619341	0.383499	0.000967235	0.00774463	0.383499
GDPD1	0.00579351	0.0364541	-0.615414	0.56335	1	0.152375	0.0258186	0.0883029	0.463039	0.00558154	0.025976	0.463039
GEMIN2	0.00171685	0.0198427	-0.548999	0.610217	1	0.105443	0.00634302	0.0345496	0.443556	0.000853757	0.00711281	0.443556
GEMIN7	0.0335646	0.0995897	-0.45407	0.156068	1	-0.35788	4.06394e-05	0.00307847	0.81195	7.56707e-05	0.00157753	0.81195
GFER	0.000385958	0.0111317	-1.10006	0.549201	1	-0.219468	4.39702e-06	0.00174095	1.31953	7.69437e-07	0.000371532	1.31953
GGCT	0.00163639	0.0194796	-0.662391	0.710533	1	0.0922939	0.00348214	0.0238513	0.570097	0.000520149	0.00516718	0.570097
GGCX	0.00381078	0.0288995	-0.425223	0.349305	1	-0.162713	1.60891e-05	0.00271177	0.587936	1.19181e-05	0.000657076	0.587936
GGH	8.91781e-05	0.00795465	-1.21478	0.848552	1	0.069948	6.85717e-05	0.00354524	1.14484	2.70605e-06	0.000408307	1.14484
GGPS1	0.000313705	0.0105063	-0.623941	0.335572	1	0.197171	0.00789064	0.0400829	0.42677	0.000228428	0.00301012	0.42677
GHITM	0.00428142	0.0309234	-0.613743	0.924722	1	0.0240066	0.00308064	0.0219892	0.589737	0.000989656	0.00788233	0.589737
GIMAP2	0.000536394	0.0128052	-0.805151	0.669029	1	0.117548	0.0014356	0.0138209	0.687603	0.000110573	0.00193003	0.687603
GLA	0.00754921	0.0417518	-0.50628	0.729156	1	0.077579	0.0147245	0.0608814	0.428701	0.00476503	0.0232959	0.428701
GLIPR1	0.00222248	0.0222452	-0.888272	0.56708	1	0.196569	0.0102294	0.0474338	0.691703	0.00132563	0.00947172	0.691703
GLMP	0.000569293	0.0129381	-0.784686	0.757292	1	0.0832157	0.000895446	0.0103644	0.701471	8.26836e-05	0.00164758	0.701471
GLO1	0.00493778	0.033323	-0.501825	0.867888	1	0.0351142	0.00482577	0.0289536	0.466711	0.00156731	0.0106847	0.466711
GLRX	0.000416127	0.0115676	-1.28643	0.696497	1	0.168114	0.000938696	0.0106999	1.11832	6.30833e-05	0.00141795	1.11832
GLRX2	0.000939266	0.0153314	-0.734301	0.781	1	-0.0729834	8.82889e-05	0.003669	0.807284	1.96104e-05	0.00081032	0.807284
GLRX3	0.000614835	0.0131806	-0.654503	0.627452	1	0.109663	0.00211603	0.0174983	0.544841	0.000167781	0.00245452	0.544841
GMFG	0.00547731	0.0352376	-1.13636	0.865755	1	0.0817924	0.00544857	0.0312194	1.05457	0.00173464	0.0115812	1.05457
GNA15	0.0211413	0.0765874	-0.687552	0.640832	1	-0.164507	0.00206452	0.0172339	0.852059	0.00205765	0.0130756	0.852059
GNAI3	0.000209039	0.00915755	-0.428314	0.201682	1	0.174441	0.0178658	0.069502	0.253873	0.000275358	0.00341242	0.253873
GNG10	0.000100295	0.00795465	-1.27975	0.273193	1	0.42631	0.00516221	0.0300508	0.853436	5.21408e-05	0.00128739	0.853436
GNG5	0.000812134	0.0145239	-0.818736	0.708105	1	0.10825	0.00173028	0.0155982	0.710486	0.000175432	0.00253171	0.710486
GNGT2	0.00120557	0.016926	-1.16735	0.648936	1	0.193921	0.00364773	0.0245705	0.973425	0.000402257	0.00437107	0.973425
GNL2	0.00471327	0.0325488	-0.385409	0.517463	1	0.104418	0.0263879	0.0894748	0.280991	0.00493387	0.0237568	0.280991
GNPTG	0.0175609	0.0681071	-0.374962	0.384023	1	-0.16253	0.000241724	0.00540392	0.537491	0.000310372	0.00368741	0.537491
GOLGA5	0.008415	0.0445865	-0.411136	0.763423	1	0.0555382	0.0139818	0.0589786	0.355598	0.00507194	0.0242181	0.355598
GOLT1B	0.000999418	0.0158297	-0.64729	0.603962	1	0.120659	0.00390821	0.0256343	0.526631	0.000379843	0.00421067	0.526631
GON7	0.000371936	0.011062	-0.765539	0.705869	1	0.0959209	0.000796966	0.00968803	0.669619	5.5557e-05	0.00132547	0.669619
GPANK1	0.0368169	0.105187	-0.393888	0.356989	1	-0.205413	0.000610494	0.00841711	0.599301	0.00102668	0.00809396	0.599301
GPN1	0.00501998	0.0336285	-0.455263	0.950295	1	-0.0119603	0.00191066	0.0164241	0.467224	0.00079408	0.00676929	0.467224
GPN3	0.0352123	0.102323	-0.452773	0.876425	1	-0.0395236	0.0135716	0.0578347	0.492297	0.0135	0.0475929	0.492297
GPR132	0.0107563	0.0512037	-0.583918	0.701195	1	0.103862	0.0238143	0.0836802	0.480055	0.00855073	0.0347314	0.480055
GPR155	0.000109577	0.00796144	-0.893732	0.121474	1	0.423176	0.0282148	0.0933687	0.470556	0.000152009	0.00232723	0.470556
GPR160	0.023745	0.0818825	-0.77764	0.459172	1	-0.300763	0.000718899	0.00916225	1.0784	0.000854792	0.00711707	1.0784
GPR183	0.000104394	0.00795465	-1.30207	0.498146	1	0.268788	0.000902403	0.0104208	1.03328	1.89157e-05	0.000795269	1.03328
GPR34	0.000740047	0.014055	-1.2302	0.442657	1	0.330982	0.00783876	0.0399411	0.899221	0.000415421	0.00446309	0.899221
GPR65	0.000714937	0.0138723	-1.16911	0.366254	1	0.369115	0.0125871	0.0549519	0.799992	0.000536332	0.00528925	0.799992
GPR85	0.00906856	0.0465781	-0.745337	0.56913	1	-0.191765	0.000397141	0.00676904	0.937103	0.000315717	0.00372816	0.937103
GRSF1	0.00359571	0.0281156	-0.347549	0.403491	1	0.117955	0.0381936	0.114129	0.229594	0.00497979	0.0239126	0.229594
GSDMD	0.0457515	0.119346	-0.353874	0.31286	1	-0.211402	0.000578453	0.00816905	0.565276	0.00109075	0.00842557	0.565276
GSTK1	0.0223188	0.0787477	-0.439263	0.581168	1	-0.12542	0.00153904	0.014457	0.564682	0.00173908	0.0115951	0.564682
GSTO1	0.00253834	0.0238763	-1.03702	0.668159	1	0.174151	0.00676432	0.036252	0.862867	0.0011053	0.00848492	0.862867
GSTP1	0.00942806	0.0475738	-0.61157	0.435167	1	-0.217399	0.000147995	0.0044602	0.828969	0.000130545	0.0021217	0.828969
GSTZ1	0.0322722	0.0974476	-0.521591	0.823573	1	-0.0642152	0.00950727	0.045203	0.585806	0.00963016	0.0378184	0.585806
GTF2A2	0.000529253	0.012731	-0.817835	0.942343	1	0.0201813	0.000268249	0.00565404	0.797654	3.11407e-05	0.00101346	0.797654
GTF2B	0.00138324	0.018056	-0.730548	0.871568	1	0.0436583	0.0011888	0.012231	0.686889	0.000205049	0.00283847	0.686889
GTF2E2	0.00116497	0.016668	-0.577509	0.699277	1	0.0812225	0.00263243	0.0199637	0.496286	0.000332131	0.00386154	0.496286
GTF2F2	0.00203796	0.0215602	-0.630809	0.668166	1	0.103646	0.00547186	0.031298	0.527163	0.000853655	0.00711281	0.527163
GTF2H5	0.000336072	0.010706	-1.0449	0.58224	1	0.18956	0.00155391	0.0145691	0.85534	7.67678e-05	0.0015826	0.85534
GTF3A	0.000829447	0.0145999	-0.933924	0.684442	1	-0.134267	3.74693e-05	0.00303819	1.06819	8.31498e-06	0.00055775	1.06819
GTF3C6	0.000216134	0.00928835	-0.98294	0.827648	1	0.0683989	0.000206586	0.00510405	0.914541	1.25309e-05	0.000668793	0.914541
GTPBP8	0.00684511	0.0397194	-0.434477	0.384122	1	-0.165104	5.66773e-05	0.00342822	0.599581	5.14378e-05	0.0012834	0.599581
GTSF1	0.000106442	0.00795465	-1.479	0.579681	1	-0.248496	1.01905e-06	0.00130894	1.72749	1.07226e-07	0.000112009	1.72749
GUK1	0.0357589	0.103299	-0.679068	0.750674	1	-0.121533	0.00760499	0.0392192	0.8006	0.00834041	0.0341766	0.8006
GYG1	0.00698141	0.0400332	-0.33	0.761915	1	0.0438231	0.0116662	0.0521766	0.286177	0.00395747	0.020575	0.286177
GZMA	0.00157715	0.0191119	-1.65239	0.898456	1	0.0788918	0.00117714	0.0121779	1.5735	0.000222468	0.00297643	1.5735
GZMB	0.0201941	0.0744252	-1.34633	0.963059	1	0.0317433	0.0144735	0.0602421	1.31458	0.00929403	0.0368716	1.31458
GZMK	0.00101493	0.0158444	-1.80347	0.794935	1	-0.168598	0.000106776	0.00392059	1.97207	2.53472e-05	0.000891627	1.97207
HADHB	0.00934694	0.0473215	-0.321152	0.597868	1	0.0770827	0.0332373	0.104393	0.244069	0.00989979	0.0385429	0.244069
HAT1	0.000514713	0.0125665	-0.805219	0.365542	1	0.248093	0.00959638	0.0454468	0.557125	0.000371991	0.00414064	0.557125
HAUS1	0.000105749	0.00795465	-0.949559	0.340876	1	0.275792	0.00303859	0.0218147	0.673767	4.47492e-05	0.00119797	0.673767
HAUS4	0.0466054	0.12066	-0.318481	0.251895	1	-0.21675	0.000309358	0.00598784	0.535231	0.00063476	0.00585991	0.535231
HAX1	0.00603442	0.0371629	-0.736355	0.267578	1	-0.351539	1.21581e-05	0.00249836	1.08789	9.70894e-06	0.000610397	1.08789
HCCS	0.00575736	0.0362931	-0.551287	0.86336	1	-0.0406112	0.00139049	0.0135268	0.591899	0.000670822	0.00604901	0.591899
HCST	0.00782028	0.0425883	-1.13764	0.903567	1	-0.0612706	0.00250931	0.0194228	1.19891	0.00124806	0.00913883	1.19891
HDAC2	0.00434506	0.0311505	-0.396114	0.407003	1	0.136218	0.0437957	0.12528	0.259895	0.00621259	0.0280472	0.259895
HDDC2	0.00208203	0.0217913	-0.834784	0.797491	1	0.0822803	0.00277554	0.020591	0.752503	0.000517518	0.00515992	0.752503
HDDC3	0.0328853	0.0985253	-0.551337	0.150927	1	-0.438516	3.56468e-05	0.00300408	0.989853	6.05314e-05	0.00138852	0.989853
HDHD2	0.00712325	0.0404002	-0.584487	0.509973	1	0.169212	0.0393411	0.116261	0.415275	0.00843441	0.0344371	0.415275
HEATR5A	0.00237643	0.023003	-0.58701	0.442482	1	-0.17552	2.10135e-05	0.00282803	0.76253	1.07125e-05	0.000632603	0.76253
HEMK1	0.0121434	0.0551106	-0.471871	0.497144	1	-0.151076	0.000354972	0.00643527	0.622947	0.000346443	0.00395859	0.622947
HENMT1	0.000327078	0.0106368	-0.77272	0.588782	1	0.137395	0.0014648	0.0139934	0.635325	7.72021e-05	0.0015826	0.635325
HEXA	0.0370238	0.105512	-0.350003	0.705737	1	-0.0749391	0.00632854	0.0345244	0.424942	0.00771921	0.0324638	0.424942
HEXB	0.000899255	0.0150357	-0.856943	0.508696	1	0.201714	0.0061947	0.0340259	0.655229	0.000452133	0.00471045	0.655229
HIGD1A	0.00782058	0.0425883	-0.736164	0.799476	1	0.0831459	0.0109676	0.0498958	0.653018	0.00386017	0.0202084	0.653018
HIGD2A	0.00223301	0.0222546	-0.854598	0.841438	1	-0.0661237	0.000382827	0.00663891	0.920722	0.000116313	0.00198681	0.920722
HIKESHI	0.000636834	0.0133518	-0.872661	0.824032	1	0.0671767	0.000676871	0.00888989	0.805485	7.25777e-05	0.00154724	0.805485
HINT1	0.0003779	0.011062	-1.08702	0.971951	1	-0.0127137	0.000105333	0.00391105	1.09974	1.121e-05	0.00064599	1.09974
HINT2	0.0268906	0.087921	-0.61142	0.342189	1	-0.310228	0.000320473	0.00610841	0.921648	0.000448758	0.00469496	0.921648
HLA-DMA	0.00304759	0.0261855	-1.0775	0.8271	1	-0.0939364	0.000514225	0.00772444	1.17143	0.0001803	0.0025746	1.17143
HLA-DMB	0.00135333	0.0180104	-1.28296	0.960933	1	-0.0231926	0.000435481	0.00709284	1.30615	8.90386e-05	0.00171558	1.30615
HLA-DPA1	0.00136192	0.0180104	-1.37791	0.98319	1	0.0107209	0.000611859	0.00841778	1.36719	0.000117421	0.0019932	1.36719
HLA-DPB1	0.00303838	0.0261713	-1.29556	0.852036	1	-0.0964228	0.000595711	0.00832824	1.39199	0.000203691	0.00282254	1.39199
HLA-DQA1	0.0127996	0.0567936	-1.39477	0.762123	1	-0.200574	0.00214032	0.0176134	1.59534	0.00152345	0.0104592	1.59534
HLA-DQB1	0.0139265	0.0594198	-1.16463	0.87749	1	-0.0863361	0.00439765	0.0274408	1.25096	0.0028747	0.0165275	1.25096
HLA-DRA	0.00195773	0.0211596	-1.40971	0.849797	1	0.101958	0.00195252	0.0166459	1.30775	0.000371843	0.00414064	1.30775
HLA-DRB1	0.00428524	0.0309335	-1.16122	0.94439	1	0.0335356	0.00278158	0.0206009	1.12768	0.000875429	0.00723125	1.12768
HM13	0.0193756	0.072555	-0.445744	0.918761	1	-0.0229938	0.00801937	0.0404764	0.468738	0.00607822	0.027608	0.468738
HMBS	0.0050161	0.0336285	-0.600093	0.613228	1	-0.127737	0.000241652	0.00540392	0.72783	0.000142032	0.00223755	0.72783
HMGB1	0.00853809	0.0449584	-0.439114	0.619463	1	0.0980581	0.0276366	0.0921263	0.341056	0.00802368	0.0333576	0.341056
HMGB3	0.00840304	0.0445416	-0.835791	0.873874	1	0.05953	0.00834121	0.0414867	0.776261	0.00335573	0.0183401	0.776261
HMGN1	0.00148778	0.0186493	-0.708	0.62026	1	0.130578	0.00521287	0.0302384	0.577422	0.000628825	0.00582492	0.577422
HMGN3	0.000769336	0.0142345	-0.598614	0.910545	1	0.0236426	0.000495853	0.00757448	0.574971	6.92026e-05	0.0015001	0.574971
HMGN4	0.00302824	0.0261191	-0.596328	0.791945	1	0.0627387	0.00423529	0.0268182	0.53359	0.000970131	0.00774684	0.53359
HMOX2	0.0342224	0.100768	-0.404663	0.394505	1	-0.192394	0.000754237	0.00943928	0.597057	0.00118792	0.00890695	0.597057
HNMT	2.05724e-05	0.00570128	-1.37408	0.200374	1	0.488607	0.00309207	0.0220242	0.885478	8.58692e-06	0.000563328	0.885478
HNRNPC	0.00381052	0.0288995	-0.576576	0.62649	1	0.114689	0.0124489	0.0545551	0.461887	0.00246005	0.0148067	0.461887
HOXB2	9.86594e-05	0.00795465	-0.709854	0.871044	1	0.03497	6.59688e-05	0.00353262	0.674884	3.02528e-06	0.000423534	0.674884
HOXB6	0.0215701	0.0774771	-0.624514	0.879563	1	-0.0486773	0.00756377	0.0390708	0.673192	0.00610383	0.0276758	0.673192
HPF1	0.00292757	0.0256747	-0.496869	0.437877	1	0.153187	0.0266539	0.0900991	0.343682	0.00329918	0.0181459	0.343682
HPRT1	0.00215812	0.0220485	-0.721456	0.579567	1	0.15407	0.00932882	0.0445381	0.567387	0.00125952	0.00918094	0.567387
HPSE	0.000110561	0.00796144	-1.02738	0.123523	1	0.484088	0.0276468	0.0921397	0.543296	0.000143589	0.00224645	0.543296
HSBP1	5.3451e-05	0.00702472	-1.09787	0.502601	1	0.215446	0.000463506	0.00731682	0.882424	6.95676e-06	0.000529687	0.882424
HSCB	0.000473619	0.0121729	-0.72173	0.678362	1	-0.101157	1.71806e-05	0.00274672	0.822887	3.13882e-06	0.000424912	0.822887
HSD17B10	0.0223686	0.0788161	-0.546644	0.478618	1	-0.200505	0.000761409	0.00948642	0.747149	0.000918113	0.00745683	0.747149
HSD17B11	0.00357485	0.0280684	-0.629203	0.593476	1	0.136334	0.0138816	0.0586408	0.49287	0.00249043	0.0149051	0.49287
HSD17B14	0.0246151	0.0832303	-0.607163	0.521131	1	-0.204883	0.00118722	0.012231	0.812047	0.00141485	0.00994316	0.812047
HSP90AA1	0.00014215	0.00847559	-0.841479	0.118623	1	0.408218	0.0346867	0.107283	0.433261	0.000216335	0.00293725	0.433261
HSPA8	0.000581351	0.0130077	-0.727964	0.358192	1	0.229934	0.0111601	0.0505461	0.498029	0.000460601	0.00475657	0.498029
HSPB11	0.000216396	0.00928835	-0.73907	0.980864	1	-0.00566375	5.85754e-05	0.00346599	0.744734	4.91862e-06	0.000510356	0.744734
HSPE1	0.000286283	0.0102881	-1.0989	0.70974	1	0.133336	0.000589636	0.00825858	0.965569	3.3676e-05	0.0010441	0.965569
HSPH1	0.00272751	0.0247819	-0.609007	0.424423	1	0.191993	0.0270062	0.0908729	0.417015	0.0030269	0.017167	0.417015
HTATIP2	0.00150232	0.018721	-0.794059	0.591421	1	0.158781	0.00618635	0.0340174	0.635278	0.000701723	0.00622016	0.635278
HTRA2	0.04755	0.122089	-0.304161	0.24112	1	-0.212715	0.000280798	0.00572305	0.516876	0.000592493	0.00561868	0.516876
HYLS1	0.0070368	0.0402023	-0.528472	0.836939	1	-0.0476616	0.00153641	0.0144497	0.576133	0.000856335	0.00712555	0.576133
IAH1	0.00383893	0.0289651	-0.636399	0.868011	1	0.043257	0.00367192	0.0246449	0.593142	0.00104102	0.00816216	0.593142
ID2	0.0129686	0.0570871	-0.463647	0.763532	1	-0.0663822	0.00219283	0.0178967	0.530029	0.0016702	0.0112204	0.530029
IDH2	0.0183914	0.0701911	-0.721597	0.568647	1	-0.206314	0.0010789	0.0116697	0.927911	0.00107721	0.00836383	0.927911
IDI1	0.0170056	0.0668688	-0.43009	0.962081	1	0.0101293	0.0119906	0.0531995	0.419961	0.00755512	0.031974	0.419961
IER3IP1	0.000366712	0.0109796	-0.884115	0.803349	1	0.0730666	0.000425568	0.0069998	0.811049	3.31197e-05	0.00103968	0.811049
IFI27	0.000328641	0.0106604	-1.32368	0.35244	1	0.405284	0.00721263	0.0378901	0.9184	0.000186872	0.00263794	0.9184
IFI27L1	0.00603802	0.0371671	-0.742216	0.367668	1	-0.287711	3.94714e-05	0.00307847	1.02993	2.99474e-05	0.000987089	1.02993
IFI27L2	7.07856e-05	0.00733643	-1.35941	0.88364	1	0.0592087	4.17096e-05	0.0031119	1.30021	1.50932e-06	0.000406721	1.30021
IFNAR2	0.025671	0.0855602	-0.65503	0.570645	1	-0.196869	0.00175348	0.0156942	0.851899	0.00200622	0.0128386	0.851899
IFT22	0.00483274	0.0330162	-0.654839	0.933972	1	0.0227636	0.00336348	0.0232831	0.632075	0.00115632	0.00875637	0.632075
IFT43	0.0218076	0.0778727	-0.44348	0.67671	1	-0.0953	0.00265591	0.0200211	0.53878	0.00273266	0.0159266	0.53878
IFT52	0.0375915	0.106296	-0.330844	0.750733	1	-0.0597595	0.00810273	0.0407464	0.390603	0.00955794	0.0376218	0.390603
IGBP1	0.011615	0.0537456	-0.505223	0.574478	1	-0.132907	0.000587775	0.00824345	0.63813	0.000513899	0.00513137	0.63813
IKBIP	9.5472e-05	0.00795465	-0.615773	0.401099	1	0.156707	0.00172303	0.0155702	0.459066	3.16491e-05	0.00101365	0.459066
IL10	0.0020313	0.0215456	-0.910875	0.707722	1	0.130773	0.00439048	0.0274189	0.780102	0.000703834	0.00622769	0.780102
IL10RB	0.000865587	0.0148352	-0.60258	0.375536	1	0.189585	0.0138693	0.0586054	0.412995	0.000770807	0.00662496	0.412995
IL12RB1	0.0482616	0.122973	-0.457824	0.34096	1	-0.260848	0.000821845	0.00990939	0.718671	0.00147323	0.0102499	0.718671
IL18	0.00407164	0.0298996	-1.1022	0.740272	1	0.150399	0.00749258	0.0388368	0.951799	0.0017306	0.0115635	0.951799
IL21R	0.0048055	0.0329006	-1.25208	0.643963	1	0.242636	0.0142471	0.0595476	1.00944	0.00300354	0.0171017	1.00944
IL7	0.000874944	0.0148917	-1.19416	0.786315	1	0.114915	0.00119906	0.0123028	1.07925	0.00014034	0.00221955	1.07925
ILF2	0.000425858	0.0115754	-0.589008	0.943984	1	0.013889	0.000207632	0.00510405	0.575119	2.26066e-05	0.000859698	0.575119
IMMP1L	0.0116829	0.053903	-0.689923	0.787018	1	-0.0873145	0.00218758	0.0178829	0.777237	0.0015424	0.0105679	0.777237
IMP3	0.0139753	0.0595668	-0.500477	0.362993	1	-0.219012	0.000138655	0.00436958	0.719489	0.000158202	0.00238961	0.719489
IMP4	0.00773282	0.0423162	-0.574555	0.556537	1	-0.149974	0.000292221	0.00582139	0.72453	0.00021653	0.00293725	0.72453
IMPDH2	0.0217708	0.0778139	-0.408933	0.7974	1	-0.0541065	0.00508934	0.0298012	0.46304	0.00462548	0.0228163	0.46304
ING2	0.00342864	0.0274755	-0.675625	0.965466	1	-0.0118117	0.0013319	0.0131616	0.687436	0.000446189	0.00468129	0.687436
INIP	0.00217158	0.0220485	-0.621787	0.305927	1	0.24566	0.0457485	0.129239	0.376127	0.0033286	0.0182708	0.376127
INSIG1	0.00208022	0.0217913	-0.547639	0.878534	1	0.0321459	0.00178524	0.0158376	0.515493	0.000390484	0.00427293	0.515493
IPO11	0.0120486	0.0547951	-0.442206	0.629798	1	0.100428	0.0366356	0.111065	0.341777	0.0126601	0.0457284	0.341777
IRF8	0.00916502	0.046847	-0.791436	0.674334	1	0.150926	0.0229862	0.0817274	0.640511	0.00715722	0.0308211	0.640511
ISCA2	0.00400544	0.0296525	-0.759213	0.60457	1	-0.161478	0.000167721	0.00467683	0.92069	8.67356e-05	0.00168564	0.92069
ISCU	0.00107417	0.0162036	-0.683909	0.746565	1	-0.0799213	8.20699e-05	0.00366507	0.763831	2.01212e-05	0.000811007	0.763831
ISG20	0.0254532	0.0850536	-1.03753	0.391876	1	-0.470123	0.000463097	0.00731682	1.50765	0.000554327	0.00541949	1.50765
ISOC2	0.00108631	0.0162923	-0.780727	0.580534	1	-0.15612	2.36132e-05	0.00283372	0.936847	6.83438e-06	0.000529687	0.936847
ITFG1	0.0178977	0.0687647	-0.380553	0.997628	1	-0.000565131	0.0105784	0.0485566	0.381118	0.00717725	0.0308632	0.381118
ITGAE	0.0119312	0.0545358	-0.600809	0.65553	1	-0.126008	0.00103804	0.0114327	0.726817	0.000835876	0.00702417	0.726817
ITGB3BP	0.0132121	0.0576616	-0.557592	0.773194	1	-0.0766217	0.00237589	0.0187579	0.634214	0.00179199	0.0118246	0.634214
ITLN1	4.56036e-05	0.00651608	-1.92724	0.151015	1	0.802072	0.0104207	0.0480012	1.12517	2.88734e-05	0.000967896	1.12517
ITPA	0.000212119	0.00922906	-0.634248	0.441435	1	0.155853	0.00259912	0.0198152	0.478396	8.0609e-05	0.00162895	0.478396
JAGN1	0.0153943	0.0630616	-0.433763	0.848839	1	-0.0403389	0.00429377	0.0270628	0.474102	0.00323388	0.0179247	0.474102
JCHAIN	0.00213182	0.0220067	-2.4809	0.97662	1	0.0279967	0.00105982	0.0115784	2.4529	0.000319538	0.00376817	2.4529
JKAMP	3.47429e-05	0.00616854	-0.583945	0.104344	1	0.270925	0.0168094	0.0666378	0.31302	4.87515e-05	0.00124913	0.31302
JMJD4	0.0279717	0.0897917	-0.462561	0.435056	1	-0.194189	0.000763541	0.00948934	0.65675	0.00107046	0.00832572	0.65675
JOSD2	0.00108984	0.016326	-0.792699	0.977425	1	-0.00811994	0.000373968	0.00656882	0.800819	6.93444e-05	0.0015001	0.800819
JSRP1	0.00690711	0.039859	-1.55257	0.639184	1	-0.318581	0.00044724	0.00717309	1.87115	0.000278241	0.00343497	1.87115
JTB	0.00299352	0.0259603	-0.760236	0.365041	1	-0.274322	1.32568e-05	0.00259989	1.03456	7.34219e-06	0.000532421	1.03456
KBTBD3	0.029853	0.0933452	-0.593838	0.724249	1	-0.113856	0.0051691	0.030052	0.707695	0.00569732	0.0263553	0.707695
KDELR1	0.0420739	0.113554	-0.260409	0.499063	1	-0.102396	0.00225794	0.0182002	0.362805	0.00361237	0.0192752	0.362805
KIAA1143	0.00180546	0.020436	-0.629274	0.36969	1	0.213996	0.026443	0.0895602	0.415278	0.00209725	0.0132652	0.415278
KIAA2013	0.0203097	0.0746139	-0.293385	0.626098	1	-0.072834	0.00178413	0.0158376	0.366219	0.00194244	0.0125672	0.366219
KIFC1	0.0215758	0.0774771	-0.563413	0.999955	1	1.64794e-05	0.013442	0.0573978	0.563397	0.00956983	0.0376468	0.563397
KLHDC3	0.0150283	0.0622726	-0.445001	0.585405	1	-0.11804	0.000907419	0.0104557	0.563041	0.000881194	0.00725601	0.563041
KLRB1	0.00458255	0.0322262	-1.53927	0.831911	1	-0.136215	0.000877162	0.0102637	1.67549	0.0003812	0.00421549	1.67549
KLRC1	0.00118982	0.0168027	-1.5217	0.270805	1	0.610459	0.0380182	0.113832	0.911242	0.00155084	0.010615	0.911242
KPNA2	0.000178046	0.00868547	-0.832252	0.316083	1	0.263247	0.00575011	0.0323904	0.569004	0.000107348	0.00190557	0.569004
KRCC1	0.00450182	0.0318654	-0.581748	0.513933	1	0.158079	0.0257646	0.088175	0.423669	0.00448875	0.0223612	0.423669
KRTCAP2	0.00866583	0.0454076	-0.664999	0.388093	1	-0.25855	8.4565e-05	0.00366507	0.923549	7.37653e-05	0.00156031	0.923549
KTI12	0.00104772	0.0159627	-0.572157	0.915141	1	0.0219767	0.000682596	0.00891934	0.55018	0.00011477	0.00197515	0.55018
LAGE3	0.000830702	0.0145999	-0.938649	0.57078	1	-0.188178	1.50965e-05	0.00265014	1.12683	3.798e-06	0.000439235	1.12683
LAMP5	0.00968186	0.048421	-1.7495	0.740031	1	-0.265113	0.00131635	0.013051	2.01462	0.00089562	0.00733115	2.01462
LAMTOR1	0.0186274	0.0708848	-0.565617	0.712195	1	-0.104867	0.00263408	0.0199661	0.670484	0.00238998	0.0144891	0.670484
LAMTOR2	0.00060224	0.013079	-0.964333	0.759154	1	-0.101899	4.31497e-05	0.0031119	1.06623	7.5669e-06	0.000532421	1.06623
LAMTOR3	0.00183819	0.020628	-0.681272	0.493866	1	0.176948	0.0129446	0.0559109	0.504324	0.00136857	0.00968972	0.504324
LAMTOR4	0.00492601	0.0332965	-0.831476	0.614597	1	-0.17607	0.000238822	0.00539584	1.00755	0.000130772	0.0021217	1.00755
LAMTOR5	0.00164087	0.0194796	-0.797173	0.995093	1	-0.00184143	0.000667375	0.00880613	0.799015	0.000147143	0.00227822	0.799015
LARP7	0.00023972	0.00955709	-0.816135	0.1224	1	0.405953	0.0466093	0.130857	0.410182	0.000411099	0.00443883	0.410182
LCMT1	0.00693367	0.0399237	-0.441746	0.688534	1	0.0775121	0.0163224	0.0654848	0.364234	0.00490725	0.0237152	0.364234
LDHB	0.0191068	0.0719996	-0.76317	0.94786	1	-0.0251849	0.00904932	0.0436763	0.788355	0.00636453	0.0285057	0.788355
LENG1	0.0425569	0.114371	-0.325482	0.161476	1	-0.265298	6.96421e-05	0.00354524	0.59078	0.00015407	0.0023475	0.59078
LEPROTL1	0.000892928	0.0150357	-0.845522	0.631133	1	-0.144501	2.74297e-05	0.00290386	0.990023	6.79891e-06	0.000529687	0.990023
LGALS1	0.0016963	0.0197513	-0.968778	0.454854	1	0.272788	0.0150406	0.0618812	0.695989	0.00131871	0.00944007	0.695989
LGALS2	0.000150069	0.00850264	-2.02726	0.686784	1	0.254926	0.000352967	0.00641585	1.77233	1.48415e-05	0.000712172	1.77233
LILRA4	0.000207926	0.00915755	-1.89184	0.775601	1	0.171515	0.000282673	0.00573242	1.72033	1.7069e-05	0.000757016	1.72033
LIME1	0.00960818	0.0481469	-1.20455	0.254959	1	-0.626031	2.19276e-05	0.00282803	1.83058	1.85254e-05	0.000783713	1.83058
LLPH	0.000530149	0.012731	-0.741879	0.404348	1	0.211139	0.0075445	0.0390116	0.53074	0.000336489	0.0038856	0.53074
LMAN2	0.0046098	0.032305	-0.611181	0.578886	1	-0.141585	0.00016818	0.00468054	0.752766	9.68748e-05	0.00180212	0.752766
LPAR6	0.00967944	0.048421	-0.694373	0.958622	1	-0.0164666	0.00429637	0.027067	0.71084	0.00226303	0.0139816	0.71084
LPXN	0.005236	0.0341223	-0.86444	0.723465	1	0.129537	0.0104932	0.0482721	0.734903	0.00270861	0.0158136	0.734903
LRR1	0.000122702	0.00814056	-0.95177	0.655116	1	0.130798	0.000359417	0.00645688	0.820971	1.24284e-05	0.000667097	0.820971
LRRC28	0.00874418	0.0456476	-0.475906	0.703988	1	0.0815738	0.0191746	0.0728552	0.394332	0.00642598	0.0286769	0.394332
LSM1	0.000100991	0.00795465	-1.04251	0.83504	1	0.0660143	8.62364e-05	0.003669	0.976499	3.52378e-06	0.000439235	0.976499
LSM10	0.00342281	0.0274755	-0.777345	0.178817	1	-0.422123	1.11123e-06	0.00130894	1.19947	7.23142e-07	0.000371532	1.19947
LSM12	0.00263738	0.0243281	-0.350847	0.837492	1	0.028291	0.00287991	0.020981	0.322556	0.00069743	0.00619019	0.322556
LSM2	0.00338051	0.027373	-0.65235	0.540379	1	-0.161055	8.08826e-05	0.0036591	0.813405	4.24258e-05	0.00117339	0.813405
LSM3	0.000101302	0.00795465	-1.2557	0.657731	1	0.169227	0.000287399	0.00577906	1.08647	8.45872e-06	0.00055775	1.08647
LSM4	0.00136241	0.0180104	-0.73341	0.756789	1	-0.0838619	0.000119044	0.00408637	0.817272	3.20641e-05	0.00102212	0.817272
LSM5	9.57882e-05	0.00795465	-1.23897	0.754447	1	0.117453	0.000140788	0.00438155	1.12152	4.85324e-06	0.000510356	1.12152
LSM6	0.00752044	0.0416107	-0.723493	0.52776	1	-0.202043	0.000226807	0.00534945	0.925536	0.000164867	0.00243895	0.925536
LSM7	0.000378071	0.011062	-1.02719	0.867544	1	-0.056983	5.21617e-05	0.00330844	1.08418	6.3598e-06	0.000529687	1.08418
LSM8	8.88594e-05	0.00795465	-0.962763	0.718469	1	0.104719	0.000166528	0.00466922	0.858044	5.28375e-06	0.000524364	0.858044
LST1	0.00186493	0.0207636	-1.38304	0.486947	1	0.365488	0.0135971	0.0578572	1.01755	0.00128094	0.0092724	1.01755
LXN	0.00271824	0.0247819	-0.892299	0.514858	1	0.229232	0.0163288	0.0654927	0.663067	0.00210587	0.0132928	0.663067
LY86	0.0021719	0.0220485	-1.37662	0.530102	1	0.333384	0.0122675	0.0540124	1.04324	0.00138217	0.00976566	1.04324
LY96	4.0767e-05	0.00641606	-1.76141	0.856596	1	0.0917191	2.74886e-05	0.00290386	1.66969	7.60945e-07	0.000371532	1.66969
LYPLA1	0.000118271	0.00800148	-0.475748	0.153428	1	0.208614	0.0199022	0.074562	0.267134	0.000172307	0.00250257	0.267134
LYRM2	0.00822324	0.0439541	-0.352714	0.786645	1	0.0427217	0.0123078	0.0541107	0.309993	0.00463123	0.0228364	0.309993
LYRM4	0.00274708	0.0248373	-0.730806	0.995415	1	-0.00165815	0.00121131	0.0123777	0.732464	0.000345985	0.00395859	0.732464
LYSMD2	0.0261312	0.0863273	-0.572215	0.892663	1	-0.0410349	0.0101445	0.0472149	0.61325	0.00874994	0.0352915	0.61325
MAD2L1	0.000756001	0.0141334	-1.11966	0.736231	1	0.132313	0.0013936	0.0135482	0.987345	0.000143067	0.00224163	0.987345
MAD2L1BP	0.00728187	0.0407944	-0.447871	0.738993	1	-0.0657137	0.000905804	0.0104521	0.513585	0.000566807	0.00549012	0.513585
MAD2L2	0.0133266	0.0579033	-0.550584	0.2085	1	-0.33074	1.92575e-05	0.00274741	0.881324	2.37771e-05	0.000867145	0.881324
MAGOH	0.00608744	0.0373205	-0.690437	0.830019	1	-0.0638899	0.00123236	0.012516	0.754327	0.000612635	0.00573261	0.754327
MAGOHB	0.000161754	0.0085919	-0.95509	0.754213	1	0.09372	0.000247471	0.00543518	0.86137	1.16814e-05	0.000657076	0.86137
MAIP1	0.0360331	0.103691	-0.456546	0.750264	1	-0.0818836	0.00763781	0.039264	0.53843	0.0087933	0.0353652	0.53843
MALSU1	0.0068938	0.039859	-0.615107	0.850982	1	-0.0505538	0.00161646	0.0149586	0.665661	0.00084488	0.00706486	0.665661
MANF	0.0036687	0.0283791	-1.01703	0.510132	1	-0.272633	7.10985e-05	0.00354524	1.28966	3.64606e-05	0.00111607	1.28966
MAP2K2	0.0183267	0.0699912	-0.392944	0.439678	1	-0.152209	0.000416838	0.00691497	0.545154	0.000510679	0.00510634	0.545154
MAP3K13	0.000867602	0.0148352	-0.551643	0.811481	1	0.0467157	0.00101647	0.0112779	0.504927	0.000133695	0.00214658	0.504927
MAPKAP1	0.00341508	0.0274755	-0.543081	0.615662	1	0.110132	0.011849	0.0526959	0.432949	0.0022039	0.0136973	0.432949
MAPRE1	0.00291608	0.0256489	-0.504123	0.406734	1	0.166183	0.0314793	0.100685	0.33794	0.00357862	0.0191983	0.33794
MARCKS	0.0217472	0.0778028	-0.650808	0.896925	1	0.043449	0.0209403	0.0771222	0.607359	0.013082	0.0466675	0.607359
MAZ	0.0184011	0.0701911	-0.323233	0.940411	1	-0.0121206	0.00835185	0.0415121	0.335353	0.00617921	0.0279478	0.335353
MCEE	0.0070633	0.0402425	-0.77653	0.595105	1	-0.181065	0.000340401	0.00631962	0.957595	0.00022526	0.00299314	0.957595
MCOLN1	0.0264026	0.0867963	-0.444796	0.775373	1	-0.0675917	0.00579965	0.0325107	0.512387	0.00577481	0.0265924	0.512387
MCRIP1	0.0160412	0.064785	-0.560362	0.558568	1	-0.160969	0.000830155	0.00996609	0.721331	0.000821667	0.00694343	0.721331
MCRIP2	0.00469259	0.0324632	-0.798552	0.642005	1	-0.155232	0.000270489	0.00567485	0.953784	0.000143116	0.00224163	0.953784
MCTS1	0.00015954	0.00857354	-0.87153	0.737504	1	0.0914466	0.000269771	0.00567485	0.780084	1.23239e-05	0.000666761	0.780084
MCUB	0.00217714	0.0220485	-0.643785	0.873701	1	0.0394818	0.00192572	0.016506	0.604303	0.00042001	0.00450171	0.604303
MCUR1	0.0113159	0.0528821	-0.539211	0.485843	1	-0.175429	0.000294156	0.00584011	0.71464	0.000275824	0.00341445	0.71464
MDFIC	0.00279453	0.0250703	-0.678008	0.674783	1	0.112541	0.00718604	0.037823	0.565467	0.00130617	0.0093999	0.565467
MDP1	0.004337	0.0311505	-0.766623	0.394594	1	-0.270362	3.15699e-05	0.00296955	1.03698	2.02418e-05	0.000813253	1.03698
MEA1	0.00157996	0.0191277	-0.754535	0.780807	1	-0.0785772	0.000168856	0.00469065	0.833112	4.73209e-05	0.0012287	0.833112
MEAF6	0.015358	0.0630247	-0.327021	0.902706	1	-0.0195035	0.00562443	0.0319584	0.346524	0.00404877	0.0208529	0.346524
MED10	0.0140282	0.0596903	-0.37616	0.272896	1	-0.198421	5.16429e-05	0.00330844	0.574581	6.9079e-05	0.0015001	0.574581
MED11	0.00495176	0.0333997	-0.476138	0.786158	1	-0.0543317	0.000735242	0.00929058	0.53047	0.000369104	0.0041288	0.53047
MED18	0.000909668	0.0150696	-0.60456	0.470622	1	-0.155394	6.88657e-06	0.00206606	0.759954	2.20421e-06	0.000406721	0.759954
MED21	0.00304992	0.0261855	-0.54566	0.451676	1	0.163875	0.0255154	0.0876879	0.381785	0.00328253	0.018091	0.381785
MED28	0.0125018	0.055948	-0.576181	0.690933	1	-0.108476	0.00137431	0.0134042	0.684656	0.00108883	0.00841557	0.684656
MED31	0.0160985	0.0648925	-0.643986	0.530198	1	-0.198433	0.000682114	0.00891934	0.842419	0.000689033	0.00613711	0.842419
MED7	0.00671923	0.0393827	-0.59494	0.895856	1	-0.033962	0.00201568	0.0169745	0.628902	0.00100103	0.00795423	0.628902
MED8	0.0036984	0.0284567	-0.559826	0.891897	1	0.0309898	0.00311211	0.0221041	0.528836	0.000906988	0.007393	0.528836
MEMO1	0.00409447	0.0300326	-0.463207	0.380934	1	0.167201	0.0480863	0.133604	0.296007	0.00614222	0.0277942	0.296007
MESD	0.0185075	0.0704914	-0.381096	0.706072	1	-0.0721537	0.0025239	0.0195021	0.45325	0.00238714	0.0144783	0.45325
METRN	0.000897459	0.0150357	-1.11346	0.607943	1	-0.203366	2.28042e-05	0.00282803	1.31682	5.63756e-06	0.000524364	1.31682
METRNL	0.00387072	0.0291191	-0.741281	0.906259	1	-0.0357376	0.00109603	0.0117325	0.777019	0.000404796	0.00438712	0.777019
METTL18	0.0220767	0.0782417	-0.438121	0.407301	1	-0.187278	0.00042252	0.0069727	0.625399	0.000571332	0.00550799	0.625399
METTL23	0.00155884	0.0190302	-0.670428	0.729548	1	-0.086603	0.000117324	0.00408106	0.757031	3.53703e-05	0.00109164	0.757031
METTL26	0.00342222	0.0274755	-0.766987	0.695007	1	0.121487	0.0079082	0.0401314	0.6455	0.00161825	0.0109658	0.6455
METTL5	0.00533088	0.0345421	-0.693639	0.792753	1	0.0773374	0.0076108	0.0392192	0.616302	0.0022487	0.0139121	0.616302
METTL9	0.00237608	0.023003	-0.64334	0.942199	1	-0.0181528	0.000754819	0.00943928	0.661493	0.000216728	0.00293725	0.661493
MFF	0.0140995	0.0598341	-0.43336	0.852259	1	-0.0388785	0.0039273	0.0256835	0.472239	0.002836	0.0163465	0.472239
MFSD1	0.000756114	0.0141334	-0.861005	0.302171	1	0.311901	0.0205538	0.0762254	0.549105	0.000790511	0.00676008	0.549105
MFSD11	0.00369045	0.0284439	-0.386184	0.819973	1	0.0357952	0.00452815	0.0279378	0.350389	0.00123445	0.00911257	0.350389
MFSD3	0.00116883	0.0166869	-0.759474	0.533523	1	-0.172088	1.74194e-05	0.00274672	0.931562	5.5808e-06	0.000524364	0.931562
MFSD5	0.0142206	0.0601568	-0.318299	0.557553	1	-0.0900148	0.000694214	0.00894776	0.408314	0.000710016	0.00625435	0.408314
MGAT2	0.0103897	0.0503346	-0.647155	0.481074	1	-0.210386	0.000250548	0.00546731	0.85754	0.000218938	0.00294662	0.85754
MGME1	0.00905248	0.0465142	-0.480828	0.595542	1	0.115627	0.0327089	0.103427	0.365201	0.00934803	0.0370065	0.365201
MGST2	0.014129	0.0598993	-0.615465	0.83237	1	-0.0627657	0.00354832	0.0241613	0.67823	0.0025457	0.0151226	0.67823
MGST3	0.0102716	0.0500932	-0.669234	0.945183	1	0.0212021	0.00737053	0.0384166	0.648032	0.00356554	0.0191684	0.648032
MIEN1	0.00416866	0.0304367	-0.624169	0.429741	1	-0.203367	4.18872e-05	0.0031119	0.827536	2.66934e-05	0.000917672	0.827536
MIF	0.000512506	0.0125644	-1.1484	0.762917	1	0.11792	0.000775849	0.00957928	1.03048	6.54891e-05	0.00145309	1.03048
MIF4GD	0.0206888	0.0755809	-0.37297	0.124563	1	-0.292609	8.39638e-06	0.00209919	0.665579	1.47529e-05	0.000712172	0.665579
MIS18A	0.0113046	0.0528821	-0.440402	0.637157	1	0.0969274	0.0333616	0.104709	0.343475	0.0114863	0.0428406	0.343475
MITD1	0.00286365	0.0253867	-0.393706	0.813565	1	0.0368301	0.00359879	0.0243831	0.356876	0.000866175	0.00718541	0.356876
MKKS	0.00607499	0.0373205	-0.398826	0.96382	1	-0.00779392	0.00255841	0.0196199	0.40662	0.00115678	0.00875637	0.40662
MLEC	0.014973	0.0621545	-0.62208	0.979892	1	-0.00762096	0.00791969	0.0401625	0.629701	0.00493685	0.0237568	0.629701
MLST8	0.0281204	0.0900933	-0.415216	0.361816	1	-0.203864	0.000413998	0.00688498	0.61908	0.000627943	0.0058247	0.61908
MMAB	0.0216045	0.0775384	-0.630256	0.917018	1	0.0338026	0.0190843	0.0725688	0.596454	0.0122714	0.0448448	0.596454
MMADHC	0.00048706	0.0122765	-0.861031	0.693146	1	0.115192	0.00112524	0.0118863	0.74584	8.49474e-05	0.00166461	0.74584
MORN2	0.000546876	0.0128483	-0.887952	0.644236	1	0.14019	0.00171445	0.0155186	0.747761	0.000128143	0.00210673	0.747761
MPC1	0.0148609	0.0618304	-0.526222	0.52208	1	-0.163503	0.000575708	0.00815425	0.689725	0.000579042	0.00555317	0.689725
MPC2	0.00383535	0.0289651	-0.769878	0.925783	1	0.0293288	0.00270932	0.0202802	0.740549	0.000812584	0.00688356	0.740549
MPDU1	0.000296192	0.0102885	-0.732426	0.95941	1	0.0121795	0.000124861	0.00419016	0.720246	1.12265e-05	0.00064599	0.720246
MPG	0.00825357	0.0440757	-0.604926	0.485844	1	-0.188719	0.000186123	0.0049446	0.793645	0.000149674	0.00230708	0.793645
MPHOSPH6	0.000249204	0.00973728	-0.867715	0.331494	1	0.271966	0.00675127	0.0362209	0.595748	0.000158371	0.00238961	0.595748
MPLKIP	0.00234221	0.0228103	-0.604935	0.808737	1	-0.0568944	0.000331522	0.0062201	0.66183	0.000112344	0.00194841	0.66183
MPND	0.00635443	0.0380671	-0.619233	0.53556	1	-0.166152	0.000188782	0.0049446	0.785385	0.000131062	0.00212386	0.785385
MPV17	0.00366299	0.0283598	-0.430418	0.756473	1	0.0543193	0.00619352	0.0340259	0.376099	0.00152042	0.0104474	0.376099
MR1	0.000365531	0.0109796	-0.637667	0.151189	1	0.303789	0.0443532	0.126344	0.333878	0.00065191	0.00594715	0.333878
MRGBP	0.0120056	0.0547382	-0.351333	0.333242	1	-0.159876	7.98495e-05	0.00364076	0.51121	9.71279e-05	0.00180435	0.51121
MRM2	0.0169007	0.0667283	-0.306136	0.626413	1	-0.073742	0.00138641	0.0134958	0.379878	0.00141193	0.0099346	0.379878
MRPL1	0.000698915	0.0137074	-0.82364	0.506793	1	0.190679	0.00498686	0.029521	0.63296	0.000322702	0.00379658	0.63296
MRPL11	0.000134742	0.00847559	-1.0832	0.969115	1	-0.0129888	3.10443e-05	0.00296955	1.09619	1.96102e-06	0.000406721	1.09619
MRPL12	0.00244913	0.0232997	-0.827881	0.539994	1	-0.197989	5.15812e-05	0.00330844	1.02587	2.22767e-05	0.000854561	1.02587
MRPL13	0.000292585	0.0102881	-1.02312	0.52273	1	0.213472	0.00200728	0.0169256	0.809649	8.15138e-05	0.00163992	0.809649
MRPL14	0.00114028	0.0165941	-0.926953	0.661441	1	-0.147512	4.77342e-05	0.00319514	1.07447	1.27062e-05	0.000668793	1.07447
MRPL15	0.000172163	0.00863657	-1.01076	0.500321	1	0.214421	0.001421	0.0137345	0.79634	4.11762e-05	0.00115582	0.79634
MRPL17	0.000425363	0.0115754	-1.04126	0.740108	1	0.115903	0.0007346	0.00929058	0.925354	5.47574e-05	0.00132312	0.925354
MRPL18	0.00312915	0.0265584	-0.574051	0.455438	1	-0.171425	3.50183e-05	0.00300408	0.745476	1.96366e-05	0.00081032	0.745476
MRPL19	0.000684426	0.0135905	-0.596906	0.301294	1	0.214859	0.0192207	0.0729854	0.382048	0.000767159	0.00660908	0.382048
MRPL20	0.000780662	0.0143193	-0.931362	0.831713	1	-0.0696632	9.88803e-05	0.00383274	1.00102	1.81649e-05	0.000771569	1.00102
MRPL21	0.00139439	0.018137	-0.779181	0.963027	1	-0.0133621	0.000457198	0.00726138	0.792543	9.77864e-05	0.0018141	0.792543
MRPL22	0.0477578	0.122276	-0.435943	0.700159	1	-0.100266	0.00865229	0.0425227	0.53621	0.0114046	0.0426413	0.53621
MRPL23	0.00187266	0.0207787	-1.02916	0.766053	1	-0.116438	0.000189609	0.0049446	1.1456	5.66699e-05	0.00133838	1.1456
MRPL24	0.00490485	0.0332365	-0.624638	0.918545	1	-0.0268469	0.00155772	0.0145759	0.651485	0.000645038	0.00592259	0.651485
MRPL27	0.000533567	0.0127856	-0.913779	0.981761	1	-0.00713193	0.000167735	0.00467683	0.920911	2.13734e-05	0.000836817	0.920911
MRPL28	0.0115799	0.0536937	-0.530537	0.817919	1	-0.0572039	0.00256183	0.0196208	0.587741	0.00174129	0.0115971	0.587741
MRPL3	0.000131523	0.00842547	-0.824551	0.558583	1	0.149162	0.000734698	0.00929058	0.675389	2.16541e-05	0.000842576	0.675389
MRPL30	0.00157567	0.0191119	-0.714228	0.482922	1	0.187505	0.0120153	0.0532615	0.526722	0.00114484	0.00869016	0.526722
MRPL32	0.00217138	0.0220485	-0.713306	0.969265	1	-0.0106005	0.00079507	0.00968067	0.723906	0.000209824	0.00287816	0.723906
MRPL33	0.000865432	0.0148352	-0.841446	0.894806	1	0.0394912	0.000620311	0.00847458	0.801955	8.62901e-05	0.00168363	0.801955
MRPL34	0.00631821	0.0379571	-0.715235	0.402543	1	-0.259213	6.0116e-05	0.00346599	0.974448	4.50597e-05	0.00119797	0.974448
MRPL35	0.000149475	0.00850264	-1.08834	0.722314	1	0.120616	0.000278517	0.00570758	0.967723	1.16227e-05	0.000657076	0.967723
MRPL36	0.000978448	0.0156897	-0.997748	0.915325	1	0.0380435	0.000629596	0.0085197	0.959704	9.44502e-05	0.00177079	0.959704
MRPL37	0.0420423	0.113526	-0.383617	0.546197	1	-0.13463	0.003055	0.0218745	0.518247	0.0045048	0.0224082	0.518247
MRPL39	0.0289387	0.0917922	-0.450446	0.778206	1	-0.0686587	0.00664391	0.0358114	0.519104	0.00682553	0.0298517	0.519104
MRPL40	0.00433946	0.0311505	-0.657134	0.576095	1	-0.152255	0.000151364	0.00448565	0.809389	8.49472e-05	0.00166461	0.809389
MRPL41	0.00479531	0.0328871	-0.748934	0.913821	1	-0.0339804	0.00147665	0.0140461	0.782914	0.000596432	0.0056344	0.782914
MRPL42	0.000539111	0.0128221	-0.849548	0.20415	1	0.368719	0.0347791	0.107508	0.480829	0.000765983	0.00660859	0.480829
MRPL43	0.00170926	0.0197966	-0.581272	0.827768	1	-0.0476713	0.000252527	0.0054693	0.628943	7.22921e-05	0.00154601	0.628943
MRPL45	0.00689895	0.039859	-0.535185	0.879494	1	-0.0355069	0.00189456	0.0163561	0.570692	0.000969025	0.00774684	0.570692
MRPL46	0.00972965	0.0484888	-0.572637	0.940877	1	-0.0194212	0.00395257	0.0257876	0.592058	0.00218051	0.0136059	0.592058
MRPL47	0.000182493	0.00880249	-1.02442	0.633295	1	0.154414	0.000613348	0.00841778	0.870006	2.43034e-05	0.000871585	0.870006
MRPL48	0.0107532	0.0512037	-0.518271	0.624252	1	-0.117661	0.000738772	0.00931267	0.635932	0.000600837	0.00566223	0.635932
MRPL50	0.000434906	0.0116899	-0.803412	0.603025	1	0.140415	0.00175772	0.0157013	0.662997	0.000108122	0.00191453	0.662997
MRPL51	8.54941e-05	0.00795465	-1.16861	0.654859	1	0.157249	0.000246721	0.00543518	1.01136	6.61573e-06	0.000529687	1.01136
MRPL52	0.000448142	0.0117793	-1.05195	0.841181	1	-0.0710039	5.3459e-05	0.00330844	1.12296	7.37083e-06	0.000532421	1.12296
MRPL53	0.00138158	0.018056	-0.978036	0.536798	1	-0.223308	2.27021e-05	0.00282803	1.20134	7.37603e-06	0.000532421	1.20134
MRPL54	0.000545396	0.0128483	-1.09706	0.885196	1	-0.0541702	9.1549e-05	0.00369166	1.15123	1.31158e-05	0.000681692	1.15123
MRPL55	0.0128016	0.0567936	-0.554131	0.396258	1	-0.2232	0.000164837	0.00465661	0.777331	0.000174787	0.00252526	0.777331
MRPL57	0.000321418	0.0105063	-0.978518	0.75073	1	-0.102165	1.83659e-05	0.00274741	1.08068	2.38159e-06	0.000406721	1.08068
MRPL58	0.00383987	0.0289651	-0.676413	0.805731	1	-0.0680081	0.000601262	0.00834151	0.744421	0.000252668	0.00321573	0.744421
MRPS11	0.00149226	0.0186688	-0.738427	0.70593	1	-0.103722	9.40096e-05	0.00372086	0.842149	2.80382e-05	0.000948296	0.842149
MRPS12	0.00103097	0.0158922	-0.92661	0.620427	1	-0.165305	3.04077e-05	0.00296955	1.09192	8.04291e-06	0.000546107	1.09192
MRPS14	0.00152175	0.0188201	-0.73017	0.991744	1	0.00281766	0.000662328	0.00877293	0.727352	0.000140562	0.00221955	0.727352
MRPS15	0.000611863	0.0131536	-0.837585	0.930614	1	0.0251675	0.000339575	0.00631209	0.812418	4.16795e-05	0.00116222	0.812418
MRPS16	0.000333075	0.010706	-1.02859	0.915015	1	-0.0361743	6.20343e-05	0.00346599	1.06476	6.70874e-06	0.000529687	1.06476
MRPS17	0.0198205	0.0736227	-0.480187	0.902786	1	0.0297648	0.018496	0.0711053	0.450422	0.0115161	0.0429244	0.450422
MRPS18A	0.00362902	0.028192	-0.660473	0.402887	1	-0.224517	2.62835e-05	0.00288971	0.88499	1.6e-05	0.000736533	0.88499
MRPS18B	0.0287354	0.0914104	-0.379445	0.561013	1	-0.119244	0.00193557	0.0165535	0.498689	0.002485	0.0148967	0.498689
MRPS18C	0.000560459	0.0128967	-0.984112	0.722884	1	0.119609	0.00108573	0.0116834	0.864503	9.14654e-05	0.00173982	0.864503
MRPS21	0.00014693	0.00850264	-0.933041	0.863944	1	0.0498017	0.000106825	0.00392059	0.883239	5.61285e-06	0.000524364	0.883239
MRPS22	0.0192162	0.0722643	-0.445456	0.839841	1	-0.0454611	0.00540014	0.0310129	0.490918	0.00445881	0.0222856	0.490918
MRPS23	0.00187462	0.0207787	-0.835027	0.946863	1	-0.0211633	0.000587463	0.00824345	0.85619	0.000146108	0.00226925	0.85619
MRPS24	0.00135899	0.0180104	-0.98153	0.49276	1	-0.248524	1.50049e-05	0.00265014	1.23005	5.01895e-06	0.000512454	1.23005
MRPS28	0.00363353	0.0282098	-0.761372	0.86982	1	-0.0507208	0.000825072	0.00993165	0.812093	0.000309443	0.00368289	0.812093
MRPS30	0.00161826	0.0193889	-0.402953	0.53674	1	0.0933924	0.00912405	0.0438994	0.309561	0.00106161	0.00828058	0.309561
MRPS33	0.00136527	0.0180104	-0.937484	0.930458	1	-0.0302114	0.000365865	0.00651034	0.967695	7.89412e-05	0.0016048	0.967695
MRPS34	0.00240712	0.0231044	-0.748801	0.632221	1	-0.139626	0.000103219	0.00388472	0.888427	4.10981e-05	0.00115582	0.888427
MRPS35	0.00199799	0.0213321	-0.526828	0.554922	1	0.119006	0.00993295	0.0464612	0.407822	0.00128301	0.0092824	0.407822
MRPS36	3.30593e-05	0.00616854	-1.1649	0.409895	1	0.273372	0.000614868	0.00843093	0.891524	5.54617e-06	0.000524364	0.891524
MRPS7	0.00512187	0.0339188	-0.639073	0.57445	1	-0.151569	0.000188233	0.0049446	0.790642	0.000113498	0.00196091	0.790642
MS4A4A	0.000176777	0.00868547	-1.63539	0.69697	1	0.200827	0.000389842	0.00669617	1.43456	1.69065e-05	0.000755224	1.43456
MS4A6A	0.000135522	0.00847559	-1.44358	0.753563	1	0.140444	0.00020367	0.00510048	1.30314	8.39189e-06	0.00055775	1.30314
MS4A7	0.000231801	0.009439	-1.19921	0.204905	1	0.488337	0.0186243	0.0714335	0.710875	0.000225874	0.00299836	0.710875
MTCH2	0.00124283	0.0173186	-0.797681	0.469734	1	0.211203	0.0104939	0.0482721	0.586478	0.000842609	0.00705455	0.586478
MTDH	0.000107326	0.00795465	-1.23267	0.106073	1	0.608239	0.0343877	0.106682	0.624434	0.000135489	0.00215894	0.624434
MTFP1	0.00973545	0.0484987	-0.884575	0.574081	1	-0.227325	0.000457931	0.00726138	1.1119	0.000346252	0.00395859	1.1119
MTHFD2	0.0055787	0.0356276	-0.812322	0.690021	1	0.138235	0.0131539	0.0565864	0.674088	0.00333797	0.0183074	0.674088
MTIF3	0.00258343	0.0241163	-0.612179	0.92472	1	0.0226957	0.00175847	0.0157013	0.589484	0.000448719	0.00469496	0.589484
MTLN	0.000264231	0.0100851	-1.24	0.992773	1	0.00364032	8.79172e-05	0.003669	1.23636	7.46831e-06	0.000532421	1.23636
MTX2	0.0046037	0.032305	-0.471649	0.749373	1	0.0628645	0.00812793	0.0407911	0.408784	0.00219364	0.0136523	0.408784
MVB12A	0.0149395	0.0620565	-0.416276	0.698854	1	-0.0782335	0.00182154	0.0160263	0.49451	0.00159208	0.0108264	0.49451
MYBL2	0.000192687	0.00900606	-1.52245	0.959232	1	-0.0246589	4.41321e-05	0.00316752	1.54711	3.55684e-06	0.000439235	1.54711
MYCBP	0.00555959	0.0355713	-0.754574	0.722605	1	0.114221	0.0112171	0.0507125	0.640353	0.00302612	0.017167	0.640353
MYDGF	0.0041745	0.0304539	-0.811268	0.588681	1	-0.181093	0.000157849	0.00457113	0.99236	8.25078e-05	0.00164758	0.99236
MYL12A	0.00190275	0.0209584	-0.688324	0.587906	1	0.142059	0.00788573	0.0400716	0.546265	0.0010171	0.00806108	0.546265
MYL12B	0.0050191	0.0336285	-0.564847	0.685467	1	0.0964237	0.0121139	0.0535564	0.468424	0.00300782	0.0171189	0.468424
MYL6	0.000736596	0.014055	-0.979028	0.636154	1	0.162266	0.00239405	0.0188523	0.816762	0.00019861	0.00276718	0.816762
MYL6B	0.0412321	0.11229	-0.582834	0.484033	1	-0.236256	0.00197857	0.0167683	0.819089	0.00290592	0.0166787	0.819089
MYLPF	0.0419812	0.113458	-0.852242	0.540466	1	-0.302302	0.00303072	0.0217757	1.15454	0.00433743	0.0218474	1.15454
MZT1	0.0220027	0.0781533	-0.459251	0.928414	1	0.0212967	0.0185974	0.0713671	0.437954	0.0124525	0.0451972	0.437954
MZT2A	0.0219101	0.0779958	-0.771351	0.246538	1	-0.461133	7.83363e-05	0.00364076	1.23248	0.000100052	0.00183701	1.23248
MZT2B	0.00134201	0.0180079	-1.07489	0.647327	1	-0.181332	5.31909e-05	0.00330844	1.25622	1.52278e-05	0.000723046	1.25622
NAA10	0.031627	0.096374	-0.389494	0.655673	1	-0.0955559	0.00390101	0.0256232	0.48505	0.00470962	0.0231222	0.48505
NAA20	0.00348555	0.027754	-0.631809	0.891709	1	-0.0348152	0.000889292	0.0103199	0.666624	0.000324514	0.00380161	0.666624
NAA38	4.27142e-05	0.00651608	-1.48083	0.754393	1	0.133866	5.98633e-05	0.00346599	1.34696	1.33505e-06	0.000406721	1.34696
NABP2	0.0145918	0.0611297	-0.399685	0.347759	1	-0.181616	0.000127285	0.00425247	0.581301	0.000158358	0.00238961	0.581301
NACA	0.0016598	0.0195742	-0.759742	0.914881	1	0.0305331	0.00113411	0.0119553	0.729209	0.000224521	0.00298624	0.729209
NAGK	0.00251642	0.0237275	-0.739945	0.721021	1	0.103424	0.00507355	0.0297533	0.636521	0.000933464	0.0075499	0.636521
NANS	0.00461365	0.032305	-0.675132	0.469934	1	-0.203624	7.00673e-05	0.00354524	0.878755	4.39952e-05	0.00119414	0.878755
NAT1	0.000667834	0.0134922	-0.859521	0.27033	1	0.329084	0.0239321	0.0839957	0.530436	0.000794845	0.00677156	0.530436
NAXE	0.0132776	0.0578483	-0.621005	0.209061	1	-0.372456	1.93452e-05	0.00274741	0.993461	2.27255e-05	0.000859698	0.993461
NBDY	0.00853677	0.0449584	-0.50678	0.473022	1	-0.163444	0.000176228	0.00483281	0.670225	0.000151056	0.00231525	0.670225
NCK1	0.00156831	0.0190409	-0.698375	0.287317	1	0.277951	0.0402316	0.118125	0.420424	0.00226856	0.0140031	0.420424
NDC80	0.0148799	0.0618708	-0.552357	0.919653	1	0.0270039	0.0126068	0.0550058	0.525354	0.00732047	0.0312907	0.525354
NDST2	0.017916	0.0688143	-0.349518	0.903933	1	0.0210767	0.0164519	0.0657624	0.328442	0.00999137	0.0388326	0.328442
NDUFA1	7.20616e-05	0.00734917	-1.3893	0.732444	1	0.141498	0.000121117	0.00412879	1.2478	3.41533e-06	0.000439235	1.2478
NDUFA11	0.00380305	0.0288752	-0.806607	0.541401	1	-0.201278	9.64757e-05	0.00376255	1.00789	5.05758e-05	0.00127825	1.00789
NDUFA12	0.000849734	0.0147985	-0.847163	0.971518	1	0.0107207	0.000383381	0.00664001	0.836442	5.84134e-05	0.00136234	0.836442
NDUFA13	0.000164901	0.00860168	-1.22777	0.72648	1	0.134812	0.000299012	0.00586036	1.09296	1.30006e-05	0.000679021	1.09296
NDUFA2	0.000595916	0.0130746	-1.15216	0.998421	1	0.000785099	0.000216034	0.0051979	1.15137	2.78759e-05	0.000946374	1.15137
NDUFA3	0.00308071	0.0263932	-0.951882	0.667635	1	-0.163294	0.000184923	0.00493925	1.11518	7.73314e-05	0.0015826	1.11518
NDUFA4	0.00024537	0.00968112	-1.20413	0.71559	1	0.141486	0.000484383	0.00746459	1.06264	2.55478e-05	0.000891864	1.06264
NDUFA5	0.00391366	0.0292672	-0.645081	0.474269	1	0.189204	0.0279648	0.0928488	0.455878	0.00414183	0.0211586	0.455878
NDUFA6	0.000205305	0.00911933	-1.10544	0.886936	1	-0.0500623	2.86307e-05	0.00294257	1.1555	2.48848e-06	0.000406721	1.1555
NDUFA7	0.00475517	0.0327318	-0.742731	0.820302	1	-0.0706468	0.000856964	0.0100982	0.813378	0.000384907	0.00423923	0.813378
NDUFA8	0.00424458	0.0307969	-0.703817	0.831104	1	-0.0620711	0.000793577	0.0096747	0.765889	0.000335441	0.00388063	0.765889
NDUFA9	0.0151246	0.0624963	-0.569548	0.917198	1	-0.028824	0.00592091	0.0329198	0.598372	0.00400843	0.0207209	0.598372
NDUFAB1	0.000766052	0.0142023	-0.850318	0.982815	1	0.00643629	0.000317793	0.00608827	0.843881	4.66722e-05	0.00121885	0.843881
NDUFAF1	0.000148775	0.00850264	-0.707441	0.193291	1	0.286948	0.015218	0.0622481	0.420493	0.000166315	0.00245226	0.420493
NDUFAF2	0.00461226	0.032305	-0.796738	0.881447	1	0.0495873	0.00418497	0.0266778	0.747151	0.00129139	0.00932809	0.747151
NDUFAF3	0.029827	0.0933325	-0.537877	0.436699	1	-0.227715	0.000855106	0.0100878	0.765591	0.00118201	0.00889277	0.765591
NDUFAF4	0.0077349	0.0423162	-0.730238	0.983935	1	-0.00652602	0.00375722	0.0250159	0.736764	0.00175779	0.0116612	0.736764
NDUFAF6	0.0329106	0.0985429	-0.458497	0.839845	1	-0.0513218	0.0105308	0.0483786	0.509819	0.0107182	0.0408278	0.509819
NDUFAF8	0.00049192	0.0123446	-1.27134	0.869209	1	0.071023	0.000388649	0.00669345	1.20032	3.80739e-05	0.00113899	1.20032
NDUFB1	4.30865e-05	0.00651608	-1.39777	0.754585	1	0.126318	6.03751e-05	0.00346599	1.27145	1.34609e-06	0.000406721	1.27145
NDUFB10	0.0334399	0.0994157	-0.524507	0.385703	1	-0.252959	0.000675162	0.00887633	0.777465	0.00101312	0.00803624	0.777465
NDUFB11	0.000611791	0.0131536	-1.0437	0.542438	1	-0.219404	7.77767e-06	0.00209919	1.2631	1.69703e-06	0.000406721	1.2631
NDUFB2	2.66604e-05	0.00606908	-1.49026	0.645102	1	0.193246	8.09843e-05	0.0036591	1.29702	1.11649e-06	0.000406721	1.29702
NDUFB3	0.000112505	0.00796144	-1.31178	0.611116	1	0.204228	0.000439143	0.00711421	1.10756	1.24276e-05	0.000667097	1.10756
NDUFB4	0.00496668	0.0334472	-0.704357	0.61364	1	-0.149693	0.000239909	0.00539747	0.85405	0.00013513	0.00215634	0.85405
NDUFB5	0.000620475	0.0132051	-0.847299	0.965756	1	-0.0125678	0.000180484	0.00485866	0.859866	2.54754e-05	0.000891627	0.859866
NDUFB6	0.00324334	0.0269182	-0.81725	0.892282	1	0.0444542	0.00269038	0.0201787	0.772796	0.000710186	0.00625435	0.772796
NDUFB7	0.00108338	0.0162674	-1.01567	0.776748	1	-0.104216	0.000102245	0.00388472	1.11989	2.32422e-05	0.000861483	1.11989
NDUFB8	0.00147186	0.0185776	-0.760777	0.826435	1	-0.0620302	0.000208429	0.00510879	0.822808	5.35215e-05	0.00130551	0.822808
NDUFB9	0.0151071	0.0624649	-0.606041	0.549111	1	-0.176691	0.000714502	0.00912948	0.782732	0.000689388	0.00613711	0.782732
NDUFC1	0.00152121	0.0188201	-0.796349	0.705542	1	-0.112196	9.59782e-05	0.00375911	0.908545	2.85678e-05	0.000962645	0.908545
NDUFC2	0.00104136	0.0159369	-0.862925	0.842012	1	-0.0620265	0.000150788	0.00448565	0.924952	3.17409e-05	0.0010142	0.924952
NDUFS3	0.00180951	0.0204502	-0.584557	0.777716	1	-0.0625344	0.000195859	0.0050074	0.647091	6.09332e-05	0.00139538	0.647091
NDUFS4	0.00371803	0.0284866	-0.809646	0.892033	1	0.0447907	0.0031291	0.0221932	0.764855	0.000881632	0.00725601	0.764855
NDUFS5	0.000446128	0.0117506	-1.15422	0.829022	1	0.0839513	0.000447369	0.00717309	1.07027	3.90448e-05	0.00114307	1.07027
NDUFS6	0.00212992	0.0220067	-0.897793	0.697336	1	-0.134423	0.000140231	0.00438155	1.03222	4.82468e-05	0.00124517	1.03222
NDUFS7	0.00461968	0.032305	-0.735838	0.60727	1	-0.157897	0.000207609	0.00510405	0.893735	0.000113301	0.00196001	0.893735
NDUFS8	0.0285205	0.0909409	-0.500523	0.37343	1	-0.240522	0.000470881	0.00738556	0.741045	0.000684002	0.00611094	0.741045
NDUFV2	0.00255513	0.0239684	-0.729854	0.911509	1	-0.0317938	0.000687815	0.0089408	0.761648	0.000209004	0.00286981	0.761648
NDUFV3	0.0398524	0.109953	-0.188845	0.784583	1	-0.0297071	0.0103604	0.0478194	0.218552	0.0123609	0.0450266	0.218552
NECAP2	0.000870408	0.0148541	-0.681989	0.674576	1	0.101709	0.00225634	0.0182002	0.58028	0.000229419	0.00301012	0.58028
NEDD8	0.000617411	0.0131978	-0.878142	0.898639	1	-0.0386334	0.000116158	0.00408106	0.916775	1.76588e-05	0.000766146	0.916775
NEDD8-MDP1	0.00227963	0.0224063	-1.0665	0.891727	1	0.0561056	0.00184747	0.0161031	1.0104	0.000428105	0.00456027	1.0104
NENF	0.00610085	0.0373376	-0.752056	0.491575	1	-0.223045	0.000126046	0.0042205	0.975101	8.55036e-05	0.00167309	0.975101
NEU1	0.0406575	0.111344	-0.370896	0.491036	1	-0.147541	0.00203127	0.0170416	0.518436	0.00312826	0.0175108	0.518436
NFKBIA	0.0235683	0.0814669	-0.375233	0.990058	1	-0.00244208	0.0140059	0.0590199	0.377675	0.0106694	0.0407334	0.377675
NFKBIB	0.00994641	0.0491344	-0.38157	0.792675	1	-0.0459988	0.00183803	0.0160747	0.427568	0.0012501	0.00913883	0.427568
NFKBIE	0.0146422	0.0612202	-0.733978	0.471891	1	-0.25569	0.000384661	0.00664001	0.989668	0.000380143	0.00421067	0.989668
NFU1	0.00787634	0.0427633	-0.627037	0.934677	1	0.0228647	0.00577019	0.0324426	0.604172	0.00248183	0.0148864	0.604172
NGLY1	0.0162926	0.0652612	-0.502731	0.697551	1	-0.096155	0.00202738	0.017028	0.598886	0.00179592	0.0118447	0.598886
NGRN	0.012482	0.055948	-0.385124	0.846633	1	-0.0352601	0.00327952	0.022901	0.420384	0.00228572	0.0140515	0.420384
NHLRC4	0.0119398	0.0545367	-0.612894	0.466076	1	-0.20913	0.000264745	0.00562514	0.822023	0.000268174	0.00336266	0.822023
NHP2	0.0137412	0.0589016	-0.563541	0.52352	1	-0.172515	0.000519776	0.00773511	0.736057	0.00050032	0.00503278	0.736057
NIF3L1	0.0199225	0.0738297	-0.412272	0.966248	1	0.00885894	0.0140963	0.05922	0.403414	0.00954859	0.0376068	0.403414
NIFK	0.00336134	0.0273116	-0.636177	0.41955	1	0.207069	0.0330399	0.104122	0.429108	0.00403337	0.0208192	0.429108
NIPA2	0.00518903	0.0341223	-0.565716	0.883706	1	0.0350062	0.00469722	0.0284463	0.53071	0.00157568	0.0107256	0.53071
NIPSNAP2	0.0138368	0.0591923	-0.385954	0.706571	1	0.0698102	0.029784	0.0967839	0.316144	0.0123402	0.0450115	0.316144
NIPSNAP3A	0.00177897	0.0202848	-0.64599	0.301048	1	0.252845	0.0404498	0.118534	0.393145	0.00259184	0.0153029	0.393145
NKAPD1	0.0214871	0.0773148	-0.415255	0.974277	1	0.00688631	0.0147756	0.0610255	0.408368	0.0104236	0.0400201	0.408368
NKIRAS1	0.014628	0.0611851	-0.451015	0.978164	1	-0.00597059	0.00763065	0.039264	0.456985	0.00493589	0.0237568	0.456985
NME1	0.000293819	0.0102881	-1.2512	0.953635	1	-0.0237588	6.9492e-05	0.00354524	1.27496	6.67174e-06	0.000529687	1.27496
NME1-NME2	0.0145144	0.0609255	-0.797205	0.407344	1	-0.319265	0.000221481	0.00526893	1.11647	0.000226724	0.00300378	1.11647
NME2	0.000135105	0.00847559	-1.16148	0.871556	1	0.0581831	9.25214e-05	0.00371092	1.1033	4.60396e-06	0.000499463	1.1033
NME3	0.0170974	0.0670849	-0.481703	0.441268	1	-0.183922	0.000379951	0.00662735	0.665626	0.000439033	0.00463248	0.665626
NME4	0.0363934	0.104328	-0.565727	0.436722	1	-0.248637	0.00116153	0.0121092	0.814364	0.00170104	0.0114017	0.814364
NME7	0.012418	0.0558003	-0.636088	0.643653	1	0.139198	0.035354	0.108586	0.49689	0.0123792	0.0450691	0.49689
NMRK1	0.0112556	0.0527526	-0.550494	0.982332	1	0.00568691	0.00684064	0.0365826	0.544807	0.00366775	0.0195084	0.544807
NMT1	0.00352535	0.0279661	-0.653553	0.415645	1	0.215636	0.0350462	0.107994	0.437918	0.00433372	0.0218426	0.437918
NNMT	0.00998759	0.0491403	-0.899062	0.671523	1	0.175013	0.0252823	0.0872041	0.72405	0.00805385	0.0334362	0.72405
NOL12	0.0467011	0.120785	-0.391028	0.757085	1	-0.0718995	0.0110781	0.0502505	0.462927	0.0138465	0.0484126	0.462927
NOL7	0.0498724	0.125873	-0.376235	0.498642	1	-0.153489	0.0029058	0.0210983	0.529723	0.00472409	0.0231681	0.529723
NOP10	0.000177261	0.00868547	-1.16746	0.659057	1	0.162455	0.000501656	0.0076243	1.005	2.01261e-05	0.000811007	1.005
NOP16	0.0232083	0.0807263	-0.528046	0.926011	1	-0.0255347	0.0102659	0.0475359	0.55358	0.00821302	0.0338314	0.55358
NOP58	0.00120134	0.0168851	-0.635716	0.244543	1	0.270133	0.0446968	0.127226	0.365582	0.00192963	0.0125019	0.365582
NOSIP	0.0436447	0.116035	-0.490517	0.498023	1	-0.194808	0.00236865	0.0187247	0.685326	0.00357979	0.0191983	0.685326
NPC2	0.000547268	0.0128483	-1.03944	0.830867	1	0.0759605	0.000551232	0.00799208	0.963484	5.38847e-05	0.00130903	0.963484
NPM1	0.00190725	0.0209584	-0.707284	0.477183	1	0.191532	0.0146582	0.0607244	0.515752	0.00151094	0.0104154	0.515752
NPM3	0.00240831	0.0231044	-0.813808	0.731396	1	-0.108786	0.000207336	0.00510405	0.922593	7.45577e-05	0.00156489	0.922593
NR1H3	0.000734336	0.014055	-1.05749	0.261903	1	0.415538	0.0271238	0.0911457	0.641951	0.000839479	0.00704572	0.641951
NRL	0.0104504	0.050445	-0.737384	0.298048	1	-0.352051	3.98163e-05	0.00307847	1.08944	4.52786e-05	0.00119859	1.08944
NSA2	0.000975649	0.0156802	-0.920852	0.953627	1	-0.0192041	0.000283933	0.00573242	0.940056	5.03657e-05	0.00127825	0.940056
NSL1	0.00168412	0.0197299	-0.591245	0.84534	1	0.0434095	0.00170496	0.0154722	0.547836	0.000320164	0.00377084	0.547836
NSMCE1	0.00651494	0.0385754	-0.574244	0.986438	1	-0.00424212	0.00312637	0.0221843	0.578486	0.00136843	0.00968972	0.578486
NSMCE2	0.00119474	0.016848	-0.695699	0.877857	1	0.0390013	0.000978568	0.011037	0.656698	0.000160631	0.00241566	0.656698
NT5C	0.0163325	0.0653921	-0.519958	0.430097	1	-0.201954	0.00032285	0.00614157	0.721912	0.000366361	0.00410266	0.721912
NTAN1	0.000437878	0.0116899	-0.777248	0.825771	1	0.0575398	0.000447581	0.00717309	0.719708	4.01287e-05	0.00115324	0.719708
NTMT1	0.0208425	0.075944	-0.480199	0.385036	1	-0.213391	0.000318462	0.0060933	0.69359	0.000417136	0.00447797	0.69359
NTPCR	0.0101744	0.0498095	-0.651789	0.873324	1	0.0478238	0.010252	0.0474945	0.603965	0.00455204	0.0225523	0.603965
NUBP1	0.010938	0.0516441	-0.487622	0.637356	1	-0.106794	0.00082213	0.00990939	0.594416	0.000663581	0.00600597	0.594416
NUDCD2	0.00112959	0.0165758	-0.821559	0.902824	1	0.0364254	0.000793935	0.0096747	0.785133	0.000127988	0.00210673	0.785133
NUDT1	0.00233183	0.0227266	-0.892151	0.995908	1	0.00177696	0.00105345	0.0115326	0.890374	0.000270313	0.00337751	0.890374
NUDT14	0.01879	0.0712907	-0.609975	0.708392	1	-0.114756	0.00260572	0.0198313	0.724732	0.00238015	0.0144506	0.724732
NUDT16	0.00468143	0.0324632	-0.475102	0.492642	1	0.136327	0.0297357	0.0966745	0.338775	0.00516765	0.0245113	0.338775
NUDT18	0.0169417	0.0668031	-0.503315	0.367773	1	-0.224317	0.000195353	0.0050074	0.727632	0.000240613	0.00311189	0.727632
NUDT2	4.5811e-05	0.00651608	-0.986095	0.952291	1	-0.0171047	7.79812e-06	0.00209919	1.0032	2.92985e-07	0.000221038	1.0032
NUDT21	0.00843012	0.0446286	-0.605383	0.977097	1	0.00780256	0.00505175	0.0297059	0.597581	0.00235644	0.0143434	0.597581
NUDT22	0.00746264	0.0414709	-0.590396	0.380536	1	-0.228775	6.2356e-05	0.00346599	0.81917	5.33032e-05	0.00130551	0.81917
NUDT5	0.000736767	0.014055	-0.72284	0.62582	1	0.123481	0.00255207	0.019612	0.599359	0.000217985	0.00294269	0.599359
NUP37	0.000471789	0.0121503	-0.792667	0.801734	1	0.0672874	0.000565082	0.00807296	0.72538	5.12628e-05	0.00128203	0.72538
NUP88	0.044167	0.116836	-0.293582	0.276024	1	-0.18797	0.000369423	0.00652374	0.481552	0.000753729	0.00651944	0.481552
NUS1	0.0160751	0.0648467	-0.51543	0.77661	1	0.0718448	0.0255252	0.0876879	0.443585	0.0122201	0.0447175	0.443585
NUTF2	0.00690993	0.039859	-0.452286	0.872961	1	-0.0316597	0.0018319	0.0160685	0.483946	0.000957417	0.00769048	0.483946
NXT1	0.00292886	0.0256747	-0.659947	0.275047	1	-0.286054	4.19465e-06	0.00174095	0.946001	2.63369e-06	0.000408307	0.946001
OARD1	0.00712126	0.0404002	-0.588856	0.829467	1	-0.0557194	0.00149122	0.014122	0.644576	0.000810181	0.00686774	0.644576
OAZ1	0.0160437	0.064785	-0.711068	0.870492	1	-0.0569367	0.005044	0.0296806	0.768005	0.00360423	0.0192545	0.768005
OAZ3	0.00186687	0.020767	-0.606699	0.704479	1	0.0876223	0.00425664	0.0269022	0.519076	0.000702431	0.00622237	0.519076
OGFOD2	0.0254937	0.0851444	-0.470529	0.453212	1	-0.186716	0.000762871	0.00948888	0.657245	0.00101855	0.00806497	0.657245
OGFOD3	0.00418469	0.0304839	-0.468076	0.0970685	1	-0.320568	1.92944e-07	0.000413471	0.788644	1.84573e-07	0.000165806	0.788644
OLA1	0.0011096	0.0165248	-0.632425	0.704549	1	0.086961	0.00243609	0.0191024	0.545464	0.000298305	0.00360724	0.545464
OMG	0.00978292	0.0486782	-0.937327	0.843053	1	0.0847131	0.0113687	0.0512126	0.852614	0.00508955	0.0242425	0.852613
OPN3	0.00101596	0.0158444	-0.772634	0.730647	1	0.0956769	0.00192186	0.0164958	0.676958	0.000229963	0.00301434	0.676958
ORAI1	0.0161887	0.0650614	-0.402719	0.551894	1	-0.117799	0.00080237	0.009743	0.520517	0.000841152	0.0070467	0.520517
ORAI3	0.00529123	0.0343972	-0.426744	0.740933	1	-0.0598103	0.000603096	0.00834541	0.486555	0.000330734	0.00384887	0.486555
ORC3	0.00215755	0.0220485	-0.604936	0.687793	1	0.0937463	0.00525179	0.0303937	0.51119	0.000873628	0.00722967	0.51119
ORMDL2	0.00116478	0.016668	-0.931178	0.924837	1	-0.0319871	0.000292929	0.00582776	0.963165	5.88522e-05	0.0013663	0.963165
OST4	0.00187607	0.0207787	-1.12929	0.829096	1	0.0927188	0.00208992	0.0173878	1.03657	0.000377683	0.00419368	1.03657
OSTC	1.4303e-05	0.00558586	-1.27424	0.482058	1	0.244127	0.000155588	0.00453188	1.03011	1.02936e-06	0.000406721	1.03011
OSTF1	0.0042293	0.0307385	-0.646581	0.61453	1	0.134619	0.0146116	0.060581	0.511962	0.00293801	0.0167991	0.511962
OTUB1	0.0345046	0.10125	-0.342928	0.435405	1	-0.149604	0.00105862	0.0115743	0.492532	0.00164576	0.011108	0.492532
OVCA2	0.0028482	0.0252869	-0.851888	0.485968	1	-0.235153	4.02554e-05	0.00307847	1.08704	1.94405e-05	0.000809812	1.08704
OXLD1	0.0369722	0.105418	-0.525903	0.277017	1	-0.323979	0.000276551	0.00570518	0.849882	0.000464005	0.00477144	0.849882
OXNAD1	0.00698674	0.0400332	-0.616799	0.887101	1	-0.0383583	0.00201218	0.0169573	0.655157	0.00101912	0.00806497	0.655157
OXSM	0.0474873	0.121984	-0.459857	0.420075	1	-0.221082	0.00155986	0.0145788	0.680939	0.00263059	0.0154913	0.680939
P2RX4	0.0428044	0.114734	-0.460064	0.730778	1	-0.0924143	0.00871818	0.0426934	0.552478	0.0106908	0.0407578	0.552478
P2RY6	0.0194698	0.0727868	-0.630963	0.803083	1	-0.0796113	0.00454393	0.0279696	0.710574	0.00380912	0.0200183	0.710574
PAIP1	0.00160499	0.0192921	-0.487177	0.515108	1	0.118857	0.0101229	0.0471555	0.36832	0.00109355	0.00843593	0.36832
PAIP2	0.0395905	0.109526	-0.382523	0.783978	1	-0.060255	0.0102133	0.0473884	0.442778	0.0117164	0.0434482	0.442778
PAK1IP1	0.000548344	0.0128499	-0.625264	0.472284	1	0.153764	0.00499493	0.0295455	0.4715	0.000276688	0.00342202	0.4715
PAM16	0.0330471	0.098772	-0.446974	0.535709	1	-0.153467	0.00200729	0.0169256	0.600441	0.00275136	0.0159944	0.600441
PANK2	0.00354268	0.0280263	-0.264816	0.368621	1	0.0966047	0.0461016	0.129869	0.168211	0.00561122	0.02606	0.168211
PAPOLA	0.00115917	0.016668	-0.459123	0.342726	1	0.158601	0.0219076	0.0793767	0.300522	0.00134821	0.0095806	0.300522
PARD6A	0.00198438	0.0212571	-0.968708	0.576811	1	-0.206413	5.18412e-05	0.00330844	1.17512	1.9751e-05	0.00081032	1.17512
PARK7	0.000434566	0.0116899	-0.820854	0.92912	1	0.0245436	0.000233306	0.00537931	0.796311	2.39457e-05	0.000867145	0.796311
PARL	0.00123783	0.0173186	-0.773204	0.649583	1	-0.128598	4.86133e-05	0.00320852	0.901802	1.39608e-05	0.000691917	0.901802
PARPBP	0.000587777	0.0130133	-0.731595	0.267196	1	0.278817	0.022497	0.0805226	0.452779	0.000745214	0.0064692	0.452779
PAXX	0.0220093	0.0781543	-0.534489	0.247525	1	-0.319025	7.9827e-05	0.00364076	0.853515	0.000115049	0.00197515	0.853515
PBDC1	0.000553252	0.0128779	-0.756351	0.360201	1	0.236962	0.0105977	0.0486304	0.519389	0.000428255	0.00456027	0.519389
PBK	0.000598917	0.0130746	-1.52197	0.350934	1	0.488681	0.0122975	0.0540813	1.03329	0.000436399	0.00461683	1.03329
PCBD1	0.0194119	0.0726128	-0.639805	0.674813	1	-0.13577	0.00224531	0.0181472	0.775575	0.00212374	0.013358	0.775575
PCCB	0.0172659	0.0674735	-0.371483	0.596143	1	-0.0977425	0.00118305	0.0122053	0.469226	0.00123679	0.00912118	0.469226
PCGF6	0.0142965	0.0602888	-0.314972	0.761217	1	0.0462201	0.0245819	0.0855754	0.268751	0.011432	0.0427202	0.268751
PCLAF	0.000703902	0.0137465	-1.03688	0.682494	1	0.147967	0.00174907	0.0156827	0.88891	0.000157856	0.00238961	0.88891
PCMT1	0.00998688	0.0491403	-0.551455	0.921466	1	0.0249547	0.00800371	0.0404382	0.526501	0.00377339	0.0198941	0.526501
PCNA	0.000439151	0.0116899	-0.702805	0.631971	1	0.113225	0.00147819	0.0140519	0.58958	9.80933e-05	0.00181731	0.58958
PDCD1	0.00869523	0.0454706	-1.37415	0.949396	1	-0.0392841	0.00361623	0.024449	1.41344	0.00180674	0.0118723	1.41344
PDCD2	0.000439248	0.0116899	-0.699859	0.68904	1	-0.0941947	1.70634e-05	0.00274672	0.794053	2.91252e-06	0.000420762	0.794053
PDCD5	0.000849116	0.0147985	-0.765327	0.825759	1	0.0597163	0.000912549	0.010495	0.70561	0.000114923	0.00197515	0.70561
PDCD6	0.00342903	0.0274755	-0.402266	0.943258	1	0.0115709	0.00218342	0.0178684	0.390695	0.000677041	0.00608075	0.390695
PDCL3	0.00724284	0.0406755	-0.460124	0.93957	1	-0.0153553	0.00278399	0.0206009	0.47548	0.00138466	0.00977308	0.47548
PDE6B	0.0392844	0.109034	-0.459644	0.537511	1	-0.162437	0.00260269	0.0198183	0.622082	0.00381541	0.0200435	0.622082
PDE6D	0.00516492	0.0340375	-0.449639	0.69485	1	-0.0745408	0.000439455	0.00711421	0.52418	0.000249918	0.0031957	0.52418
PDF	0.0323158	0.0974601	-0.446511	0.254373	1	-0.280703	0.000166084	0.00466549	0.727214	0.000289171	0.00353451	0.727214
PDHB	0.00881687	0.0458766	-0.432081	0.903016	1	0.0237712	0.00762472	0.0392505	0.40831	0.00339271	0.0184956	0.40831
PDXK	0.0297939	0.0933325	-0.650854	0.961465	1	-0.0171156	0.0161976	0.0651232	0.66797	0.0134914	0.047575	0.66797
PDXP	0.0229416	0.0800064	-0.52779	0.271245	1	-0.301591	0.000114433	0.00408106	0.829381	0.000166777	0.00245452	0.829381
PDZD11	0.000503	0.0124998	-0.78597	0.800758	1	0.0674039	0.00060613	0.00837078	0.718566	5.63773e-05	0.00133444	0.718566
PEPD	0.0493601	0.124817	-0.451975	0.619526	1	-0.13502	0.00591025	0.0329073	0.586995	0.00842846	0.0344232	0.586995
PET100	4.49245e-05	0.00651608	-1.32468	0.932229	1	0.0326434	1.77613e-05	0.00274672	1.29204	5.43602e-07	0.000295281	1.29204
PEX2	0.000815461	0.0145596	-0.791475	0.526679	1	0.176999	0.00508982	0.0298012	0.614476	0.00037311	0.00414629	0.614476
PFDN2	0.0016534	0.0195742	-0.764027	0.892569	1	-0.0387759	0.000364367	0.00649139	0.802803	9.19225e-05	0.00174343	0.802803
PFDN4	0.000443895	0.011716	-1.07355	0.865696	1	-0.0610999	6.26161e-05	0.00346599	1.13465	8.37253e-06	0.00055775	1.13465
PFDN5	0.000549942	0.0128637	-1.15752	0.945568	1	0.027049	0.000274315	0.00569436	1.13048	3.15684e-05	0.00101346	1.13048
PFDN6	0.00264243	0.0243537	-0.68085	0.588721	1	-0.144743	8.43604e-05	0.00366507	0.825593	3.73348e-05	0.00112918	0.825593
PFN1	0.00991349	0.0490278	-0.685208	0.955791	1	0.0174195	0.0067302	0.0361726	0.667789	0.00323946	0.0179435	0.667789
PGF	0.0259857	0.086066	-0.635203	0.717291	1	-0.122156	0.0042046	0.0267367	0.757359	0.00426152	0.021642	0.757359
PGLS	0.00227355	0.0224063	-0.738852	0.842414	1	-0.0569108	0.000393647	0.00673115	0.795763	0.000122506	0.00204375	0.795763
PGP	0.00491784	0.0332942	-0.675504	0.358934	1	-0.260471	2.63461e-05	0.00288971	0.935975	1.87653e-05	0.000791396	0.935975
PGPEP1	0.0158317	0.0643365	-0.513211	0.928122	1	0.0226945	0.012912	0.0558501	0.490517	0.00753021	0.0319253	0.490517
PHAX	0.00797597	0.0431743	-0.405384	0.51284	1	0.118277	0.0428579	0.123397	0.287107	0.0100709	0.0390398	0.287107
PHB	0.00340589	0.0274755	-0.674474	0.989698	1	0.00351668	0.00168316	0.015358	0.670957	0.000523442	0.00518472	0.670957
PHB2	0.0192757	0.0722942	-0.441639	0.33675	1	-0.214372	0.000177996	0.00485465	0.65601	0.00023899	0.00309975	0.65601
PHF20	0.00648828	0.0384778	-0.369455	0.72051	1	0.0574373	0.0132034	0.0566933	0.312017	0.00404931	0.0208529	0.312017
PHF23	0.0339116	0.100164	-0.380867	0.672158	1	-0.0898418	0.00470701	0.0284941	0.470709	0.00573832	0.0264872	0.470709
PHF5A	0.000964492	0.0155567	-0.844135	0.747	1	-0.0975254	7.17048e-05	0.00354524	0.941661	1.63178e-05	0.000741503	0.941661
PHPT1	0.00104593	0.0159627	-0.762288	0.680997	1	-0.113049	4.93595e-05	0.0032333	0.875337	1.26485e-05	0.000668793	0.875337
PIGBOS1	0.00811039	0.0435929	-0.511399	0.633218	1	-0.108906	0.00053298	0.00784598	0.620305	0.000385323	0.00424038	0.620305
PIGF	0.000198895	0.00908893	-0.883324	0.49106	1	0.193273	0.00173975	0.015646	0.690052	5.50374e-05	0.00132387	0.690052
PIGP	0.00104075	0.0159369	-0.903775	0.907059	1	-0.0380393	0.000229289	0.00535165	0.941815	4.5113e-05	0.00119797	0.941815
PIGX	0.0233751	0.0809745	-0.360629	0.678705	1	-0.0779035	0.00295233	0.0213353	0.438532	0.00316845	0.0176702	0.438532
PIN1	0.0168201	0.0666328	-0.475572	0.612699	1	-0.119084	0.00126699	0.0127249	0.594655	0.00124109	0.00912466	0.594655
PIN4	0.0135884	0.0584785	-0.653339	0.550843	1	-0.186694	0.000622694	0.00847926	0.840033	0.000571984	0.00550883	0.840033
PKHD1L1	0.0120207	0.0547681	-1.75024	0.375651	1	-0.729187	0.000122825	0.00414508	2.47943	0.000121289	0.00203344	2.47943
PLAC9	0.00875702	0.0456586	-0.831517	0.932563	1	-0.0317425	0.00334184	0.0231868	0.863259	0.0017107	0.0114495	0.863259
PLB1	0.00679861	0.0396112	-0.88637	0.808191	1	0.093992	0.00909081	0.0438061	0.792378	0.00301194	0.0171337	0.792378
PLD4	0.0104505	0.050445	-1.24024	0.453853	1	-0.428647	0.000201651	0.00505837	1.66889	0.00016761	0.00245452	1.66889
PLEKHJ1	0.0168732	0.0667265	-0.520064	0.342092	1	-0.244465	0.000151608	0.00448565	0.764528	0.000187243	0.00263945	0.764528
PLEKHO1	0.0104199	0.0503923	-0.76218	0.738976	1	-0.117244	0.00143799	0.0138209	0.879424	0.000975152	0.00778049	0.879424
PLGRKT	0.000837163	0.0146395	-1.00017	0.868397	1	0.0586514	0.000700215	0.00899289	0.941522	9.08757e-05	0.00173814	0.941522
PMF1	0.0266219	0.0872436	-0.359153	0.45575	1	-0.142846	0.000831142	0.00996609	0.501999	0.00116067	0.00877526	0.501999
PMFBP1	0.0116923	0.0539076	-0.744881	0.754578	1	0.109239	0.0208051	0.0767938	0.635642	0.00851815	0.0346644	0.635642
PMVK	0.0167578	0.0664815	-0.516833	0.296837	1	-0.266476	9.22208e-05	0.00370878	0.783309	0.000118064	0.00199663	0.783309
PNO1	0.000605741	0.0131175	-0.537451	0.29355	1	0.19461	0.0183458	0.0707273	0.342841	0.000687357	0.00612882	0.342841
POLD4	0.0176913	0.068363	-0.547139	0.490105	1	-0.188239	0.000586421	0.00824345	0.735379	0.00064235	0.0059139	0.735379
POLE4	0.00470955	0.0325407	-0.89046	0.754322	1	-0.116582	0.000567842	0.00809149	1.00704	0.000265541	0.00334472	1.00704
POLR1C	0.00957376	0.0480311	-0.455549	0.88729	1	0.029467	0.00898195	0.043435	0.426082	0.00406001	0.0208842	0.426082
POLR1D	0.0482346	0.122955	-0.405869	0.518638	1	-0.156826	0.00314655	0.0222538	0.562696	0.00493523	0.0237568	0.562696
POLR2F	0.00545925	0.0351845	-0.717585	0.569934	1	-0.173495	0.000198655	0.00503372	0.89108	0.000121266	0.00203344	0.89108
POLR2G	0.00200969	0.0214211	-0.651266	0.699209	1	-0.0963286	0.000131742	0.0042961	0.747594	4.60903e-05	0.00121298	0.747594
POLR2H	0.00399883	0.0296525	-0.422062	0.942187	1	0.0125734	0.00260034	0.0198152	0.409489	0.00086384	0.00717041	0.409489
POLR2I	0.0139061	0.0594198	-0.719627	0.822688	1	-0.0775218	0.00330474	0.0230039	0.797149	0.00234615	0.0142959	0.797149
POLR2J	0.00697783	0.0400332	-0.717078	0.678815	1	-0.130132	0.000588006	0.00824345	0.847211	0.000359996	0.00405028	0.847211
POLR2K	0.000639531	0.0133518	-0.89409	0.838728	1	0.0630192	0.000622677	0.00847926	0.831071	6.78766e-05	0.00148893	0.831071
POLR2L	0.00464668	0.0324334	-0.832126	0.991673	1	-0.00362828	0.00217469	0.0178164	0.835754	0.000783435	0.00671225	0.835754
POLR3D	0.00445273	0.0315881	-0.507014	0.858481	1	0.0375938	0.00452517	0.0279378	0.46942	0.00138759	0.00978872	0.46942
POLR3GL	0.00900344	0.0463556	-0.52591	0.867022	1	-0.039864	0.00244765	0.019153	0.565774	0.00142314	0.00997398	0.565774
POLR3H	0.026377	0.0867587	-0.441355	0.815321	1	-0.0548915	0.0070754	0.0373849	0.496247	0.00676685	0.0297003	0.496247
POMC	0.048097	0.122792	-0.790492	0.00875637	1	-1.23646	4.24907e-08	0.000394687	2.02696	2.85649e-08	7.58123e-05	2.02696
POMP	6.71659e-05	0.00714563	-1.26986	0.445404	1	0.287482	0.00088521	0.010309	0.982376	1.26869e-05	0.000668793	0.982376
POP4	0.000728372	0.014005	-0.858374	0.61467	1	0.151239	0.002695	0.0202033	0.707134	0.000218762	0.00294662	0.707134
POP5	0.00150714	0.0187445	-0.621102	0.957575	1	-0.0123078	0.000485177	0.00746459	0.63341	0.000111701	0.00194472	0.63341
POP7	0.0282048	0.0901823	-0.500163	0.272421	1	-0.295686	0.000165538	0.00466539	0.795848	0.000259453	0.00328976	0.795848
PPA1	0.0139377	0.0594444	-0.594997	0.898994	1	-0.0363215	0.00490732	0.0292533	0.631319	0.00325988	0.0180027	0.631319
PPA2	0.00141754	0.0182718	-0.858581	0.904475	1	0.0381779	0.00101127	0.0112452	0.820403	0.000181534	0.00258136	0.820403
PPCS	0.0120897	0.0548979	-0.512673	0.605978	1	-0.124596	0.000769028	0.00952596	0.637269	0.000661292	0.00600109	0.637269
PPIA	0.000115437	0.00796144	-0.931158	0.426689	1	0.227023	0.00166849	0.0152612	0.704135	3.27133e-05	0.00103553	0.704135
PPIB	0.00147576	0.0186084	-0.781208	0.985186	1	-0.00539514	0.000556794	0.00800028	0.786603	0.000118057	0.00199663	0.786603
PPIC	0.000169425	0.00860168	-0.827351	0.154281	1	0.370641	0.0252351	0.0870918	0.45671	0.000224259	0.00298624	0.45671
PPIE	0.0169728	0.0668429	-0.395239	0.835282	1	-0.0407051	0.00452511	0.0279378	0.435944	0.00361057	0.0192732	0.435944
PPIH	0.00063622	0.0133518	-0.77486	0.986621	1	-0.00449638	0.00021252	0.00516899	0.779356	3.02132e-05	0.000991038	0.779356
PPIL1	0.00320187	0.0268891	-0.789945	0.814789	1	0.0742151	0.00399523	0.0258882	0.71573	0.000947187	0.00763361	0.71573
PPM1N	0.00908751	0.0466555	-0.637125	0.795351	1	0.0748899	0.0130973	0.056414	0.562235	0.00505983	0.0241687	0.562235
PPP1CA	0.0184312	0.0702849	-0.5366	0.725932	1	-0.0943806	0.00280562	0.0206406	0.630981	0.00251223	0.0149696	0.630981
PPP1CC	0.00622055	0.0376901	-0.438508	0.441593	1	0.14586	0.0490268	0.135414	0.292648	0.00879796	0.0353652	0.292648
PPP1R14B	0.00141929	0.0182759	-0.960716	0.809809	1	-0.0856938	0.000178767	0.00485801	1.04641	4.48204e-05	0.00119797	1.04641
PPP1R2	0.00227188	0.0224063	-0.47772	0.711811	1	0.0683703	0.00481343	0.0289166	0.40935	0.000875429	0.00723125	0.40935
PPP1R7	0.0279009	0.0897057	-0.354193	0.665077	1	-0.0824603	0.00346705	0.0237915	0.436653	0.00400077	0.0206892	0.436653
PPP2R3C	2.524e-05	0.00595855	-0.864168	0.118986	1	0.378216	0.0106995	0.048918	0.485952	2.4496e-05	0.000873101	0.485952
PPP2R5C	0.00104806	0.0159627	-0.581994	0.993955	1	0.00159103	0.000425158	0.0069998	0.580403	7.73207e-05	0.0015826	0.580403
PRADC1	0.00691375	0.039863	-0.781529	0.348097	1	-0.320907	3.96664e-05	0.00307847	1.10244	3.15145e-05	0.00101346	1.10244
PRDX1	0.000319135	0.0105063	-1.00988	0.517599	1	0.214702	0.00224523	0.0181472	0.795174	9.38854e-05	0.00176831	0.795174
PRDX3	0.000394075	0.0112158	-0.732959	0.293858	1	0.256737	0.0130539	0.056318	0.476221	0.000358333	0.00403571	0.476221
PRDX4	0.000915739	0.0150696	-1.19886	0.3266	1	-0.419502	1.39614e-06	0.00130894	1.61837	4.28283e-07	0.000276953	1.61837
PRDX5	0.00520253	0.0341223	-0.811798	0.785191	1	-0.0936442	0.000778276	0.00958511	0.905443	0.000371018	0.00413659	0.905443
PREB	0.0417095	0.113155	-0.457237	0.348873	1	-0.248697	0.000696693	0.00895533	0.705934	0.00118299	0.00889526	0.705934
PRELID1	0.00278224	0.0249952	-0.901029	0.372541	1	-0.317683	1.28885e-05	0.00259989	1.21871	6.59676e-06	0.000529687	1.21871
PRELID3B	0.000580737	0.0130077	-0.63499	0.399131	1	0.184037	0.00846828	0.0419241	0.450953	0.000402349	0.00437107	0.450953
PRKAG1	0.00828881	0.0441768	-0.388474	0.560837	1	0.101198	0.0353307	0.108562	0.287276	0.00925928	0.0367969	0.287276
PRMT1	0.011737	0.0540549	-0.422712	0.640335	1	-0.0926757	0.000922473	0.0105631	0.515388	0.000774539	0.00665282	0.515388
PRMT6	0.00608248	0.0373205	-0.505488	0.805314	1	-0.0536738	0.00106778	0.011635	0.559162	0.000565606	0.00548631	0.559162
PRPF18	0.00250353	0.0236409	-0.584198	0.357082	1	0.210483	0.0372619	0.112352	0.373715	0.00340836	0.0185362	0.373715
PSENEN	0.00214843	0.0220485	-0.748681	0.512021	1	-0.189127	3.39361e-05	0.00297698	0.937808	1.44214e-05	0.000704776	0.937808
PSMA1	0.000159005	0.00857354	-0.587735	0.471992	1	0.13236	0.00160654	0.0148944	0.455376	4.64151e-05	0.00121681	0.455376
PSMA2	0.000119256	0.00800148	-1.12042	0.742131	1	0.113302	0.000192235	0.00497207	1.00712	7.27009e-06	0.000532421	1.00712
PSMA3	0.00068999	0.0136373	-0.828607	0.603716	1	0.149875	0.00272797	0.0203665	0.678733	0.000211163	0.00289069	0.678733
PSMA4	0.000395001	0.0112158	-0.894239	0.528459	1	0.188128	0.00255613	0.0196131	0.706111	0.000125379	0.00207637	0.706111
PSMA5	0.000123666	0.00814056	-1.04801	0.604848	1	0.16705	0.000503414	0.00764327	0.880956	1.51254e-05	0.000720705	0.880956
PSMA6	0.000324201	0.0105702	-1.01754	0.589833	1	0.180434	0.00142826	0.0137957	0.837108	7.01363e-05	0.00151181	0.837108
PSMA7	0.00358235	0.0280684	-0.669673	0.792247	1	-0.0716128	0.000507934	0.0076808	0.741286	0.000207651	0.00285752	0.741286
PSMB1	0.00232025	0.0226447	-0.730026	0.827081	1	-0.061914	0.000367099	0.00651034	0.79194	0.000117253	0.00199284	0.79194
PSMB10	0.00817802	0.0437858	-0.781729	0.575125	1	-0.195922	0.00036192	0.00647851	0.977651	0.000256844	0.00326277	0.977651
PSMB2	0.00434528	0.0311505	-0.499531	0.905893	1	0.0244861	0.00345208	0.0237083	0.475044	0.00111277	0.0085213	0.475044
PSMB3	0.000957938	0.0154973	-0.910051	0.987596	1	-0.00506597	0.000342547	0.00634375	0.915117	5.77639e-05	0.00135091	0.915117
PSMB4	0.00750075	0.041574	-0.572592	0.553464	1	-0.150069	0.000274101	0.00569436	0.722661	0.000200633	0.00278792	0.722661
PSMB5	0.000487069	0.0122765	-0.762654	0.863658	1	-0.0443987	6.90291e-05	0.00354524	0.807053	9.9332e-06	0.000610875	0.807053
PSMB6	0.00213368	0.0220067	-0.722631	0.8267	1	-0.060919	0.000330174	0.0062201	0.78355	0.00010168	0.00185068	0.78355
PSMB7	0.00423831	0.0307782	-0.61584	0.887684	1	-0.0359645	0.00109995	0.0117605	0.651805	0.000441251	0.00464866	0.651805
PSMB8	0.0132241	0.0576938	-0.695142	0.578523	1	-0.184316	0.000724892	0.00921514	0.879458	0.000633846	0.00585546	0.879458
PSMB9	0.0326994	0.0981297	-0.814815	0.639341	1	-0.211426	0.00372639	0.0249435	1.02624	0.00429141	0.0217288	1.02624
PSMC1	0.00185292	0.0207203	-0.574043	0.374932	1	0.193504	0.0261064	0.0887854	0.380539	0.00215025	0.01345	0.380539
PSMC2	0.00179306	0.0203363	-0.677415	0.454502	1	0.191888	0.0158328	0.0640987	0.485527	0.00151535	0.0104246	0.485527
PSMC3	0.0243616	0.0827349	-0.381412	0.859786	1	-0.0353888	0.00798319	0.0403889	0.416801	0.00711534	0.0307332	0.416801
PSMC4	0.0399488	0.110089	-0.294875	0.610599	1	-0.0864279	0.0041742	0.0266564	0.381303	0.00581831	0.0267383	0.381303
PSMD10	0.00318649	0.0267924	-0.59809	0.662947	1	0.104518	0.0087065	0.0426669	0.493572	0.00167757	0.0112611	0.493572
PSMD11	0.00772312	0.0423032	-0.4482	0.773367	1	0.0573086	0.0122479	0.0539925	0.390891	0.0043126	0.0217848	0.390891
PSMD13	0.00804633	0.0433722	-0.474158	0.778112	1	-0.0596189	0.00129691	0.0129292	0.533777	0.000798237	0.00679242	0.533777
PSMD14	0.00197735	0.0212541	-0.690474	0.577908	1	0.146866	0.00865724	0.0425227	0.543608	0.00111873	0.00854452	0.543608
PSMD4	0.0130864	0.0573679	-0.369747	0.912843	1	-0.0192862	0.00487494	0.0291228	0.389033	0.00322502	0.0178829	0.389033
PSMD6	0.0105585	0.0507734	-0.45043	0.690186	1	0.083041	0.0245598	0.0855186	0.367389	0.0087528	0.0352915	0.367389
PSMD7	0.0144177	0.0606794	-0.391026	0.917751	1	-0.019516	0.00561242	0.0319144	0.410542	0.00382418	0.020072	0.410542
PSMD8	0.00758799	0.0418211	-0.672305	0.869767	1	-0.0488229	0.00201648	0.0169745	0.721128	0.0010576	0.00825882	0.721128
PSMD9	0.0199805	0.0739425	-0.449484	0.56566	1	-0.13122	0.00118976	0.0122325	0.580704	0.00131082	0.0094084	0.580704
PSME1	0.012762	0.0567083	-0.5414	0.551096	1	-0.153253	0.000570241	0.0081041	0.694654	0.000522208	0.00518369	0.694654
PSME2	0.00309791	0.0264377	-1.01429	0.850268	1	-0.0765538	0.000603624	0.00834541	1.09084	0.00020862	0.00286744	1.09084
PSMG1	0.0106771	0.0510933	-0.522499	0.875411	1	0.0379314	0.0106897	0.0488881	0.484567	0.00494005	0.0237638	0.484567
PSMG2	0.00492336	0.0332965	-0.566321	0.919919	1	-0.0239407	0.00157773	0.0147	0.590262	0.000659245	0.0059982	0.590262
PSMG3	0.00216606	0.0220485	-0.63569	0.494231	1	-0.167507	2.92964e-05	0.00296955	0.803197	1.32716e-05	0.000682676	0.803197
PSMG4	0.0115091	0.0535079	-0.618807	0.996591	1	0.00123729	0.00654725	0.0353667	0.617569	0.00357276	0.019192	0.617569
PTGES2	0.00575937	0.0362931	-0.487065	0.388943	1	-0.17966	4.56023e-05	0.00318604	0.666724	3.64905e-05	0.00111607	0.666724
PTGES3	0.0209405	0.0761173	-0.324232	0.863982	1	0.028447	0.0231409	0.0821217	0.295785	0.0142094	0.049335	0.295785
PTP4A2	0.000544493	0.0128483	-0.495718	0.395452	1	0.144069	0.00818089	0.041002	0.351649	0.000387884	0.0042582	0.351649
PTPA	0.0239083	0.082086	-0.345396	0.603944	1	-0.0938055	0.00195541	0.0166567	0.439201	0.00227312	0.0140182	0.439201
PTPMT1	0.00042483	0.0115754	-0.97447	0.643095	1	-0.15149	1.12928e-05	0.00242275	1.12596	1.89158e-06	0.000406721	1.12596
PTPN2	0.00129092	0.0176841	-0.698928	0.581668	1	0.141507	0.0056632	0.0320821	0.557421	0.000595064	0.0056344	0.557421
PTPRCAP	0.0099728	0.0491403	-1.4435	0.481415	1	-0.466382	0.000236769	0.00539584	1.90989	0.000188656	0.00264418	1.90989
PTRH1	0.00190874	0.0209584	-0.782246	0.735039	1	-0.100811	0.000157639	0.00457113	0.883056	5.10351e-05	0.00128203	0.883056
PTRH2	0.000463846	0.0120186	-0.920619	0.93865	1	0.023927	0.000237038	0.00539584	0.896692	2.54644e-05	0.000891627	0.896692
PTRHD1	0.000154452	0.00857354	-1.26688	0.917625	1	0.0409385	7.88721e-05	0.00364076	1.22594	4.56454e-06	0.000499463	1.22594
PTS	0.00523337	0.0341223	-0.600027	0.785768	1	0.0690464	0.00775006	0.0396859	0.53098	0.00228749	0.014056	0.53098
PTTG1	0.00165971	0.0195742	-1.20652	0.78759	1	-0.122082	0.00018811	0.0049446	1.3286	5.28448e-05	0.0013024	1.3286
PUDP	0.00875399	0.0456586	-0.667417	0.895191	1	0.0396533	0.00787741	0.0400539	0.627764	0.00335744	0.0183401	0.627764
PUS3	0.00102414	0.0158444	-0.536236	0.972046	1	0.00676335	0.000480091	0.00741678	0.529473	8.79461e-05	0.0017037	0.529473
PVRIG	0.048762	0.123726	-0.712609	0.37852	1	-0.374873	0.00119795	0.0122998	1.08748	0.00189768	0.012348	1.08748
PYCARD	0.00210133	0.0218355	-1.06159	0.776503	1	-0.115872	0.000234911	0.00539584	1.17746	7.31325e-05	0.00155663	1.17746
PYM1	0.00676491	0.0394982	-0.517373	0.564422	1	-0.130131	0.000256727	0.00553038	0.647504	0.000182576	0.00259346	0.647504
PYURF	0.00295311	0.0257148	-0.609227	0.972901	1	-0.00823269	0.0011609	0.0121092	0.61746	0.000357688	0.00403449	0.61746
R3HCC1	0.0169689	0.0668429	-0.381501	0.596983	1	-0.0998795	0.00115669	0.0121092	0.481381	0.00118848	0.00890695	0.481381
RAB11A	0.0125418	0.0560996	-0.405235	0.821044	1	0.0434262	0.0162647	0.0653102	0.361809	0.00757635	0.0320217	0.361809
RAB13	0.00851847	0.0449127	-0.465403	0.684097	1	0.0851229	0.0204694	0.0759849	0.38028	0.00655974	0.0291112	0.38028
RAB1A	0.0118235	0.0543161	-0.387603	0.747649	1	0.0585861	0.0212317	0.0778585	0.329017	0.00872988	0.0352409	0.329017
RAB20	0.0246628	0.0833518	-0.69973	0.865224	1	-0.0625	0.00831822	0.0414135	0.76223	0.00711861	0.0307364	0.76223
RAB32	0.00838765	0.0444803	-0.697861	0.718131	1	-0.112992	0.000957761	0.0108513	0.810853	0.000611718	0.00572898	0.810853
RAB3IP	0.00331688	0.0271922	-0.756503	0.439468	1	0.235652	0.0293419	0.0957678	0.520851	0.00375709	0.019837	0.520851
RAB4A	0.00488879	0.033164	-0.620166	0.93695	1	-0.0206098	0.00171525	0.0155186	0.640776	0.000695546	0.0061775	0.640776
RAB5IF	0.0032324	0.0269034	-0.880969	0.87093	1	-0.0574784	0.000718868	0.00916225	0.938447	0.000250423	0.00319915	0.938447
RAB9A	0.0372748	0.105761	-0.382857	0.445139	1	-0.165903	0.00128617	0.0128623	0.548759	0.00201176	0.0128501	0.548759
RABAC1	0.00297629	0.0258636	-0.843356	0.371534	1	-0.300054	1.4112e-05	0.00264612	1.14341	7.55163e-06	0.000532421	1.14341
RABEPK	0.0079857	0.0431915	-0.46255	0.511707	1	-0.135239	0.000217617	0.00522305	0.597789	0.000178336	0.00256543	0.597789
RABIF	0.000258736	0.00992742	-0.664949	0.854682	1	-0.0393831	3.02072e-05	0.00296955	0.704332	3.3674e-06	0.000439235	0.704332
RACK1	0.0169387	0.0668031	-0.545081	0.399782	1	-0.227289	0.000263691	0.00561071	0.772371	0.000306261	0.00365785	0.772371
RAD1	0.00118972	0.0168027	-0.484262	0.902444	1	0.021656	0.000848016	0.0100639	0.462606	0.000150349	0.00231484	0.462606
RAD51AP1	0.00288209	0.0254794	-0.938069	0.422798	1	0.298018	0.0287155	0.0944632	0.640052	0.00311698	0.0174621	0.640052
RAD51C	0.0030503	0.0261855	-0.627684	0.776349	1	0.0711512	0.00464505	0.028323	0.556532	0.00105215	0.00822566	0.556532
RALY	0.0192167	0.0722643	-0.334571	0.580679	1	-0.0933449	0.00124202	0.0125801	0.427916	0.00137027	0.00969167	0.427916
RAMAC	0.00427726	0.0309109	-0.523726	0.7975	1	-0.0555973	0.000656498	0.00876069	0.579323	0.000300222	0.00361753	0.579323
RAN	0.000352484	0.0108308	-0.83239	0.887971	1	0.0388069	0.000239552	0.00539747	0.793583	2.08079e-05	0.000823361	0.793583
RANBP1	0.00144979	0.0184268	-0.633524	0.761104	1	-0.0715142	0.000132736	0.00430979	0.705038	3.74581e-05	0.00113039	0.705038
RANGRF	0.0172723	0.0674735	-0.44555	0.083696	1	-0.382436	1.79406e-06	0.00133521	0.827985	2.82468e-06	0.000417381	0.827985
RAP1A	0.00396426	0.0295123	-0.582918	0.413353	1	0.195739	0.0391162	0.115889	0.387178	0.00514655	0.0244454	0.387178
RAP2B	0.0118625	0.0543775	-0.571533	0.935571	1	0.0217134	0.00905823	0.0436912	0.54982	0.00466046	0.0229555	0.54982
RBBP8	0.00126188	0.0174854	-0.67527	0.980927	1	-0.00591911	0.000456977	0.00726138	0.681189	9.45392e-05	0.00177079	0.681189
RBM34	0.000530288	0.012731	-0.702884	0.491704	1	0.164953	0.00425373	0.0269022	0.537931	0.000236405	0.00307798	0.537931
RBM4	0.0368854	0.105241	-0.326919	0.662864	1	-0.0807582	0.0050101	0.0296002	0.407677	0.00640753	0.0286549	0.407677
RBM7	0.0140881	0.0598341	-0.376876	0.778283	1	0.0511069	0.022148	0.079827	0.325769	0.0102968	0.0396566	0.325769
RBM8A	0.00114998	0.0166588	-0.668136	0.881683	1	0.0361735	0.000915342	0.0105055	0.631963	0.000147331	0.00227822	0.631963
RBMX2	0.0293359	0.0926166	-0.341765	0.732332	1	-0.0634137	0.00534474	0.030785	0.405179	0.00591203	0.0270673	0.405179
RBX1	0.000580384	0.0130077	-0.986711	0.980672	1	0.0082156	0.000234344	0.00539158	0.978495	2.93549e-05	0.000974657	0.978495
RCC1	0.030488	0.0944722	-0.406255	0.844094	1	-0.0436616	0.0098154	0.0461126	0.449917	0.0096473	0.0378528	0.449917
RDH14	0.00485793	0.03312	-0.550307	0.862928	1	-0.0398789	0.00112878	0.0119075	0.590185	0.000503953	0.00506183	0.590185
REEP5	0.000292356	0.0102881	-0.960172	0.891728	1	0.0426732	0.000190212	0.0049446	0.917499	1.48377e-05	0.000712172	0.917499
RELB	0.0474759	0.121984	-0.386744	0.491111	1	-0.158827	0.00256577	0.0196369	0.545571	0.00413793	0.0211571	0.545571
RER1	0.00606918	0.0373049	-0.561494	0.830277	1	-0.0518694	0.00122966	0.0125056	0.613363	0.00062259	0.00577899	0.613363
REX1BD	0.0118807	0.0544136	-0.579625	0.204019	1	-0.346057	1.47257e-05	0.00265014	0.925682	1.70958e-05	0.000757016	0.925682
REXO4	0.0249201	0.083821	-0.308563	0.941225	1	-0.0119938	0.0119974	0.053214	0.320557	0.0100046	0.0388729	0.320557
RFC2	0.00355937	0.0280568	-0.420569	0.656328	1	-0.075893	0.000207084	0.00510405	0.496462	0.000105803	0.00188555	0.496462
RFK	0.0104034	0.0503505	-0.434533	0.909164	1	0.0228771	0.0089161	0.0432402	0.411656	0.00429561	0.0217338	0.411656
RFT1	0.00132484	0.0178911	-0.569268	0.6941	1	-0.0824554	7.3709e-05	0.00359086	0.651724	2.21621e-05	0.00085257	0.651724
RGS10	0.00705946	0.0402425	-0.793069	0.873649	1	0.0553587	0.00689392	0.0367957	0.737711	0.00254855	0.0151329	0.737711
RHEB	0.0240728	0.0822744	-0.352182	0.947339	1	0.0121932	0.0188743	0.0720427	0.339988	0.0135167	0.0476147	0.339988
RHNO1	0.0212868	0.0769323	-0.409783	0.801613	1	-0.0528303	0.00506501	0.0297369	0.462614	0.00459536	0.0227186	0.462614
RIDA	0.00227827	0.0224063	-0.977946	0.831747	1	0.0804814	0.00254642	0.0195787	0.897464	0.000519183	0.00516136	0.897464
RILP	0.0419173	0.113429	-0.506182	0.193786	1	-0.382218	0.000117361	0.00408106	0.8884	0.000215212	0.00293134	0.8884
RIOK2	0.00155559	0.0190132	-0.63375	0.636081	1	0.112079	0.00499861	0.0295556	0.521671	0.000647235	0.00593074	0.521671
RIOX1	0.00837886	0.044469	-0.321844	0.631674	1	-0.0691178	0.000546983	0.0079507	0.390962	0.000427048	0.00455596	0.390962
RIPK2	0.00787355	0.0427633	-0.574374	0.616527	1	0.127987	0.0260238	0.0886729	0.446387	0.00710934	0.0307196	0.446387
RNASE6	0.000205028	0.00911933	-1.39674	0.689215	1	0.177898	0.000477706	0.0074028	1.21884	2.17996e-05	0.000845814	1.21884
RNASEH2B	2.57246e-05	0.00596253	-0.913851	0.787635	1	0.0691731	2.74425e-05	0.00290386	0.844678	5.04633e-07	0.000295281	0.844678
RNASEH2C	3.14615e-05	0.00616854	-1.40987	0.618418	1	0.199504	0.000116709	0.00408106	1.21036	1.66282e-06	0.000406721	1.21036
RNASEK	0.00504856	0.0337491	-0.702621	0.785074	1	-0.0808142	0.000748806	0.00940754	0.783435	0.000357702	0.00403449	0.783435
RNF113A	0.00943409	0.0475738	-0.527043	0.266522	1	-0.266552	2.47003e-05	0.00287736	0.793595	2.64587e-05	0.000914263	0.793595
RNF114	0.0232849	0.0807941	-0.424864	0.740014	1	-0.073489	0.00411191	0.0264149	0.498353	0.0040575	0.0208792	0.498353
RNF130	0.00987332	0.0488989	-0.542525	0.994828	1	-0.00161167	0.00526449	0.0304437	0.544137	0.00273426	0.0159291	0.544137
RNF135	0.0364102	0.10433	-0.279024	0.784068	1	-0.0432087	0.00917497	0.0439855	0.322233	0.0104397	0.0400592	0.322233
RNF141	0.000310997	0.0105063	-0.972073	0.319033	1	0.317693	0.00888557	0.043128	0.65438	0.00021753	0.00294225	0.65438
RNF170	0.0106949	0.0511191	-0.35022	0.737582	1	0.0544084	0.0202939	0.0755391	0.295811	0.00796122	0.0331836	0.295811
RNF181	0.000234103	0.009439	-1.13055	0.915148	1	-0.0387159	4.08392e-05	0.00307847	1.16927	3.66122e-06	0.000439235	1.16927
RNF5	0.0135149	0.0583635	-0.442353	0.245245	1	-0.246026	3.38868e-05	0.00297698	0.688379	4.37825e-05	0.00119414	0.688379
RNF7	0.000805404	0.0145224	-0.834245	0.88646	1	-0.0420345	0.000147548	0.0044602	0.87628	2.61496e-05	0.00090708	0.87628
ROMO1	0.000231273	0.009439	-1.19809	0.879127	1	0.0585115	0.000159253	0.00459403	1.13958	1.06717e-05	0.000632603	1.13958
RP9	0.0134293	0.0581876	-0.471795	0.985138	1	0.00420172	0.00826917	0.0412927	0.467594	0.00488986	0.0236881	0.467594
RPA2	0.0202248	0.0744824	-0.382399	0.626716	1	-0.0946929	0.0017837	0.0158376	0.477092	0.00189207	0.0123232	0.477092
RPA3	6.12713e-05	0.00714563	-1.34024	0.547299	1	0.237927	0.000380743	0.00663114	1.10232	6.76489e-06	0.000529687	1.10232
RPAIN	0.0222764	0.0786503	-0.293337	0.880359	1	-0.0228502	0.00791358	0.0401451	0.316187	0.00680164	0.0297902	0.316187
RPAP3	0.000831461	0.0145999	-0.569246	0.432224	1	0.15831	0.00937767	0.0447571	0.410936	0.000596283	0.0056344	0.410936
RPF1	0.00185822	0.0207452	-0.604015	0.622997	1	0.112828	0.0063779	0.0347018	0.491187	0.000883452	0.00726658	0.491187
RPF2	0.00062607	0.0132621	-0.795174	0.293453	1	0.288866	0.0189744	0.072296	0.506308	0.000658376	0.0059964	0.506308
RPL10	0.00572001	0.0361642	-0.803451	0.356317	1	-0.317161	3.24097e-05	0.00297698	1.12061	2.33154e-05	0.000861483	1.12061
RPL10A	0.00231898	0.0226447	-0.896796	0.684679	1	-0.141391	0.000143442	0.00443655	1.03819	5.18398e-05	0.0012864	1.03819
RPL11	0.00115489	0.016668	-1.08126	0.864641	1	-0.0670757	0.0001981	0.00503372	1.14833	4.19357e-05	0.00116626	1.14833
RPL12	0.00112978	0.0165758	-0.974791	0.823549	1	-0.078947	0.000147568	0.0044602	1.05374	3.25521e-05	0.00103283	1.05374
RPL13	0.00851713	0.0449127	-0.826042	0.511451	1	-0.243803	0.000238845	0.00539584	1.06984	0.000179903	0.00257282	1.06984
RPL13A	0.000935687	0.0153189	-1.11025	0.6924	1	-0.156965	4.65023e-05	0.00318604	1.26721	1.06918e-05	0.000632603	1.26721
RPL14	0.00334462	0.0272444	-0.801915	0.692187	1	-0.127956	0.00024394	0.00543518	0.929871	0.000104797	0.00187792	0.929871
RPL15	0.00165834	0.0195742	-0.954803	0.610385	1	-0.182911	5.31628e-05	0.00330844	1.13771	1.75439e-05	0.0007636	1.13771
RPL17	0.000743099	0.014055	-1.07849	0.841733	1	-0.0755008	9.95467e-05	0.00384438	1.15399	1.74254e-05	0.00076088	1.15399
RPL17-C18orf32	0.00698865	0.0400332	-0.869057	0.966339	1	-0.0160718	0.0030603	0.0218978	0.885129	0.00137005	0.00969167	0.885129
RPL18	0.00562219	0.0358091	-0.873817	0.398878	1	-0.314835	4.87672e-05	0.00320852	1.18865	3.32421e-05	0.00104014	1.18865
RPL18A	0.00217676	0.0220485	-1.03197	0.479753	1	-0.281396	2.59986e-05	0.00288971	1.31337	1.07816e-05	0.00063382	1.31337
RPL19	0.0034124	0.0274755	-0.804936	0.684414	1	-0.132145	0.000237585	0.00539584	0.937081	0.000103732	0.00187074	0.937081
RPL21	0.00189503	0.0209584	-1.03551	0.966181	1	0.0167155	0.000983637	0.0110745	1.01879	0.000216308	0.00293725	1.01879
RPL22	0.000989376	0.0157775	-1.054	0.957896	1	-0.0199806	0.000296289	0.00584011	1.07398	5.20854e-05	0.00128739	1.07398
RPL22L1	6.73779e-06	0.00477188	-1.72106	0.81955	1	0.103112	5.04926e-06	0.00180339	1.61794	4.88482e-08	8.19885e-05	1.61794
RPL23	0.000557406	0.0128879	-1.22017	0.988203	1	0.00618133	0.000213297	0.00516899	1.21399	2.61841e-05	0.00090708	1.21399
RPL23A	0.000710771	0.0138335	-1.07002	0.929938	1	0.0328646	0.000402972	0.00681678	1.03716	5.18294e-05	0.0012864	1.03716
RPL24	0.00144001	0.018387	-0.983291	0.820029	1	-0.0830239	0.000194602	0.00499856	1.06632	4.84233e-05	0.00124517	1.06632
RPL26	0.000397777	0.011226	-1.29081	0.986056	1	-0.00753317	0.000122572	0.00414508	1.29834	1.31521e-05	0.000681692	1.29834
RPL26L1	0.000104331	0.00795465	-1.1045	0.733853	1	0.114404	0.000177312	0.00485364	0.990094	6.21493e-06	0.000529687	0.990094
RPL27	0.00115145	0.0166588	-1.09041	0.89808	1	-0.0508123	0.000244172	0.00543518	1.14122	4.96422e-05	0.00126242	1.14122
RPL27A	0.000329636	0.0106655	-1.21921	0.925863	1	-0.0373636	6.59568e-05	0.00353262	1.25657	6.9341e-06	0.000529687	1.25657
RPL28	0.00473868	0.0326622	-0.866413	0.736272	1	-0.122187	0.000511387	0.0077097	0.9886	0.000243919	0.00314566	0.9886
RPL29	0.0024631	0.023363	-0.973883	0.628979	1	-0.183786	0.000104093	0.00388472	1.15767	4.04465e-05	0.00115324	1.15767
RPL3	0.014705	0.0614118	-0.661889	0.408214	1	-0.265366	0.000228662	0.00535165	0.927255	0.000240544	0.00311189	0.927255
RPL30	0.00155345	0.0190053	-1.13462	0.828354	1	-0.0919332	0.000225522	0.00534436	1.22655	5.73484e-05	0.00134737	1.22655
RPL31	0.00088811	0.0149956	-1.22697	0.990658	1	0.0051114	0.000358513	0.00645611	1.22186	5.58303e-05	0.00132547	1.22186
RPL32	0.00209963	0.0218355	-1.07421	0.890463	1	-0.0568817	0.00047938	0.00741342	1.1311	0.000131516	0.00212868	1.1311
RPL34	0.000559067	0.0128879	-1.28035	0.887791	1	-0.0619136	9.59408e-05	0.00375911	1.34226	1.38496e-05	0.000688922	1.34226
RPL35	0.000778143	0.0142937	-1.2508	0.743647	1	-0.143952	5.33633e-05	0.00330844	1.39476	1.06668e-05	0.000632603	1.39476
RPL35A	0.00213332	0.0220067	-1.01388	0.715868	1	-0.142112	0.000159732	0.00459901	1.15599	5.32861e-05	0.00130551	1.15599
RPL36	0.00227919	0.0224063	-1.05192	0.672131	1	-0.17255	0.00012834	0.00427024	1.22447	4.59856e-05	0.00121257	1.22447
RPL36A	0.000272175	0.0101405	-1.30994	0.879846	1	0.0643262	0.000189606	0.0049446	1.24562	1.38309e-05	0.000688922	1.24562
RPL36AL	0.000589658	0.0130133	-1.03329	0.917713	1	0.0367387	0.000352391	0.00641518	0.996555	4.0634e-05	0.00115324	0.996555
RPL37	0.000276157	0.0101405	-1.40842	0.891165	1	0.0626687	0.00017915	0.00485866	1.34575	1.3475e-05	0.000682792	1.34575
RPL37A	0.00164105	0.0194796	-1.09775	0.937789	1	-0.0321815	0.000475182	0.00738763	1.12993	0.000109512	0.00192603	1.12993
RPL38	0.00273413	0.0247862	-0.934399	0.9772	1	-0.0105406	0.00108695	0.0116882	0.944939	0.00030779	0.00366965	0.944939
RPL39	0.000418806	0.0115676	-1.37703	0.917157	1	0.0480136	0.000241304	0.00540392	1.32902	2.33453e-05	0.000861483	1.32902
RPL39L	0.0217729	0.0778139	-0.623869	0.240086	1	-0.377196	7.05758e-05	0.00354524	1.00107	9.90832e-05	0.00183315	1.00107
RPL4	0.00584147	0.0365037	-0.716129	0.680939	1	-0.126329	0.000471324	0.00738556	0.842458	0.000265758	0.00334472	0.842458
RPL41	0.000285553	0.0102881	-1.36492	0.979854	1	-0.0112349	8.00928e-05	0.00364076	1.37616	7.35296e-06	0.000532421	1.37616
RPL5	0.00464293	0.032432	-0.743276	0.747893	1	-0.0998047	0.000535836	0.00787257	0.843081	0.000254445	0.00323532	0.843081
RPL6	0.00442353	0.0314509	-0.754888	0.704818	1	-0.118819	0.000382291	0.00663891	0.873708	0.000185179	0.00261948	0.873708
RPL7	0.00214732	0.0220485	-1.00092	0.928416	1	-0.0346495	0.000617663	0.00844609	1.03557	0.000164424	0.00243895	1.03557
RPL7A	0.00751352	0.0416086	-0.702118	0.350071	1	-0.290255	4.62291e-05	0.00318604	0.992373	3.85806e-05	0.00114178	0.992373
RPL8	0.00204402	0.021579	-0.921071	0.711396	1	-0.130689	0.000146564	0.0044602	1.05176	4.85056e-05	0.00124517	1.05176
RPL9	0.00294511	0.0256854	-1.22956	0.719379	1	0.175705	0.0059981	0.0332258	1.05386	0.00113546	0.00864313	1.05386
RPLP0	0.00146251	0.0185083	-1.03944	0.542371	1	-0.235356	2.57814e-05	0.00288971	1.2748	8.46082e-06	0.00055775	1.2748
RPLP1	0.000483324	0.0122765	-1.23331	0.796888	1	-0.107567	4.29386e-05	0.0031119	1.34087	6.39616e-06	0.000529687	1.34087
RPLP2	0.00672241	0.0393832	-0.885719	0.852623	1	-0.0717968	0.00158183	0.01472	0.957516	0.000781847	0.00670287	0.957516
RPN1	0.00332605	0.0272323	-0.589965	0.998187	1	-0.000540057	0.00153266	0.0144234	0.590505	0.000484615	0.00491853	0.590505
RPN2	0.0112516	0.0527526	-0.596411	0.806512	1	0.0681528	0.0154895	0.0630881	0.528259	0.00657264	0.0291589	0.528259
RPP14	0.0148374	0.0617525	-0.290619	0.924725	1	0.0133311	0.0122264	0.0539426	0.277288	0.00715488	0.0308211	0.277288
RPP21	0.0100412	0.0493469	-0.656587	0.335269	1	-0.290489	6.1936e-05	0.00346599	0.947076	6.0228e-05	0.00138625	0.947076
RPP25L	0.0094318	0.0475738	-0.659338	0.463989	1	-0.219762	0.000188441	0.0049446	0.879101	0.000162545	0.00243895	0.879101
RPP30	0.00253404	0.0238583	-0.608018	0.697401	1	0.0925767	0.00579568	0.0325006	0.515441	0.00106325	0.00828861	0.515441
RPP38	0.0281652	0.0901236	-0.351717	0.483731	1	-0.132561	0.00111083	0.0118262	0.484279	0.00156481	0.010673	0.484279
RPP40	0.00565239	0.0359029	-0.7472	0.912075	1	0.0351927	0.00447583	0.0277669	0.712007	0.00162693	0.0110137	0.712007
RPS10	0.000674699	0.0135016	-1.24056	0.719201	1	-0.155151	3.7219e-05	0.00303429	1.39571	7.1172e-06	0.000532421	1.39571
RPS10-NUDT3	0.00127261	0.0175577	-1.03042	0.905917	1	-0.0446791	0.000289676	0.00579945	1.0751	6.21599e-05	0.00141157	1.0751
RPS11	0.0029102	0.0256389	-0.973096	0.546822	1	-0.232911	6.94059e-05	0.00354524	1.20601	3.12683e-05	0.00101346	1.20601
RPS12	0.00249814	0.023625	-1.1259	0.871204	1	0.0713979	0.00226276	0.0182293	1.0545	0.00049947	0.00502796	1.0545
RPS13	0.00115257	0.0166588	-0.968184	0.944422	1	-0.024557	0.000326201	0.00617833	0.992741	6.31714e-05	0.00141795	0.992741
RPS14	0.000501487	0.0124998	-1.21347	0.85105	1	-0.077436	6.56078e-05	0.00353262	1.2909	9.34251e-06	0.000598442	1.2909
RPS15	0.00375652	0.0286271	-0.928616	0.543652	1	-0.230142	9.65678e-05	0.00376255	1.15876	4.91474e-05	0.00125454	1.15876
RPS15A	0.000740917	0.014055	-1.23223	0.892192	1	-0.0585371	0.000138536	0.00436958	1.29077	2.28379e-05	0.000861091	1.29077
RPS16	0.00251134	0.0236971	-0.962179	0.624131	1	-0.184505	0.000103072	0.00388472	1.14668	4.06321e-05	0.00115324	1.14668
RPS17	0.000756036	0.0141334	-1.24451	0.815326	1	-0.102051	8.50257e-05	0.00366507	1.34657	1.54882e-05	0.000725266	1.34657
RPS18	0.00172553	0.0198889	-1.08261	0.743426	1	-0.133725	0.000146824	0.0044602	1.21633	4.29763e-05	0.0011838	1.21633
RPS19	0.000304454	0.0103868	-1.28317	0.940481	1	-0.0313734	6.6283e-05	0.00353262	1.31454	6.58573e-06	0.000529687	1.31454
RPS19BP1	0.00109277	0.0163315	-0.969973	0.430274	1	-0.277026	5.98621e-06	0.00203706	1.247	1.90914e-06	0.000406721	1.247
RPS2	0.000672197	0.0135016	-1.20476	0.739803	1	-0.139145	4.30927e-05	0.0031119	1.34391	8.03575e-06	0.000546107	1.34391
RPS20	0.00222485	0.0222452	-1.02066	0.860446	1	-0.0693838	0.000428435	0.00702384	1.09004	0.000125209	0.00207609	1.09004
RPS21	0.0011595	0.016668	-1.18809	0.849478	1	-0.0820812	0.000180516	0.00485866	1.27017	3.89479e-05	0.00114307	1.27017
RPS23	0.000590299	0.0130133	-1.16746	0.963147	1	-0.0185661	0.000167364	0.00467683	1.18602	2.25238e-05	0.000859185	1.18602
RPS24	0.00029263	0.0102881	-1.20781	0.798158	1	0.100858	0.000344927	0.00635468	1.10695	2.295e-05	0.000861091	1.10695
RPS25	0.00143201	0.0183655	-1.03132	0.92675	1	-0.0351707	0.000378288	0.00660602	1.06649	8.2868e-05	0.00164763	1.06649
RPS27	0.000898654	0.0150357	-1.24155	0.813664	1	-0.104224	0.000104106	0.00388472	1.34577	2.06777e-05	0.000823361	1.34577
RPS27A	0.000507225	0.0124998	-1.12691	0.997626	1	-0.00114038	0.000174921	0.00480959	1.12805	2.08571e-05	0.000823361	1.12805
RPS27L	1.24897e-05	0.00558586	-1.44588	0.468161	1	0.283934	0.000153427	0.00450793	1.16194	8.93086e-07	0.000391224	1.16194
RPS28	0.00124594	0.017321	-1.1144	0.772596	1	-0.117977	0.000118497	0.00408106	1.23238	2.87914e-05	0.000967777	1.23238
RPS29	0.0001576	0.00857354	-1.50735	0.911363	1	0.0525136	8.40791e-05	0.00366507	1.45483	4.92323e-06	0.000510356	1.45483
RPS3	0.00250034	0.0236283	-0.962428	0.501611	1	-0.252972	3.84341e-05	0.00306669	1.2154	1.68144e-05	0.000754475	1.2154
RPS3A	0.000873409	0.0148854	-1.13041	0.966503	1	-0.0168667	0.000270132	0.00567485	1.14728	4.40552e-05	0.00119414	1.14728
RPS4X	0.00513834	0.033942	-0.807881	0.918177	1	-0.0350758	0.00164302	0.0150679	0.842957	0.000675148	0.00607179	0.842957
RPS5	0.00272934	0.0247819	-1.05316	0.519588	1	-0.267652	5.07113e-05	0.00329309	1.32082	2.25221e-05	0.000859185	1.32082
RPS6	0.00268271	0.0245685	-0.882414	0.860175	1	-0.0612353	0.000537329	0.00787492	0.94365	0.000173286	0.00251274	0.94365
RPS7	0.000568802	0.0129381	-1.14539	0.990034	1	0.00491003	0.000215812	0.0051979	1.14048	2.68277e-05	0.000917672	1.14048
RPS8	0.00664701	0.0391393	-0.819709	0.481322	1	-0.251519	0.000131135	0.00428692	1.07123	9.13539e-05	0.00173982	1.07123
RPS9	0.000916131	0.0150696	-1.10316	0.765371	1	-0.117446	7.65296e-05	0.00362185	1.2206	1.61456e-05	0.000740724	1.2206
RPSA	0.00169521	0.0197513	-1.02301	0.682543	1	-0.157633	9.37837e-05	0.00372086	1.18064	2.90087e-05	0.000967896	1.18064
RRM2	1.69166e-05	0.00558586	-1.35332	0.223514	1	0.452597	0.00205306	0.0171573	0.900719	5.91517e-06	0.000529687	0.900719
RRP36	0.00351838	0.0279282	-0.446496	0.664501	1	-0.0784365	0.000215624	0.0051979	0.524932	0.000106961	0.00190119	0.524932
RRP7A	0.0224418	0.078931	-0.421865	0.611635	1	-0.110943	0.00187449	0.0162532	0.532808	0.00207513	0.0131441	0.532808
RSBN1	0.0086858	0.0454617	-0.45064	0.609023	1	0.103932	0.0296975	0.0966115	0.346708	0.00862243	0.034916	0.346708
RSL24D1	0.00404087	0.0297765	-0.737763	0.993981	1	0.00228924	0.00200054	0.0168877	0.735473	0.000670834	0.00604901	0.735473
RSRC1	0.000803846	0.0145149	-0.462283	0.216873	1	0.201498	0.0417845	0.121214	0.260785	0.00141911	0.00995929	0.260785
RTCA	0.0085109	0.0449127	-0.441548	0.564642	1	0.114311	0.0356243	0.109115	0.327238	0.00942493	0.037282	0.327238
RTN4IP1	0.0261662	0.0863273	-0.385007	0.49961	1	-0.137757	0.00110669	0.0118081	0.522764	0.00152892	0.0104914	0.522764
RTP4	0.0269084	0.0879339	-0.742982	0.736919	1	-0.133288	0.00488679	0.0291704	0.87627	0.00488967	0.0236881	0.87627
RTRAF	0.000106735	0.00795465	-0.925119	0.627633	1	0.136952	0.000372105	0.00654376	0.788167	1.10191e-05	0.000644988	0.788167
RUVBL2	0.029391	0.0926277	-0.298438	0.770327	1	-0.0472904	0.00649283	0.0351613	0.345729	0.00693237	0.0301926	0.345729
RWDD1	0.0013606	0.0180104	-0.821903	0.857567	1	-0.0544605	0.000231194	0.00536024	0.876364	5.47186e-05	0.00132312	0.876364
RWDD2B	0.0108131	0.0512631	-0.373207	0.741292	1	0.0571577	0.0200318	0.0748232	0.31605	0.0079355	0.0331068	0.31605
RWDD3	0.00285287	0.0253087	-0.585585	0.586334	1	0.126262	0.0116995	0.0522791	0.459323	0.0019047	0.0123758	0.459323
RWDD4	0.00891993	0.0461306	-0.445528	0.812102	1	0.0478866	0.011872	0.052767	0.397641	0.00471219	0.0231264	0.397641
RXYLT1	0.012206	0.055296	-0.35157	0.86571	1	0.0280476	0.0129267	0.0558818	0.323523	0.00641202	0.0286549	0.323523
S100A13	0.0191555	0.0720978	-0.656087	0.845891	1	-0.0643748	0.00554387	0.0316325	0.720461	0.00439551	0.0220666	0.720461
S100A4	0.0107813	0.0512457	-0.740436	0.89839	1	0.0438549	0.00969962	0.0457694	0.696581	0.00448421	0.0223526	0.696581
S100A6	0.00299146	0.02596	-0.877746	0.682458	1	0.143054	0.00738009	0.0384397	0.734692	0.00136119	0.00965261	0.734692
SAAL1	0.00582552	0.0365037	-0.396111	0.54606	1	0.102462	0.0277653	0.0924318	0.293649	0.0061002	0.0276758	0.293649
SAC3D1	0.0226997	0.0794558	-0.534064	0.462695	1	-0.203327	0.000683754	0.0089234	0.737391	0.000857725	0.00712916	0.737391
SAE1	0.00629678	0.0379177	-0.345952	0.877028	1	0.0231715	0.0059966	0.0332258	0.32278	0.00226619	0.0139947	0.32278
SAMSN1	0.00619183	0.0376773	-1.20051	0.692625	1	0.204984	0.0143923	0.059938	0.995522	0.00372832	0.0197415	0.995522
SAP18	0.00493469	0.0333198	-0.626885	0.859425	1	-0.0467036	0.00112598	0.0118863	0.673588	0.000497885	0.00501572	0.673588
SAP30L	0.00691917	0.0398762	-0.35868	0.88435	1	-0.0228518	0.00194354	0.0165933	0.381532	0.00102368	0.00808689	0.381532
SAR1B	0.00135643	0.0180104	-0.710477	0.975732	1	-0.00797777	0.000477679	0.0074028	0.718455	9.998e-05	0.00183701	0.718455
SARAF	0.0187219	0.0711167	-0.426093	0.749464	1	-0.0684448	0.0032591	0.0227919	0.494538	0.00292689	0.0167566	0.494538
SARNP	0.000340586	0.0107471	-0.855317	0.727715	1	0.0982952	0.000630426	0.0085197	0.757021	4.19964e-05	0.00116626	0.757021
SAT1	0.00163979	0.0194796	-0.925984	0.83883	1	0.0707356	0.00171433	0.0155186	0.855248	0.00029781	0.00360447	0.855248
SAYSD1	0.00889518	0.0460648	-0.424944	0.671758	1	-0.0813422	0.000775074	0.00957928	0.506286	0.000569025	0.00549983	0.506286
SCAND1	0.00887875	0.0460297	-0.70419	0.531369	1	-0.19917	0.000294749	0.00584011	0.903361	0.000228758	0.00301012	0.903361
SCFD1	0.00149919	0.0187004	-0.44779	0.367617	1	0.150298	0.0230371	0.0818325	0.297492	0.00173771	0.0115951	0.297492
SCNM1	0.0386132	0.107974	-0.350432	0.545096	1	-0.121243	0.00268065	0.0201451	0.471675	0.00388212	0.0203154	0.471675
SCP2	0.000137496	0.00847559	-0.817291	0.269479	1	0.279947	0.00688596	0.0367725	0.537343	9.43566e-05	0.00177079	0.537343
SDCCAG8	0.000392387	0.0112158	-0.504576	0.156302	1	0.238755	0.0443668	0.126359	0.265821	0.000755115	0.00652382	0.265821
SDF2	0.00129148	0.0176841	-0.572346	0.607264	1	-0.108077	3.70306e-05	0.00303429	0.680424	1.19998e-05	0.000657076	0.680424
SDF2L1	0.00242407	0.0231758	-1.21366	0.293159	1	-0.497447	4.01628e-06	0.00174095	1.7111	1.92081e-06	0.000406721	1.7111
SDHAF1	0.0296786	0.0932092	-0.504534	0.367381	1	-0.247183	0.000473477	0.00738763	0.751718	0.000703948	0.00622769	0.751718
SDHAF2	0.0312555	0.0957717	-0.387471	0.212055	1	-0.265263	9.01292e-05	0.00369166	0.652734	0.000165054	0.00243895	0.652734
SDHAF3	0.000945822	0.0153793	-0.928558	0.766853	1	0.0983971	0.00144007	0.0138209	0.830161	0.000174477	0.00252526	0.830161
SDHB	0.003485	0.027754	-0.656353	0.910286	1	-0.0299337	0.000989439	0.011099	0.686286	0.000352037	0.00399382	0.686286
SDHC	0.00500182	0.0336075	-0.625658	0.997694	1	0.000761867	0.00250577	0.0194154	0.624896	0.000945684	0.00763056	0.624896
SDHD	0.00220625	0.0221635	-0.685109	0.701229	1	0.101548	0.00493925	0.02939	0.583561	0.000833357	0.0070165	0.583561
SDSL	0.000151146	0.00852575	-1.27641	0.338422	1	0.381201	0.00419467	0.0266922	0.895205	6.88895e-05	0.0015001	0.895205
SEC11A	0.000774845	0.0142743	-0.734049	0.951944	1	0.0155627	0.000388417	0.00669345	0.718487	5.58153e-05	0.00132547	0.718487
SEC11C	0.00133524	0.0179555	-1.73178	0.360876	1	-0.583235	3.75634e-06	0.00174095	2.31502	1.44972e-06	0.000406721	2.31502
SEC13	0.0153606	0.0630247	-0.378849	0.739205	1	-0.0615302	0.00238111	0.0187892	0.440379	0.00202609	0.0129295	0.440379
SEC22A	0.00631046	0.0379463	-0.57236	0.723143	1	0.087792	0.0127033	0.0552402	0.484568	0.00374911	0.0198179	0.484568
SEC23B	0.0109247	0.051614	-0.463807	0.897437	1	0.02778	0.00991507	0.046392	0.436027	0.00476413	0.0232959	0.436027
SEC61B	0.000362871	0.0109796	-1.10577	0.641251	1	-0.170871	9.04421e-06	0.00216325	1.27664	1.3829e-06	0.000406721	1.27664
SEC61G	6.63256e-05	0.00714563	-1.3695	0.795316	1	0.105315	7.17992e-05	0.00354524	1.26419	2.16557e-06	0.000406721	1.26419
SELENOF	0.00144089	0.018387	-0.68233	0.577217	1	0.141171	0.00643749	0.0349373	0.541159	0.000709331	0.00625435	0.541159
SELENOH	0.000354582	0.0108659	-1.03351	0.672353	1	-0.144701	1.13057e-05	0.00242275	1.17821	1.664e-06	0.000406721	1.17821
SELENOK	0.00419688	0.0305552	-0.968323	0.192217	1	-0.521536	2.03423e-06	0.00133521	1.48986	1.30468e-06	0.000406721	1.48986
SELENOM	0.0395691	0.109501	-0.54855	0.220415	1	-0.386216	0.000155573	0.00453188	0.934767	0.000268595	0.00336483	0.934767
SELENOP	0.000315041	0.0105063	-1.20776	0.472679	1	0.284716	0.00299029	0.0215449	0.923048	0.000108416	0.00191453	0.923048
SELENOS	0.0454778	0.118997	-0.487535	0.329522	1	-0.281033	0.000673293	0.00885951	0.768567	0.00117371	0.00884505	0.768567
SELENOT	0.000421942	0.0115676	-1.0148	0.706897	1	0.127979	0.000893274	0.0103473	0.886821	6.26851e-05	0.00141178	0.886821
SELENOW	0.0371169	0.105547	-0.509909	0.626337	1	-0.14085	0.00412501	0.026436	0.65076	0.005261	0.0248326	0.65076
SEM1	0.000230329	0.009439	-1.05093	0.552628	1	0.200369	0.00130927	0.012998	0.850564	4.93676e-05	0.00125779	0.850564
SENP3	0.0354231	0.102678	-0.244302	0.855669	1	-0.0249746	0.0122666	0.0540124	0.269277	0.0129603	0.0464254	0.269277
SEPHS2	0.017783	0.0685929	-0.390437	0.593601	1	-0.10394	0.00121117	0.0123777	0.494377	0.00126234	0.00919657	0.494377
SERF1B	0.0228445	0.079809	-0.542813	0.817424	1	-0.0650938	0.00598675	0.0332243	0.607906	0.00533197	0.0250718	0.607906
SERF2	0.000863397	0.0148352	-0.973381	0.973303	1	-0.0115631	0.00027802	0.00570518	0.984944	4.5017e-05	0.00119797	0.984944
SERP1	0.000441074	0.0116899	-1.10789	0.693625	1	-0.146868	1.77479e-05	0.00274672	1.25476	2.82765e-06	0.000417381	1.25476
SERPINB6	0.0071916	0.040566	-0.347378	0.864521	1	0.0260786	0.00735339	0.0383406	0.3213	0.00289058	0.0166048	0.3213
SERPINF1	0.00193706	0.0210747	-0.74152	0.708904	1	-0.105617	0.000134379	0.0043257	0.847136	4.46727e-05	0.00119797	0.847136
SERPINF2	0.00390177	0.0292245	-0.736973	0.176657	1	-0.406905	1.29716e-06	0.00130894	1.14388	9.59796e-07	0.000406721	1.14388
SERTAD1	0.00699758	0.0400332	-0.565877	0.431319	1	-0.195171	9.14836e-05	0.00369166	0.761047	7.37007e-05	0.00156031	0.761047
SERTAD3	0.00226389	0.0224063	-0.502445	0.502226	1	-0.130481	3.31026e-05	0.00297698	0.632926	1.59157e-05	0.000735146	0.632926
SF3B5	0.000608869	0.0131445	-1.065	0.722519	1	-0.130469	3.34497e-05	0.00297698	1.19547	6.07011e-06	0.000529687	1.19547
SF3B6	0.000558937	0.0128879	-0.9567	0.879046	1	0.0498883	0.000421104	0.00696454	0.906812	4.51319e-05	0.00119797	0.906812
SFR1	0.0113314	0.0529328	-0.316705	0.935804	1	-0.0118952	0.00462282	0.0282447	0.328601	0.00292534	0.0167548	0.328601
SFT2D1	0.00148334	0.0186447	-0.695049	0.85775	1	-0.0463498	0.000257219	0.00553038	0.741399	6.49101e-05	0.00144267	0.741399
SFT2D3	0.0106586	0.0510459	-1.3615	0.857024	1	-0.1134	0.00285644	0.0208407	1.4749	0.00174479	0.0116033	1.4749
SH2D1A	0.0177682	0.0685564	-0.907016	0.307455	1	-0.461279	0.000114166	0.00408106	1.3683	0.000129314	0.00212084	1.3683
SH3BGRL	0.000504076	0.0124998	-0.628144	0.289148	1	0.226366	0.016453	0.0657624	0.401778	0.000525531	0.00519783	0.401778
SHLD1	0.00372059	0.0284867	-0.762282	0.568171	1	-0.176989	0.000113633	0.00408106	0.939271	6.11803e-05	0.00139868	0.939271
SIGIRR	0.0419707	0.113453	-0.382692	0.566734	1	-0.127446	0.00345336	0.0237083	0.510138	0.00500116	0.0239643	0.510138
SIKE1	0.00112992	0.0165758	-0.633788	0.687849	1	0.0925286	0.00272655	0.0203665	0.541259	0.000330757	0.00384887	0.541259
SIL1	0.0145916	0.0611297	-0.58736	0.463659	1	-0.208383	0.00035919	0.00645688	0.795743	0.0003703	0.00413659	0.795743
SIT1	0.0478365	0.122341	-0.965919	0.212451	1	-0.719274	0.000195947	0.0050074	1.68519	0.000296235	0.0035918	1.68519
SIVA1	0.00366397	0.0283598	-0.734023	0.532134	1	-0.186624	8.4985e-05	0.00366507	0.920647	4.49915e-05	0.00119797	0.920647
SKA2	0.000292185	0.0102881	-0.866781	0.474523	1	0.202394	0.00277838	0.0206009	0.664387	0.000105439	0.0018851	0.664387
SKAP1	0.0166679	0.066288	-0.832704	0.58942	1	-0.221799	0.00107669	0.0116697	1.0545	0.00101066	0.00802141	1.0545
SKP1	0.00726258	0.0407679	-0.54824	0.766169	1	0.0718231	0.0118944	0.0528507	0.476417	0.00395903	0.0205752	0.476417
SLBP	0.0138641	0.0592893	-0.366459	0.940911	1	0.0130532	0.0105208	0.0483661	0.353406	0.0060049	0.0273735	0.353406
SLC15A3	0.0102174	0.0499052	-0.69666	0.670364	1	0.136536	0.0259745	0.0885734	0.560125	0.00854815	0.0347314	0.560125
SLC25A19	0.00171131	0.0197966	-0.972713	0.268432	1	0.405881	0.0488543	0.13515	0.566832	0.00249268	0.014912	0.566832
SLC25A26	0.00479801	0.0328871	-0.699641	0.450715	1	-0.221208	6.26005e-05	0.00346599	0.920849	4.06511e-05	0.00115324	0.920849
SLC25A3	0.0104916	0.050528	-0.387572	0.877486	1	-0.0276086	0.00311607	0.0221217	0.41518	0.00195216	0.0125938	0.41518
SLC25A5	0.00161698	0.0193889	-0.748956	0.966241	1	-0.0118892	0.00055353	0.00799208	0.760845	0.000126245	0.0020831	0.760845
SLC25A53	0.000582279	0.0130077	-0.692346	0.762907	1	0.0718111	0.00091372	0.010495	0.620535	9.34915e-05	0.00176578	0.620535
SLC25A6	0.00633559	0.0380078	-0.758777	0.390536	1	-0.282242	5.38149e-05	0.00330844	1.04102	3.99706e-05	0.00115324	1.04102
SLC30A5	0.0120296	0.0547693	-0.303304	0.687308	1	0.0575065	0.0283206	0.093554	0.245798	0.0109062	0.0413353	0.245798
SLC35B1	0.014354	0.0604714	-0.602865	0.498489	1	-0.197075	0.000459934	0.00728544	0.79994	0.000455054	0.0047175	0.79994
SLC35B3	0.00348309	0.027754	-0.498276	0.963567	1	0.00921006	0.00199561	0.0168651	0.489066	0.00062952	0.00582738	0.489066
SLC35D2	0.00277589	0.0249566	-0.43232	0.808999	1	-0.041294	0.000409377	0.00687674	0.473614	0.000156649	0.00238074	0.473614
SLC39A1	0.0205547	0.0753397	-0.357896	0.610896	1	-0.0929737	0.00165414	0.0151577	0.45087	0.00180097	0.0118647	0.45087
SLC39A11	0.00897006	0.0462966	-0.430293	0.303637	1	-0.200163	3.64868e-05	0.00303429	0.630456	3.94671e-05	0.00115012	0.630456
SLC39A3	0.0319304	0.0968477	-0.407537	0.47836	1	-0.159219	0.00129183	0.01291	0.566756	0.00184495	0.0120777	0.566756
SLC39A4	0.0164421	0.0656657	-0.737615	0.280221	1	-0.392259	7.30644e-05	0.00358175	1.12987	8.62312e-05	0.00168363	1.12987
SLC52A2	0.0124308	0.0558187	-0.434713	0.249601	1	-0.236684	3.11467e-05	0.00296955	0.671396	3.9141e-05	0.00114307	0.671396
SLC7A7	0.0170315	0.0669084	-0.71056	0.738722	1	0.117465	0.0317688	0.10133	0.593095	0.0144362	0.0498518	0.593095
SLC9A9	0.0177424	0.0684774	-0.469721	0.733098	1	-0.0798895	0.00278294	0.0206009	0.54961	0.00247059	0.0148434	0.54961
SLIRP	0.000598956	0.0130746	-1.13086	0.89538	1	0.0512327	0.000411324	0.00688374	1.07962	4.63827e-05	0.00121681	1.07962
SLX1A	0.0294315	0.0926866	-0.434387	0.678811	1	-0.0976665	0.00402127	0.025984	0.532054	0.00458624	0.0227034	0.532054
SMAP1	0.00291685	0.0256489	-0.42082	0.577877	1	0.0930454	0.0124884	0.0546541	0.327775	0.00208112	0.01317	0.327775
SMCO4	0.0052098	0.0341223	-0.939669	0.94752	1	0.0261742	0.00340909	0.023511	0.913495	0.00119506	0.0089513	0.913495
SMDT1	0.0248487	0.0837071	-0.691579	0.227226	1	-0.440059	7.51381e-05	0.00359086	1.13164	0.0001042	0.00187457	1.13164
SMIM10L1	0.00101173	0.0158338	-0.512481	0.878705	1	-0.0281234	0.000185378	0.00493925	0.540604	4.0008e-05	0.00115324	0.540604
SMIM11B	0.00995281	0.0491344	-1.15566	0.964188	1	-0.0237966	0.00457242	0.0280989	1.17946	0.00238044	0.0144506	1.17946
SMIM12	0.00388582	0.0291889	-0.584617	0.942637	1	-0.0172279	0.00135109	0.0132813	0.601845	0.000493293	0.00498426	0.601845
SMIM14	0.00959094	0.0480984	-0.535062	0.758015	1	0.0752679	0.0164111	0.0656785	0.459794	0.00612493	0.0277529	0.459794
SMIM19	0.0080335	0.0433397	-0.6377	0.746558	1	-0.0919293	0.00107538	0.0116691	0.729629	0.00066385	0.00600597	0.729629
SMIM20	0.000389996	0.0111975	-0.942961	0.929326	1	0.027878	0.000206652	0.00510405	0.915083	1.98985e-05	0.000811007	0.915083
SMIM26	0.00385841	0.0290705	-0.84763	0.641224	1	-0.161617	0.000207399	0.00510405	1.00925	9.96329e-05	0.00183701	1.00925
SMIM29	0.00507713	0.0337806	-0.598362	0.483485	1	-0.176863	9.01194e-05	0.00369166	0.775226	6.00675e-05	0.0013849	0.775226
SMIM30	0.000144273	0.00847559	-1.08553	0.505298	1	0.224977	0.00116263	0.0121092	0.860552	3.05075e-05	0.000995881	0.860552
SMIM4	0.00159392	0.0192723	-1.05606	0.804124	1	-0.0980503	0.000199394	0.00504164	1.15411	5.3781e-05	0.00130885	1.15411
SMIM7	0.00156594	0.0190302	-0.657174	0.673813	1	-0.103443	7.94795e-05	0.00364076	0.760618	2.54268e-05	0.000891627	0.760618
SMPD2	0.00580136	0.0364675	-0.588966	0.915785	1	-0.0266719	0.00187554	0.0162532	0.615638	0.000853673	0.00711281	0.615638
SMUG1	5.53195e-05	0.00705217	-0.96624	0.931293	1	0.0244277	2.26541e-05	0.00282803	0.941812	7.93414e-07	0.000371532	0.941812
SMYD2	3.48394e-05	0.00616854	-0.951857	0.533006	1	0.169516	0.00024581	0.00543518	0.782341	3.23321e-06	0.000426276	0.782341
SMYD3	0.000986259	0.0157555	-0.708581	0.563815	1	0.146729	0.00486178	0.0291021	0.561852	0.000449264	0.00469663	0.561852
SNAP29	0.00271908	0.0247819	-0.591746	0.771975	1	0.0676526	0.00420886	0.0267462	0.524094	0.000893636	0.00732374	0.524094
SNAPC5	0.0134596	0.0582037	-0.515122	0.614048	1	-0.124244	0.000939647	0.0107026	0.639365	0.000840605	0.0070467	0.639365
SNAPIN	0.00342808	0.0274755	-0.61887	0.685344	1	-0.101305	0.000240472	0.00540006	0.720175	0.000109635	0.00192603	0.720175
SNF8	0.00331037	0.0271922	-0.647014	0.69798	1	-0.101074	0.000250196	0.00546731	0.748087	0.000109932	0.00192875	0.748087
SNRNP25	0.00223483	0.0222546	-0.863322	0.741265	1	-0.110227	0.000200855	0.00504684	0.973549	6.8489e-05	0.00149639	0.973549
SNRNP27	0.00065727	0.0134769	-0.60113	0.44409	1	0.159681	0.00702928	0.0372199	0.441449	0.000404484	0.00438712	0.441449
SNRNP40	0.0164099	0.0655578	-0.261468	0.382798	1	-0.112376	0.000213158	0.00516899	0.373844	0.000286239	0.00350974	0.373844
SNRPB	0.0338514	0.100079	-0.411189	0.374809	1	-0.203368	0.00062657	0.00850585	0.614557	0.000995049	0.00791599	0.614557
SNRPB2	0.000294567	0.0102881	-0.813992	0.541756	1	0.162235	0.0017808	0.0158376	0.651758	7.84031e-05	0.00159625	0.651758
SNRPC	0.00261144	0.0242762	-0.759083	0.63494	1	-0.141563	0.000117615	0.00408106	0.900647	4.84145e-05	0.00124517	0.900647
SNRPD1	0.000154975	0.00857354	-1.1197	0.580428	1	0.193475	0.000742341	0.0093498	0.926225	2.38478e-05	0.000867145	0.926225
SNRPD2	0.000335843	0.010706	-1.18486	0.941974	1	-0.0284412	7.51653e-05	0.00359086	1.2133	7.81856e-06	0.000543578	1.2133
SNRPD3	0.000421428	0.0115676	-0.743627	0.577817	1	0.138798	0.00198945	0.0168319	0.604829	0.000115592	0.00197946	0.604829
[truncated: 381 more rows]
