# Supplementary material for: Rituximab versus tocilizumab in rheumatoid arthritis: synovial biopsy-based biomarker analysis of the phase 4 R4RA randomized trial
Source: Nat Med. 2022 May 19;28(6):1256–68. doi: 10.1038/s41591-022-01789-0 (PMC9205785; doi:10.1038/s41591-022-01789-0)
Supplement: Supplementary file 6 — Longitudinal mixed-model gene expression analysis. [file 41591_2022_1789_MOESM6_ESM.xlsx]

## Sheet: a. Drug v Time
	Dispersion	AIC	logLik	(Intercept)	Visit2	Randomised.medicationTocilizumab	Visit2:Randomised.medicationTocilizumab	Chisq_Visit2	Chisq_Randomised.medication	Chisq_Visit2:Randomised.medication	P_Visit2	P_Randomised.medication	P_Visit2:Randomised.medication	q_Visit2	q_Randomised.medication	q_Visit2:Randomised.medication
AADACL2	4.26083	495.578	-241.789	0.602372	0.67778	-1.42769	0.457797	15261.8	58339.9	6648.34	0	0	0	0	0	0
ABRA	1.92035	577.963	-282.981	0.341953	0.986113	-0.847013	0.122256	134736	91849.2	1930.52	0	0	0	0	0	0
AC007906.2	0.358749	876.274	-432.137	3.73073	0.192607	-1.01409	0.642675	56.0593	544.004	266.57	7.03189e-14	2.53728e-120	6.34641e-60	1.9499e-12	3.09533e-118	6.96261e-58
AC048338.1	12.3189	378.958	-183.479	-1.40194	1.27762	8.55597	-5.89436	0.308778	0.0495123	11.2785	0.578431	0.823914	0.000784116	0.317161	0.999982	0.0470449
AC099811.2	0.289127	760.271	-374.135	3.81139	-0.266566	-0.675191	0.38642	27.424	126.337	63.5019	1.63391e-07	2.59496e-29	1.60213e-15	3.90582e-06	2.31501e-27	1.31451e-13
AC135068.2	3.45479	777.684	-382.842	5.70658	-1.53083	-0.567273	0.285632	1301.33	171.943	44.5343	5.81625e-285	2.78474e-39	2.49938e-11	4.44207e-283	2.61082e-37	1.99941e-09
ACKR2	0.577213	1060.63	-524.315	4.43173	0.250692	-0.545904	0.372774	41.8361	127.736	67.9005	9.92514e-11	1.28186e-29	1.71955e-16	2.57029e-09	1.14863e-27	1.42918e-14
ACTG2	1.23258	1285.02	-636.51	4.9502	0.552821	1.0922	-0.66161	550.625	0.914042	429.675	9.2046e-122	0.339044	1.91223e-95	4.60847e-120	0.999982	2.44755e-93
ACY3	1.55186	557.341	-272.67	2.819	-0.7776	0.0460408	0.0948428	1493.54	5.22991	21.7095	0	0.0222017	3.17217e-06	0	0.999982	0.000223908
ADAMDEC1	1.45643	1181.88	-584.94	6.91531	-1.23562	1.08762	-0.494358	494.843	333.014	73.3492	1.25935e-109	2.11964e-74	1.08625e-17	6.03688e-108	2.30779e-72	9.22792e-16
ADAMTS3	0.436317	1048.79	-518.395	4.55872	0.256685	-1.50517	0.760846	72.2149	199.101	113.261	1.92997e-17	3.28142e-45	1.89132e-26	5.59261e-16	3.25746e-43	1.72094e-24
ADGRA3	0.125683	1386.49	-687.243	6.71674	0.271647	-1.0037	0.599365	36.9965	0.580667	13.2329	1.18341e-09	0.446051	0.000275084	2.98738e-08	0.999982	0.0176046
ADGRF4	4.77607	434.159	-211.079	-0.783704	1.28407	0.888064	-1.00084	39936.3	19135	24309.2	0	0	0	0	0	0
ADORA3	0.826695	1210.8	-599.402	6.14545	-0.351408	-0.742224	0.392811	50.1923	203.14	63.4726	1.39392e-12	4.31267e-46	1.62617e-15	3.74989e-11	4.30226e-44	1.32856e-13
ADRA2B	0.560805	1011.84	-499.922	4.05747	0.426109	-1.39291	0.687085	44.9767	81.9309	39.5873	1.99397e-11	1.40927e-19	3.1372e-10	5.22378e-10	1.15543e-17	2.46851e-08
AMPD1	1.43264	823.727	-405.863	3.59084	-0.329213	-0.390184	0.117554	3624.41	5151.71	467.789	0	0	9.70277e-104	0	0	1.26725e-101
ANXA8L1	2.20731	819.226	-403.613	1.75432	1.03319	0.782753	-0.777169	4408.89	2590.24	2579.38	0	0	0	0	0	0
APOBEC2	0.425088	873.467	-430.734	2.81993	0.560299	-0.406745	-0.119982	4183.96	2258.27	197.042	0	0	9.23103e-45	0	0	9.52839e-43
ASB15	1.04807	758.734	-373.367	1.78993	0.908479	-0.125068	-0.215348	2684.56	52.0951	152.758	0	5.28772e-13	4.32741e-35	0	4.07155e-11	4.17501e-33
ASB2	0.577149	1025.85	-506.926	4.20091	0.274149	0.582681	-0.496905	64.3726	184.214	220.458	1.02978e-15	5.82691e-42	7.18453e-50	2.91839e-14	5.59245e-40	7.62083e-48
ASB5	1.73226	619.235	-303.618	0.72191	1.01521	-0.577017	-0.158472	35892.5	12550	817.698	0	0	7.66164e-180	0	0	1.23611e-177
ATP2B2	0.580118	881.787	-434.893	3.35726	0.420229	-1.12248	0.655754	83.6824	166.73	89.1728	5.81004e-20	3.83105e-38	3.61791e-21	1.77493e-18	3.54258e-36	3.12887e-19
ATP8A2	0.63085	885.592	-436.796	3.46194	0.256133	-0.299287	0.255739	42.2992	32.5056	29.7947	7.83242e-11	1.18849e-08	4.80315e-08	2.03418e-09	8.47468e-07	3.57428e-06
B4GALNT4	1.12016	902.208	-445.104	2.93728	0.445486	0.667436	-0.180438	408.919	914.98	67.2289	6.3006e-91	5.43614e-201	2.41748e-16	2.76982e-89	7.54023e-199	2.00059e-14
BCHE	2.09604	563.324	-275.662	1.18435	0.613358	0.602492	-0.684186	633.031	602.558	790.055	1.09533e-139	4.6498e-133	7.83958e-174	6.13117e-138	5.84864e-131	1.25428e-171
BCL2L10	0.517823	591.978	-289.989	2.0728	0.141444	0.0794784	-0.18543	125.898	38.9927	219.162	3.23638e-29	4.254e-10	1.37751e-49	1.06837e-27	3.13265e-08	1.45314e-47
BLK	0.907106	1113.85	-550.925	6.56711	-1.12534	-1.47831	1.21077	70.3485	114.06	124.483	4.97008e-17	1.26393e-26	6.60467e-29	1.43101e-15	1.09853e-24	6.03829e-27
BPIFB2	4.08073	465.646	-226.823	0.131798	0.880064	0.25481	-1.05294	1.9634e+06	475796	1.37885e+06	0	0	0	0	0	0
C15orf48	1.77956	1190.29	-589.146	7.10359	-0.990665	0.710946	-0.67804	357.277	125.162	131.045	1.10294e-79	4.68972e-29	2.42113e-30	4.66657e-78	4.16542e-27	2.25649e-28
C16orf70	0.0484083	1198.39	-593.197	6.55935	-0.0519049	-0.598537	0.348911	1.82495	1.10959	11.7257	0.176726	0.292171	0.000616443	0.138903	0.999982	0.0374532
C1orf94	1.6495	338.369	-163.185	0.438592	0.0419231	-1.65102	0.930264	6.37833	5557.94	1796.58	0.0115522	0	0	0.0225725	0	0
C1QTNF8	5.65087	501.404	-244.702	0.113317	0.802843	-0.475435	0.63965	26657.4	4186.9	16181.7	0	0	0	0	0	0
C2orf73	0.943694	510.042	-249.021	1.57703	0.0525033	0.780282	-0.515452	7.96482	2138.48	947.638	0.00476952	0	4.326e-208	0.0133654	0	7.41567e-206
C5orf58	0.654999	631.391	-309.696	3.00539	-0.408793	0.439025	-0.303136	1293.44	1460.3	702.368	3.01572e-283	1.66006057002659e-319	9.138e-155	2.28385e-281	2.82503228425939e-317	1.42636e-152
CA2	0.563777	1063.8	-525.901	5.43618	-0.324775	-0.731014	0.38266	44.2887	180.652	53.4674	2.83343e-11	3.49152e-41	2.62921e-13	7.40146e-10	3.33523e-39	2.1299e-11
CA3	1.63393	1100.51	-544.255	3.95317	0.578233	-0.110183	-0.354307	845.465	33.095	337.974	7.0379e-186	8.77649e-09	1.76203e-75	4.53042e-184	6.2803e-07	2.11435e-73
CA8	0.391295	943.328	-465.664	3.85312	0.34161	-0.873991	0.403217	255.136	1312.19	296.126	1.97103e-57	2.5383e-287	2.30026e-66	7.75677e-56	4.11225e-285	2.62875e-64
CA9	2.21909	695.26	-341.63	1.77792	0.485227	1.91025	-1.18067	234.485	3723.73	1460.52	6.26863e-53	0	1.48758225306341e-319	2.44559e-51	0	3.17337178566283e-317
CALML5	9.73704	694.002	-341.001	1.7168	1.40055	-0.91168	-0.677549	2274.16	963.621	531.338	0	1.45147e-211	1.44525e-117	0	2.02715e-209	2.01069e-115
CAMK1G	1.40458	450.861	-219.43	1.46322	-0.270953	-0.695557	0.416134	4331.4	28320.9	10046.5	0	0	0	0	0	0
CASC4	0.0454008	1479.12	-733.558	7.87443	0.0726709	-0.638014	0.382445	19.098	0.528994	15.265	1.24173e-05	0.46703	9.34322e-05	0.000220538	0.999982	0.00618559
CASP14	3.98329	717.404	-352.702	1.13707	1.07062	-0.258806	-0.195207	21369.5	1259.95	718.533	0	5.70817e-276	2.79033e-158	0	8.89201e-274	4.39115e-156
CATSPERE	0.32705	776.411	-382.206	3.22247	0.225157	-0.983817	0.499986	46.18	227.311	86.7605	1.07873e-11	2.29974e-51	1.22489e-20	2.8593e-10	2.3286e-49	1.04986e-18
CAVIN4	0.320017	779.01	-383.505	2.21377	0.506558	0.0630217	-0.377456	1663.7	24.0618	912.887	0	9.32942e-07	1.55039e-200	0	6.40441e-05	2.58836e-198
CCDC196	1.37155	380.162	-184.081	0.256341	0.323117	-0.258832	0.316547	517.498	322.842	487.82	1.48181e-114	3.48158e-72	4.24806e-108	7.25769e-113	3.75029e-70	5.66383e-106
CCIN	0.499443	850.225	-419.113	3.77449	0.0776713	-1.11065	0.644894	1.8097	1.27935	14.7229	0.178544	0.258019	0.000124524	0.139858	0.999982	0.00818751
CCL22	0.458313	1066.69	-527.347	4.78186	0.0586133	-1.02129	0.870071	9.91333	147.81	159.148	0.00164086	5.22065e-34	1.73696e-36	0.00725592	4.76231e-32	1.70144e-34
CCL27	6.61244	444.202	-216.101	-0.0395607	1.1928	2.982	-2.71954	852.821	5428.61	4582.87	1.77121e-187	0	0	1.15669e-185	0	0
CD207	2.50413	469.722	-228.861	0.389167	0.647829	0.401149	-0.635024	8710.67	3417.08	8576.3	0	0	0	0	0	0
CDS1	0.330833	874.914	-431.457	4.32405	-0.0755334	-0.815231	0.314841	0.0210284	43.8347	13.778	0.884702	3.57305e-11	0.000205732	0.415768	2.68988e-09	0.0132993
CDSN	6.56224	643.928	-315.964	1.51513	0.818906	-0.343298	-0.528422	7771.54	1319.66	3134.69	0	6.0466e-289	0	0	9.87497e-287	0
CEACAM4	0.549693	953.577	-470.788	4.29113	-0.0224907	0.675393	-0.325261	1.74802	66.8854	22.1537	0.186126	2.87753e-16	2.51667e-06	0.143833	2.29421e-14	0.000178295
CFAP161	0.523284	648.276	-318.138	3.04184	-0.231895	-0.749456	0.451341	3.03601	12.8575	15.4441	0.0814358	0.000336126	8.49802e-05	0.0805403	0.0223911	0.0056455
CHI3L1	1.2102	1744.3	-866.15	9.85907	-0.933854	1.12529	-0.453078	213.47	189.116	34.8273	2.40297e-48	4.95683e-43	3.60293e-09	9.2152e-47	4.80291e-41	2.76693e-07
CHIT1	1.31193	1037.91	-512.957	5.29847	-0.55842	-1.27286	0.948482	1209.28	5966.24	3019.24	5.86359e-265	0	0	4.40359e-263	0	0
CHRND	2.97461	771.926	-379.963	1.79976	0.932225	0.128487	-0.414384	7738.42	5.625	1458.93	0	0.0177061	3.28647526957139e-319	0	0.966484	6.93380126489585e-317
CIDEA	3.39321	1065.16	-526.579	6.12512	-0.972905	-0.239575	0.430763	2239.72	279.988	407.231	0	7.55312e-63	1.46846e-90	0	8.00829e-61	1.85482e-88
CKM	1.35098	1159.68	-573.838	3.40644	1.10089	0.135568	-0.517984	358.321	2.1053	46.0014	6.5357e-80	0.14679	1.18166e-11	2.77831e-78	0.999982	9.49242e-10
CKMT2	0.528138	930.293	-459.146	3.35272	0.384507	-0.245499	-0.0698759	666.835	280.64	23.0754	4.87446e-147	5.44689e-63	1.5577e-06	2.79802e-145	5.80553e-61	0.000111592
CLDN19	1.13886	839.812	-413.906	2.64171	0.437874	-1.21178	0.802269	995.728	7621.42	3342.62	1.52363e-218	0	0	1.07273e-216	0	0
CLEC1B	0.551222	780.29	-384.145	4.12639	-0.553792	-1.15246	0.730891	904.952	3883.42	1594.99	8.22849e-199	0	0	5.534e-197	0	0
CLEC2A	3.10836	405.96	-196.98	-0.168041	0.782692	0.555342	-0.832964	11486.1	5921.91	13342.9	0	0	0	0	0	0
CLEC3A	1.64462	838.666	-413.333	2.19744	0.690488	-0.790796	0.67022	1704.15	2245.57	1608.85	0	0	0	0	0	0
CLEC4G	1.24204	1050.2	-519.099	5.77949	-0.776759	1.53279	-0.970027	445.921	1325.62	571.323	5.56979e-99	3.06604e-290	2.89382e-126	2.56098e-97	5.048e-288	4.14619e-124
CLEC6A	1.16612	497.362	-242.681	2.71618	-0.75345	0.501392	-0.394657	3152.81	1372.93	856.033	0	1.60528e-300	3.54788e-188	0	2.68665e-298	5.77257e-186
CLHC1	0.208142	868.934	-428.467	4.14934	-0.00166233	-0.271115	0.134534	0.190391	71.2081	21.3568	0.662591	3.21462e-17	3.81267e-06	0.346907	2.58331e-15	0.000267887
CLUL1	1.22638	869.782	-428.891	3.91402	-0.270643	-1.19109	0.73994	84.4134	1718.98	679.904	4.0141e-20	0	7.01109e-150	1.23045e-18	0	1.07686e-147
CNGA4	0.760309	553.119	-270.56	2.40643	-0.226174	-1.10979	0.626367	5.79246	120.852	68.6507	0.0160951	4.11703e-28	1.17545e-16	0.0276313	3.62495e-26	9.85491e-15
CNTN1	0.584965	933.823	-460.911	3.66102	0.331703	-1.32147	0.63948	155.471	2323.61	549.38	1.10471e-35	0	1.71769e-121	3.85879e-34	0	2.42487e-119
CNTN3	1.60747	727.541	-357.77	2.01805	0.588917	0.45036	-0.530677	619.568	353.608	499.688	9.28464e-137	6.9432e-79	1.11142e-110	5.07113e-135	7.64167e-77	1.5027e-108
COL25A1	0.801937	940.484	-464.242	3.27655	0.562968	0.639657	-0.487886	202.269	253.241	162.771	6.67782e-46	5.10407e-57	2.80662e-37	2.52861e-44	5.27359e-55	2.76332e-35
COPS7B	0.0333123	1337.55	-662.776	7.12364	0.0281925	-0.424459	0.282352	9.54691	3.48979e-06	11.2028	0.00200286	0.998509	0.00081672	0.00823443	0.999982	0.0488484
CRCT1	4.3412	498.645	-243.323	1.16289	0.20599	-0.490305	-0.0817649	6310.21	36187.7	904.655	0	0	9.54597e-199	0	0	1.57995e-196
CTCF	0.0322025	1387.94	-687.971	7.28241	-0.023846	-0.471201	0.307093	3.94564	0.0169211	13.5118	0.0469931	0.896502	0.000237068	0.0553673	0.999982	0.0152735
CTXN1	0.435369	980.199	-484.099	3.97971	0.361082	-0.380745	0.16375	101.903	78.4888	16.5597	5.83057e-24	8.0453e-19	4.7143e-05	1.85673e-22	6.54319e-17	0.00316471
CWH43	3.66814	499.119	-243.56	1.17474	0.346004	0.170542	-0.450326	696.528	169.443	1185.63	1.70111e-153	9.79134e-39	8.09121e-260	9.95484e-152	9.13753e-37	1.5082e-257
CXCL11	1.48706	986.509	-487.255	5.74812	-0.906948	0.390149	-0.556493	1071.78	190.851	396.479	4.49658e-235	2.07291e-43	3.2173e-88	3.26802e-233	2.0182e-41	4.03722e-86
CYP2J2	1.38358	615.279	-301.64	1.24724	0.723618	-0.903868	0.0799117	1581.11	2448.32	19.2289	0	0	1.15943e-05	0	0	0.00080072
CYP4F22	0.520128	796.368	-392.184	3.06265	0.223872	-0.246861	0.0952776	182.672	227.591	34.406	1.26467e-41	1.99812e-51	4.47346e-09	4.59566e-40	2.03336e-49	3.42178e-07
CYSRT1	0.600603	697.127	-342.564	2.78692	0.117479	0.0800028	-0.164996	14.4686	1.16087	28.2372	0.000142517	0.281284	1.07325e-07	0.00150218	0.999982	7.92518e-06
DAPL1	3.07998	557.302	-272.651	0.935465	0.680423	1.46642	-1.39037	9564.66	45386.8	40967.9	0	0	0	0	0	0
DCAF4L1	0.164387	744.945	-366.473	3.50458	-0.000885104	-0.59938	0.33764	0.439705	66.3017	37.8783	0.507265	3.86923e-16	7.52971e-10	0.29087	3.07277e-14	5.87659e-08
DCSTAMP	0.85506	725.637	-356.819	3.1274	-0.0940065	-1.62286	0.951366	9.8411	4419.36	1559.79	0.00170656	0	0	0.00741901	0	0
DDN	1.55594	803.286	-395.643	1.69674	1.04743	-0.121233	-0.351171	10417.5	140.164	1178.83	0	2.45091e-32	2.42983e-258	0	2.20593e-30	4.48564e-256
DDX19A	0.0245147	1379.81	-683.905	7.34987	0.0225599	-0.403232	0.257298	10.0265	0.0674276	12.5511	0.001543	0.79512	0.000395979	0.0070195	0.999982	0.0250081
DDX3Y	7.0021	838.678	-413.339	3.57535	-0.327742	-0.398633	-0.162052	839.698	988.853	153.211	1.26233e-184	4.75504e-217	3.4443e-35	8.01137e-183	6.78129e-215	3.33979e-33
DEFB132	5.51734	300.291	-144.145	0.940061	-0.499964	-1.93709	0.858137	6490.52	98334.7	19305.6	0	0	0	0	0	0
DIS3L2	0.0334282	1207.68	-597.84	6.3801	0.0279781	-0.447362	0.297068	9.97733	9.92052e-05	12.0506	0.0015848	0.992053	0.000517758	0.00710207	0.999982	0.0315572
DMKN	2.28572	1250.84	-619.42	4.84184	0.550588	0.45704	-0.582954	150.337	51.1066	365.415	1.46298e-34	8.74825e-13	1.86445e-81	5.0515e-33	6.71064e-11	2.26556e-79
DRC1	0.578741	849.103	-418.552	3.02155	0.439305	-0.484247	0.326314	406.418	432.885	204.935	2.20707e-90	3.8279e-96	1.74985e-46	9.65547e-89	4.37959e-94	1.82586e-44
DRP2	1.03187	803.158	-395.579	2.18269	0.576231	-0.902808	0.455029	519.732	1178.42	305.15	4.8406e-115	2.98662e-258	2.48762e-68	2.38381e-113	4.44721e-256	2.87712e-66
DSG1	5.94286	682.263	-335.131	0.00970737	1.69959	0.83605	-1.08734	91743.7	10173.3	35420	0	0	0	0	0	0
ECEL1	0.906434	853.024	-420.512	4.31496	-0.36702	2.58518	-1.93941	19.8168	1.6493	16.9413	8.52298e-06	0.199054	3.85532e-05	0.000158937	0.999982	0.0026063
EMILIN3	1.38657	1080.36	-534.18	3.6112	0.781831	-2.2339	1.35446	203.626	4004.5	1496.06	3.378e-46	0	0	1.2845e-44	0	0
ENKUR	0.941887	824.537	-406.269	3.42891	-0.0506735	-0.584304	0.31142	9.93234	1346.56	382.715	0.001624	8.59434e-295	3.1909e-85	0.00721597	1.42659e-292	3.92709e-83
ENPP6	0.279301	919.734	-453.867	4.14617	0.0695535	-0.709089	0.490681	11.2797	757.897	247.437	0.000783605	7.69788e-167	9.40051e-56	0.00468917	1.01889e-164	1.01394e-53
EPCAM	0.484349	893.305	-440.653	3.82312	0.160006	-0.533633	0.314026	19.6839	75.6643	35.7076	9.13698e-06	3.36225e-18	2.29266e-09	0.000168047	2.71271e-16	1.76776e-07
FAM189A1	1.6202	690.884	-339.442	2.11554	0.409629	0.123806	-0.157263	160.806	13.481	23.1415	7.5425e-37	0.000240988	1.50506e-06	2.66563e-35	0.0161064	0.000108225
FAM3B	0.941702	798.117	-393.059	3.59894	-0.280405	-0.0973156	0.149813	306.734	36.6702	88.3755	1.12384e-68	1.39902e-09	5.41368e-21	4.56221e-67	1.01184e-07	4.6609e-19
FBP2	3.161	509.811	-248.905	0.276501	0.940472	-2.19649	0.529393	701246	2.7277e+06	175067	0	0	0	0	0	0
FERMT1	0.466524	781.502	-384.751	3.33969	0.126842	-0.913062	0.449118	18.5085	195.93	67.0886	1.69151e-05	1.61417e-44	2.5957e-16	0.000287082	1.59456e-42	2.13885e-14
FMO1	0.656158	958.054	-473.027	3.38128	0.624393	0.649853	-0.53723	48.6429	38.244	41.2385	3.07084e-12	6.24291e-10	1.34744e-10	8.1636e-11	4.58062e-08	1.069e-08
FOLR3	1.06784	887.051	-437.526	3.33894	0.221178	1.38104	-0.718914	0.531785	715.52	210.506	0.465857	1.26109e-157	1.06517e-47	0.274096	1.65834e-155	1.11751e-45
G0S2	2.12437	1551.04	-769.518	8.01209	-0.487907	0.492358	-0.0792558	793.767	760.51	17.7475	1.22252e-174	2.08068e-167	2.52255e-05	7.59821e-173	2.7721e-165	0.00172967
GDF6	1.3576	811.56	-399.78	3.91803	-0.492639	0.124876	0.100718	578.546	37.7775	24.0814	7.7694e-128	7.92893e-10	9.23492e-07	4.0473e-126	5.77586e-08	6.69067e-05
GJB4	5.6634	415.898	-201.949	-0.0728937	0.87159	0.0821622	-0.736468	2905.05	25.1066	2095.7	0	5.42477e-07	0	0	3.76222e-05	0
GLP1R	1.83538	454.944	-221.472	1.14062	-0.0906521	-0.885415	0.603746	70.4798	6582.75	3048.09	4.65011e-17	0	0	1.34317e-15	0	0
GLYAT	3.14719	843.096	-415.548	3.91966	-0.48609	0.129124	0.265491	935.497	64.0978	273.593	1.88565e-205	1.18396e-15	1.86984e-61	1.27771e-203	9.32936e-14	2.07511e-59
GPATCH1	0.0368218	1114.73	-551.364	6.12265	-0.0605341	-0.495479	0.314454	1.16115	0.109377	12.1848	0.281226	0.740855	0.000481802	0.192478	0.999982	0.0294592
GPBP1L1	0.044707	1454.75	-721.377	7.71837	-0.0582258	-0.563777	0.345123	1.46851	0.304176	12.3322	0.22558	0.581276	0.000445212	0.164864	0.999982	0.0277523
GPC5	0.914108	790.353	-389.176	2.86409	0.128313	-0.823534	0.546386	41.7574	1523.43	690.46	1.03329e-10	0	3.54968e-152	2.66821e-09	0	5.49604e-150
GPR135	0.302969	857.441	-422.721	3.89353	-0.00934173	-0.209997	0.208513	0.44015	8.38352	15.7895	0.50705	0.00378638	7.07952e-05	0.290847	0.234489	0.00471948
HAPLN1	1.26468	986.634	-487.317	4.02789	0.042111	-0.399716	0.345087	22.9992	2012.55	1502.99	1.62067e-06	0	0	3.57104e-05	0	0
HBG1	2.80686	775.54	-381.77	2.00902	0.534256	0.839328	-0.966109	42792.3	105978	150030	0	0	0	0	0	0
HES7	0.882269	641.342	-314.671	2.34948	0.126462	-1.47199	0.792014	50.602	5247.41	1553.5	1.1313e-12	0	0	3.0525e-11	0	0
HGD	0.672579	652.134	-320.067	2.38748	0.122908	-0.183598	0.0821783	67.9473	145.005	29.3666	1.67927e-16	2.14174e-33	5.99002e-08	4.81965e-15	1.94495e-31	4.44029e-06
HHIP	0.964423	1144.78	-566.388	5.14826	0.0365952	-1.4606	0.781186	2.61688	813.494	305.454	0.105732	6.28433e-179	2.13633e-68	0.0967218	8.59892e-177	2.4858e-66
HIST1H2BC	0.425693	813.901	-400.95	3.87396	-0.219922	0.646924	-0.387072	135.253	971.235	361.089	2.90617e-31	3.2123e-213	1.63104e-80	9.62888e-30	4.51752e-211	1.96947e-78
HIST1H2BD	0.403512	855.545	-421.772	4.28305	-0.27672	1.0705	-0.632587	66.883	276.479	140.4	2.88113e-16	4.39376e-62	2.17596e-32	8.21674e-15	4.63428e-60	2.05796e-30
HJV	6.35231	454.84	-221.42	-1.71142	2.14676	0.28146	-1.14235	750751	12114.9	212873	0	0	0	0	0	0
HNRNPUL1	0.0566333	1627.55	-807.774	8.69776	0.0442942	-0.58919	0.367755	10.4585	0.186442	11.2833	0.00122088	0.665894	0.000782053	0.00611682	0.999982	0.0470449
HOXD10	1.02248	1207.01	-597.504	4.90272	0.358963	-0.579427	0.350698	167.742	356.636	137.342	2.30317e-38	1.52086e-79	1.01492e-31	8.23663e-37	1.683e-77	9.55177e-30
HOXD13	1.55329	877.93	-432.965	3.63505	0.171523	-1.00451	0.252326	49.6439	1740.75	110.565	1.84342e-12	0	7.36913e-26	4.94435e-11	0	6.67364e-24
HPS4	0.0439698	1304.42	-646.212	7.00486	-0.00507207	-0.545716	0.339187	5.6466	0.255738	12.231	0.0174892	0.613063	0.00047002	0.0290955	0.999982	0.0288306
HS6ST2	1.02664	848.261	-418.131	3.21658	0.226057	-1.50935	0.957591	104.046	4101.26	1670.57	1.97716e-24	0	0	6.31853e-23	0	0
IBSP	3.10186	766.871	-377.436	4.49426	-1.24371	-0.657185	0.700661	61953.4	17049.6	19304.3	0	0	0	0	0	0
IDO1	0.942238	970.231	-479.115	5.06466	-0.666056	0.777241	-0.472768	992.246	1311.51	492.11	8.70437e-218	3.57182e-287	4.95066e-109	6.08096e-216	5.7407e-285	6.64675e-107
IGFBP1	2.21482	726.104	-357.052	1.81898	0.313661	-0.136779	0.400372	2478.63	479.53	4092.71	0	2.70431e-106	0	0	3.16561e-104	0
IGHV1-24	3.10762	1321.25	-654.626	8.29007	-1.46514	-0.974512	0.901401	2357.38	1066.04	929.257	0	7.94704e-234	4.28352e-204	0	1.14954e-231	7.27788e-202
IGHV1-69-2	6.22711	643.757	-315.878	5.32994	-2.26233	-2.14093	2.08521	245740	218969	207665	0	0	0	0	0	0
IGHV3-15	2.94364	1433.8	-710.898	10.2505	-2.01643	-1.89462	1.17735	843.493	709.648	302.411	1.88894e-185	2.38595e-156	9.83063e-68	1.20732e-183	3.11728e-154	1.13018e-65
IGHV3-52	2.6697	350.577	-169.289	0.788935	-0.393378	1.92737	-0.91335	1909.26	45759.5	10284.9	0	0	0	0	0	0
IGHV3-74	2.67406	1388.62	-688.31	8.6541	-1.14981	-1.6069	0.709442	360.279	622.681	130.085	2.44826e-80	1.95321e-137	3.92549e-30	1.04568e-78	2.47216e-135	3.64088e-28
IGHV3OR16-8	4.19219	453.819	-220.909	3.61686	-1.63358	-0.581437	0.840805	3516.94	177.289	873.8	0	1.89391e-40	4.86844e-192	0	1.78388e-38	7.9889e-190
IGKV1-9	2.73554	1494.36	-741.179	8.32916	-0.556198	0.350465	-0.564438	1437.14	540.091	1413.1	1.7881317800869e-314	1.80172e-119	0	1.46497691960868e-312	2.17182e-117	6.10657e-307
IGKV1D-37	4.51144	601.115	-294.557	3.54464	-0.843087	-1.39779	0.850163	500.211	985.446	484.037	8.55361e-111	2.61716e-216	2.82641e-107	4.14439e-109	3.7063e-214	3.74239e-105
IGKV1D-43	4.41324	617.402	-302.701	3.2	-0.90527	-3.39369	2.15261	15908.6	218040	87146.9	0	0	0	0	0	0
IGKV1OR2-108	3.10131	608.804	-298.402	3.3187	-0.641365	-0.877199	0.0675226	37033.8	69888.7	411.264	0	0	1.94487e-91	0	0	2.47283e-89
IGKV2-18	2.35576	303.307	-145.653	1.12403	-0.560529	-2.71024	1.52565	108.015	22329.6	7061.4	2.66696e-25	0	0	8.61463e-24	0	0
IGKV2-29	3.9069	849.796	-418.898	4.95846	-0.952687	-2.64876	1.52562	3876.34	30067	10022.3	0	0	0	0	0	0
IGKV2OR22-4	3.13749	403.036	-195.518	0.129786	0.245016	-0.849656	1.2877	1404.79	3623.55	6369.22	1.91188e-307	0	0	1.53839e-305	0	0
IGKV3-15	2.19329	1731.19	-859.593	10.4417	-1.20555	0.0573382	-0.201667	474.723	0.831309	12.8218	3.00584e-105	0.361894	0.000342607	1.42572e-103	0.999982	0.0217807
IGKV3D-11	2.11424	1120.98	-554.489	5.84368	-0.824785	1.41839	-0.630745	2698.09	7595.71	1532.34	0	0	0	0	0	0
IGKV6D-21	2.80878	897.025	-442.513	5.57327	-1.51611	-1.23819	0.816336	96436.4	38.1733	26137.2	0	6.4732e-10	0	0	4.73245e-08	0
IGLV1-41	2.77253	693.74	-340.87	3.56869	-0.797891	0.803162	-0.502169	5778.67	5804.92	2271.2	0	0	0	0	0	0
IGLV2-5	2.21048	667.669	-327.835	3.94134	-0.963108	0.712159	-0.322608	847.72	429.908	90.8127	2.27677e-186	1.70211e-95	1.57936e-21	1.47614e-184	1.93649e-93	1.37829e-19
IGLV3-25	2.53023	1553.89	-770.943	9.661	-1.48109	-1.05021	0.834278	788.859	362.376	243.719	1.42647e-173	8.55456e-81	6.07896e-55	8.80511e-172	9.51859e-79	6.52017e-53
IGLV3-27	3.64855	1018.94	-503.472	5.84785	-0.671332	0.928821	-0.71489	639.846	1222.34	736.48	3.60935e-141	8.50274e-268	3.49356e-162	2.03298e-139	1.31442e-265	5.54327e-160
IGLV4-3	2.97782	577.959	-282.98	4.60935	-1.84882	-2.38489	1.57063	44775.8	74248.5	32247.5	0	0	0	0	0	0
IGLV4-60	3.60747	983.232	-485.616	6.33663	-1.43337	-0.123918	0.339549	3361.68	25.002	192.982	0	5.72718e-07	7.10266e-44	0	3.9584e-05	7.25347e-42
IGLV5-37	5.78941	812.366	-400.183	7.09179	-2.13867	-0.970354	0.792411	7939.46	1711.89	1163.35	0	0	5.61851e-255	0	0	1.02734e-252
IGLV5-48	3.69574	586.916	-287.458	4.79199	-1.77324	-0.102501	-0.130898	186.234	578.056	544.736	2.11012e-42	9.93094e-128	1.75857e-120	7.73028e-41	1.24143e-125	2.46446e-118
IGLV6-57	2.43497	1456.48	-722.24	8.661	-1.20598	-0.322086	0.380287	1353.64	92.4382	132.871	2.49643e-296	6.94615e-22	9.64921e-31	1.99097e-294	5.74149e-20	9.03692e-29
IGSF9	0.801748	773.052	-380.526	2.60416	0.413813	0.349477	-0.334045	289.799	113.705	177.354	5.49891e-65	1.51213e-26	1.83285e-40	2.20251e-63	1.30864e-24	1.83277e-38
IL18RAP	0.756046	972.312	-480.156	4.42095	-0.104596	0.504908	-0.234616	4.19668	61.1278	13.9376	0.0405033	5.34876e-15	0.000188981	0.0503056	4.1501e-13	0.0122992
IL20RB	0.424593	895.139	-441.57	3.98142	0.101208	-0.478111	0.133854	17.5387	322.91	25.665	2.81522e-05	3.36588e-72	4.06126e-07	0.000444329	3.64504e-70	2.96474e-05
IL36RN	5.23477	445.777	-216.888	0.77128	0.574507	-1.32427	0.095031	22648.3	118362	609.658	0	0	1.32804e-134	0	0	1.94636e-132
IL6	1.61806	1028.06	-508.029	5.03031	-0.463684	1.33387	-0.619572	124.987	804.792	184.313	5.1238e-29	4.90004e-177	5.5431e-42	1.68526e-27	6.65977e-175	5.63084e-40
IMPG1	0.437092	588.964	-288.482	1.87555	0.221617	0.609865	-0.450925	573.834	4385.83	2414.61	8.22794e-127	0	0	4.23718e-125	0	0
INO80	0.0735957	1299.79	-643.893	6.9665	-0.0397106	-0.743959	0.438039	3.36127	0.918495	12.3009	0.0667466	0.33787	0.000452738	0.0703866	0.999982	0.0279492
IRGM	0.667993	461.394	-224.697	1.3404	0.0529533	0.819822	-0.565816	11.5832	3383.28	1634.85	0.000665513	0	0	0.00424286	0	0
IRX4	1.10702	707.043	-347.521	2.19039	0.488603	0.701711	-0.768103	428.343	462.598	1029.76	3.72883e-95	1.30757e-102	6.08908e-226	1.69719e-93	1.51312e-100	1.07253e-223
KCNF1	1.05678	650.471	-319.236	2.7464	-0.324521	-1.28423	1.19413	457.769	7400.58	6462.93	1.47019e-101	0	0	6.82961e-100	0	0
KCNJ1	0.679705	637.669	-312.834	3.00282	-0.496163	-1.66834	1.26165	624.805	7180.53	4191.18	6.73985e-138	0	0	3.72637e-136	0	0
KDM4C	0.0615424	1231.7	-609.851	6.56988	-0.017125	-0.653939	0.388772	4.34121	0.830846	11.2843	0.0372005	0.362028	0.000781643	0.0473923	0.999982	0.0470449
KDM5D	6.75772	805.566	-396.783	3.61254	-0.461557	-0.0214522	-0.345658	10898.8	16.6424	4083.79	0	4.51309e-05	0	0	0.00305667	0
KIF24	0.323479	838.845	-413.422	3.95103	-0.108264	-0.679687	0.405206	0.209757	54.0874	36.5976	0.646958	1.91762e-13	1.45208e-09	0.34176	1.48221e-11	1.12414e-07
KLK5	2.32694	866.264	-427.132	2.38651	0.825228	0.0782463	-0.240255	1759.56	0.82315	149.985	0	0.364261	1.74651e-34	0	0.999982	1.67658e-32
KMO	0.688527	1000.07	-494.037	5.51801	-0.659375	0.681134	-0.443066	94.0855	37.2784	26.5264	3.02189e-22	1.0241e-09	2.59965e-07	9.39085e-21	7.43337e-08	1.905e-05
KRT14	4.92345	1060.64	-524.321	3.20488	1.04377	-0.349059	-0.345111	861.725	95.7328	93.2138	2.0533e-189	1.31486e-22	4.69408e-22	1.35069e-187	1.1003e-20	4.17233e-20
KRT2	6.11541	998.322	-493.161	2.4448	1.49264	-1.00709	-0.31322	3604.1	1608.4	157.137	0	0	4.77876e-36	0	0	4.65727e-34
KRT25	1.89595	606.521	-297.261	1.36502	0.357708	0.732454	-0.225851	2537.08	10665.3	1014.48	0	0	1.28117e-222	0	0	2.23613e-220
KRT73	3.26274	606.018	-297.009	1.46867	0.603718	0.92494	-0.937664	115.606	259.797	292.651	5.79735e-27	1.90002e-58	1.31487e-65	1.88614e-25	1.98336e-56	1.49375e-63
KRT75	2.09908	660.413	-324.206	1.23433	0.737491	1.67926	-1.22716	4714.57	24660.1	13237	0	0	0	0	0	0
KRT77	2.0989	666.85	-327.425	1.13912	0.915603	0.176241	-0.285119	14060	545.609	1433.25	0	1.13572e-120	1.24938754518731e-313	0	1.3939e-118	2.57926902931937e-311
KRT9	2.09389	446.636	-217.318	0.587575	0.400263	-0.377638	0.191823	161.01	97.283	31.7249	6.80678e-37	6.00938e-23	1.77629e-08	2.41508e-35	5.04962e-21	1.34265e-06
LAD1	1.24702	908.833	-448.417	3.351	0.433635	0.342605	-0.450618	205.144	124.904	229.971	1.57522e-46	5.34239e-29	6.04828e-52	6.01525e-45	4.7244e-27	6.45122e-50
LAIR2	0.785004	824.369	-406.184	3.77246	-0.211919	-0.221065	0.125233	92.3012	98.9695	32.6501	7.444e-22	2.56421e-23	1.10335e-08	2.30535e-20	2.16366e-21	8.37288e-07
LAMP5	1.3354	934.783	-461.391	5.76028	-1.05264	0.00857176	-0.200177	459.567	0.00125214	14.8241	5.97088e-102	0.971772	0.000118019	2.78808e-100	0.999982	0.00778647
LBX1	6.91029	357.812	-172.906	-1.56171	1.61688	-0.0867478	-0.737731	270647	779.061	56461.5	0	1.92551e-171	0	0	2.58235e-169	0
LCE1D	8.42641	299.116	-143.558	0.202799	-0.123127	-3.88336	1.89346	56.3002	1.33023e+07	3.16268e+06	6.22105e-14	0	0	1.73574e-12	0	0
LCE2A	9.99009	426.037	-207.018	0.687919	0.484471	-2.22513	0.498126	1340.91	25756.5	1358.71	1.45189e-293	0	1.96769e-297	1.13778e-291	0	3.89464e-295
LCTL	0.69055	846.129	-417.065	3.45238	0.0789679	-0.311701	0.459484	3.61876	0.571317	17.1983	0.0571315	0.449736	3.36742e-05	0.063087	0.999982	0.00228451
LGALS7B	8.2321	641.679	-314.84	1.15077	1.4259	-0.108075	-1.01586	10646.6	63.0009	5397.72	0	2.06611e-15	0	0	1.61547e-13	0
LHX8	1.78565	575.278	-281.639	1.73142	0.163209	-1.7754	1.15015	39.8523	2513.01	1456.1	2.73914e-10	0	1.35468353498857e-318	6.993e-09	0	2.8270432302511e-316
LINGO4	1.90373	481.361	-234.68	0.516819	0.407654	-0.131445	0.0433428	46352	4791.15	520.828	0	0	2.7946e-115	0	0	3.83243e-113
LMNTD2	0.22475	908.574	-448.287	4.71948	-0.276229	-0.201912	0.104896	109.714	43.0752	13.9973	1.13186e-25	5.26747e-11	0.000183076	3.66919e-24	3.92175e-09	0.0119555
LOR	4.78586	775.006	-381.503	2.0981	0.610649	-1.22188	0.259997	5697.57	27370.3	1239.17	0	0	1.87357e-271	0	0	3.56147e-269
LRRC7	0.369514	749.379	-368.689	3.52113	-0.0442006	-1.47201	0.807813	2.29557	227.681	145.519	0.129744	1.91041e-51	1.65369e-33	0.11156	1.95392e-49	1.57958e-31
LY6D	3.36032	766.249	-377.124	1.65258	0.907757	1.06729	-0.969346	33110.6	47602.2	39356.8	0	0	0	0	0	0
LY6G6C	2.91897	644.774	-316.387	1.1767	0.734581	-0.414273	-0.104589	2172.05	787.921	41.6821	0	2.28214e-173	1.0739e-10	0	3.08104e-171	8.55521e-09
MAP3K7CL	0.50336	1173.79	-580.894	5.45242	0.0699988	-0.380559	0.221428	3.35606	28.889	12.3108	0.0669582	7.66472e-08	0.000450355	0.0705519	5.42721e-06	0.0278917
MATN3	0.538158	815.816	-401.908	3.19051	0.246338	-1.03861	0.7326	80.3256	539.106	329.491	3.1753e-19	2.95088e-119	1.2405e-73	9.53867e-18	3.53599e-117	1.47016e-71
MB	1.81127	970.457	-479.228	2.27811	1.17467	-0.289934	-0.454035	8694.67	542.184	1249.19	0	6.31463e-120	1.24744e-273	0	7.65734e-118	2.39498e-271
MC4R	1.73815	577.017	-282.509	2.85043	-0.694519	0.0586267	0.174511	1200.02	26.0849	70.4209	6.05278e-263	3.26722e-07	4.79093e-17	4.5081e-261	2.28942e-05	4.03429e-15
MMP10	2.41535	530.851	-259.425	3.2415	-1.03475	2.55001	-2.19348	31973.2	86099.8	63775.5	0	0	0	0	0	0
MMP7	1.83334	839.66	-413.83	4.30439	-0.621303	-3.90225	2.65402	1324.51	50951.4	23372.4	5.33575e-290	0	0	4.10992e-288	0	0
MPZ	0.706522	1156.9	-572.45	4.95312	0.112483	-0.630803	0.304935	4.94623	75.9572	20.1122	0.0261476	2.89877e-18	7.30278e-06	0.0376916	2.34812e-16	0.000507997
MRLN	1.13395	709.161	-348.581	1.93255	0.712043	0.120886	-0.357319	95.6991	0.540576	21.3515	1.33739e-22	0.462194	3.82314e-06	4.18493e-21	0.999982	0.000267887
MS4A1	1.55571	1266.16	-627.081	8.93415	-2.23278	-2.7119	2.24585	22.8945	2.85552	12.5213	1.71142e-06	0.0910608	0.000402335	3.74355e-05	0.999982	0.0253262
MSMP	1.9786	583.71	-285.855	1.64045	0.313405	-3.74087	2.07455	503.024	61213	19103.5	2.08927e-111	0	0	1.01776e-109	0	0
MTRNR2L1	1.73228	477.249	-232.624	0.441138	0.500985	0.827632	-0.465955	1145.85	2280.4	923.498	3.57329e-251	0	7.64914e-203	2.63957e-249	0	1.28822e-200
MUC19	1.08629	764.831	-376.415	3.23806	0.0519748	-1.43639	0.661131	5.74492	363.814	97.2833	0.0165364	4.1605e-81	6.0086e-23	0.0281004	4.65494e-79	5.36559e-21
MUC2	1.61764	437.363	-212.682	-0.242209	0.808888	1.79141	-1.10407	2036.86	9346.46	3833.82	0	0	0	0	0	0
MUC7	4.26372	843.012	-415.506	2.70975	1.11682	-2.63661	0.238329	30919.6	172969	1411.49	0	0	0	0	0	1.35401e-306
MYBPC2	0.921184	995.861	-491.931	3.19729	0.602037	-0.670469	0.369017	1558.74	1862.38	570.802	0	0	3.75785e-126	0	0	5.34426e-124
MYBPH	1.18325	689.046	-338.523	2.30249	0.000629352	0.971009	-0.463444	1.34379e-05	0.905301	617.449	0.997075	0.341364	2.68277e-136	0.444283	0.999982	3.99278e-134
MYEOV	0.766432	860.069	-424.034	3.8776	-0.226666	0.55616	-0.188478	97.8163	530.578	62.5934	4.5905e-23	2.11457e-117	2.54099e-15	1.4465e-21	2.51895e-115	2.06716e-13
MYH6	2.12718	712.654	-350.327	2.44374	0.261737	-1.84229	0.656851	1510.53	72269.5	9178.97	0	0	0	0	0	0
MYL1	7.21843	706.294	-347.147	0.426523	1.88582	0.483787	-1.30795	397091	26376	193476	0	0	0	0	0	0
MYL4	0.852839	879.559	-433.779	3.86393	-0.0243299	0.629058	-0.426061	1.15237	92.8009	50.9047	0.283054	5.78286e-22	9.69606e-13	0.193202	4.79954e-20	7.82169e-11
MYLK4	0.241672	986.408	-487.204	4.19388	0.280418	-0.789091	0.427621	136.339	448.499	168.007	1.68221e-31	1.53018e-99	2.01566e-38	5.61486e-30	1.76066e-97	1.9948e-36
MYLPF	1.61908	904.573	-446.286	3.36317	0.235398	0.0319378	-0.395302	682.428	12.5574	1860.05	1.98094e-150	0.000394648	0	1.14438e-148	0.0262033	0
MYOT	0.627233	910.043	-449.022	2.90553	0.544091	-1.37536	0.427079	818.079	4669.88	470.79	6.32875e-180	0	2.15741e-104	3.98846e-178	0	2.83702e-102
MYOZ2	1.20966	805.41	-396.705	2.28712	0.621613	-0.638361	-0.0841658	3785.36	4097.14	71.3332	0	0	3.0172e-17	0	0	2.55188e-15
NDRG3	0.0561156	1272.28	-630.142	6.67065	0.0377443	-0.605277	0.38527	10.4079	0.0836172	12.3195	0.00125478	0.772454	0.000448259	0.00620542	0.999982	0.0278518
NLGN4Y	6.13134	639.343	-313.672	1.68731	0.291342	-0.513384	-0.436366	1325.77	4107.57	2967.59	2.83495e-290	0	0	2.20247e-288	0	0
NRTN	0.47911	875.074	-431.537	3.89729	0.0474722	-0.536357	0.254744	3.16696	62.3535	19.4009	0.0751423	2.87019e-15	1.05956e-05	0.0761826	2.23555e-13	0.000734395
NT5C1B	0.32805	582.93	-285.465	1.94944	0.171116	-0.537078	0.2986	712.987	6960.35	2156.05	4.48375e-157	0	0	2.69385e-155	0	0
NXF3	0.503968	975.93	-481.965	4.90757	-0.227383	-1.69137	0.886746	11.1416	1188.05	387.861	0.000844146	2.41037e-260	2.41806e-86	0.00490061	3.64272e-258	2.99514e-84
OCA2	1.76795	595.549	-291.774	1.78312	0.26367	-0.768745	0.434092	76.3248	550.33	181.507	2.40646e-18	1.06702e-121	2.27234e-41	7.08732e-17	1.31757e-119	2.28413e-39
ODAM	3.79724	405.381	-196.691	0.785863	0.145684	0.0196238	-0.701931	2510.15	48.7653	58499.1	0	2.88501e-12	0	0	2.1964e-10	0
OPN1SW	0.175353	827.333	-407.666	3.64421	0.26388	-0.781004	0.474169	77.6005	120.425	89.1841	1.2614e-18	5.10488e-28	3.59727e-21	3.7394e-17	4.47528e-26	3.1251e-19
OR51L1	1.63121	480.065	-234.033	0.615861	0.628912	-0.506385	0.149162	688.326	423.702	37.4272	1.03367e-151	3.817e-94	9.4888e-10	6.01e-150	4.31832e-92	7.37559e-08
OR52N4	0.445748	617.739	-302.869	2.91492	-0.287808	-0.828725	0.490174	428.86	3612.89	1289.72	2.87712e-95	0	1.93816e-282	1.31618e-93	0	3.79705e-280
ORM1	1.28404	672.98	-330.49	2.19185	0.130728	1.43291	-0.644671	39.7367	4115.51	1003.34	2.90617e-10	0	3.37235e-220	7.39848e-09	0	5.833e-218
OTX1	1.14389	575.819	-281.91	1.82645	0.147613	-1.0397	0.360313	79.3057	3703.55	448.101	5.32071e-19	0	1.86818e-99	1.58777e-17	0	2.42348e-97
PAX5	1.10998	1047.91	-517.955	6.44209	-1.29113	-1.28468	1.2095	237.15	40.8296	21.2982	1.64474e-53	1.66095e-10	3.93091e-06	6.44456e-52	1.22759e-08	0.000274437
PCDHA12	3.54465	408.381	-198.19	1.51669	-0.27111	-2.46678	1.23265	2770.4	216849	53543.1	0	0	0	0	0	0
PCDHA13	3.07858	455.708	-221.854	1.87966	-0.209777	-0.973171	0.235646	23.9429	509.904	30.7063	9.92358e-07	6.65333e-113	3.00184e-08	2.2414e-05	7.83353e-111	2.26011e-06
PCDHB6	0.39983	839.139	-413.57	3.46457	0.143021	-0.0651356	0.138634	40.0744	5.24997	30.0347	2.44473e-10	0.0219472	4.24394e-08	6.25909e-09	0.999982	3.17044e-06
PCDHGB2	0.476201	931.947	-459.974	4.0543	0.0923124	-0.563358	0.318383	13.5089	259.689	91.9329	0.000237439	2.00591e-58	8.96638e-22	0.00216581	2.08316e-56	7.86059e-20
PDZRN4	1.02128	962.692	-475.346	3.83084	0.18249	-0.350858	0.232326	45.0726	152.771	68.4214	1.89867e-11	4.2988e-35	1.32038e-16	4.9886e-10	3.93914e-33	1.10218e-14
PEG10	0.750727	991.642	-489.821	3.51803	0.590877	1.34603	-0.845047	221.014	1147.81	499.945	5.43546e-50	1.34348e-251	9.77115e-111	2.09336e-48	1.9715e-249	1.33048e-108
PFKFB1	1.6704	842.634	-415.317	3.39718	-0.0567945	0.742198	-0.371894	9.55911	1183.77	366.321	0.00198959	2.04972e-259	1.18361e-81	0.00820235	3.07474e-257	1.44741e-79
PGA4	0.652423	1062.61	-525.305	5.18476	-0.270972	-1.11785	0.65289	78.9426	1562.38	1106.02	6.39403e-19	0	1.62701e-242	1.90176e-17	0	2.91938e-240
PI16	2.16685	1285.37	-636.685	6.13374	0.0100727	0.875993	-0.865247	4.94949	178.5	200.255	0.0260983	1.0303e-40	1.8377e-45	0.037644	9.74978e-39	1.90715e-43
PIP	4.85151	586.728	-287.364	1.62236	0.849474	-1.36553	-0.48087	475878	1.23e+06	152497	0	0	0	0	0	0
PLEKHA2	0.0917723	1453.65	-720.825	7.73205	-0.140703	-0.85987	0.496813	0.173864	1.00414	12.4099	0.676701	0.316312	0.000427069	0.351911	0.999982	0.0267953
PNPLA1	0.666263	644.157	-316.079	1.75623	0.475864	0.405297	-0.279732	1348.6	662.62	436.759	3.10085e-295	4.0236e-146	5.49416e-97	2.45132e-293	5.15708e-144	7.07942e-95
PPP1R17	1.03547	449.26	-218.63	1.43098	-0.140085	-0.740126	0.474325	55.644	1130.63	628.092	8.68572e-14	7.25826e-248	1.29969e-138	2.37922e-12	1.05746e-245	1.94945e-136
PPP2R2C	1.26675	738.328	-363.164	2.35991	0.435111	-1.06715	0.471194	590.211	3423.46	675.399	2.25377e-130	0	6.69147e-149	1.19477e-128	0	1.01961e-146
PRIMA1	1.88818	830.392	-409.196	2.55778	0.434792	-0.58789	0.332618	82.7346	166.517	40.4506	9.38464e-20	4.26427e-38	2.0165e-10	2.85726e-18	3.92526e-36	1.59322e-08
PSAPL1	5.41907	508.075	-248.037	0.301435	0.769209	0.158527	-0.531297	64122.9	2555	30600.9	0	0	0	0	0	0
RAB44	0.414649	916.28	-452.14	3.94066	0.108374	-0.527978	0.371377	36.6962	634.03	329.259	1.38048e-09	6.64384e-140	1.39342e-73	3.46544e-08	8.46191e-138	1.64126e-71
RAB5B	0.0343542	1497.41	-742.704	7.8576	0.046992	-0.538278	0.318044	14.4716	0.514218	13.7987	0.000142289	0.473319	0.000203476	0.00150218	0.999982	0.0131979
RASSF6	0.840723	968.976	-478.488	5.28157	-0.624531	-0.673001	0.3558	285.251	302.414	91.9839	5.38603e-64	9.81465e-68	8.73837e-22	2.14775e-62	1.05162e-65	7.69585e-20
RBP2	4.53652	270.972	-129.486	0.0309787	-0.108925	-0.949674	0.524316	4.2891	401.999	125.968	0.0383576	2.02233e-89	3.12547e-29	0.0483672	2.27523e-87	2.88493e-27
REELD1	0.64628	826.535	-407.268	3.3915	0.189461	-0.577166	0.314074	14.675	33.2381	16.274	0.000127728	8.15357e-09	5.4811e-05	0.00140888	5.85524e-07	0.00366664
RELN	1.50878	1047.46	-517.73	3.67693	0.585186	0.139827	-0.182338	298.787	12.5389	26.5269	6.05403e-67	0.000398557	2.59889e-07	2.4466e-65	0.0263764	1.905e-05
RHOXF1	0.74629	701.089	-344.545	2.61178	0.0951415	0.316046	-0.097063	16.6264	178.525	17.3283	4.55132e-05	1.01719e-40	3.14461e-05	0.000656268	9.67094e-39	0.00214854
RIOK3	0.0656163	1402.14	-695.069	7.70397	-0.146315	-0.707083	0.403575	0.0384666	1.53915	11.6728	0.844509	0.214744	0.000634221	0.404763	0.999982	0.0384117
RIPK4	1.31915	648.119	-318.06	1.79231	0.406743	0.667116	-0.481483	190.896	336.522	254.678	2.02705e-43	3.64965e-75	2.48117e-57	7.48683e-42	3.99509e-73	2.69132e-55
RNF128	1.45464	581.354	-284.677	1.6521	0.27902	-1.63444	0.802552	75.2608	1447.51	389.874	4.12472e-18	9.98586066594446e-317	8.8149e-87	1.21082e-16	1.68519720273134e-314	1.09895e-84
RNF175	0.20834	920.169	-454.084	4.13492	0.1717	0.567855	-0.451754	11.9863	207.709	175.371	0.00053594	4.34328e-47	4.96871e-40	0.00371533	4.35425e-45	4.94275e-38
SAA1	3.62818	919.598	-453.799	5.92054	-1.38256	-0.765317	0.289267	15429.2	4644.2	668.197	0	0	2.46397e-147	0	0	3.7249e-145
SBSN	3.81904	921.473	-454.737	2.58191	0.946839	1.22196	-1.22324	5302.8	9553.56	9544.74	0	0	0	0	0	0
SCEL	4.46726	618.413	-303.207	0.854231	0.96447	2.21373	-1.96363	155335	843026	663920	0	0	0	0	0	0
SCGB2A2	1.61169	722.721	-355.361	1.43608	0.896125	0.301025	-0.456655	16007.8	1855.46	4295.92	0	0	0	0	0	0
SERPINA12	4.2367	657.957	-322.978	0.544618	1.23034	-0.282788	-0.299379	84427.1	4361.44	4898.63	0	0	0	0	0	0
SERPINB12	2.73259	439.277	-213.638	-0.277664	0.904064	-0.533872	0.108642	122666	38794.6	1672.18	0	0	0	0	0	0
SERPINB13	1.0843	699.808	-343.904	2.30849	0.348817	-0.481535	0.171492	138.469	228.517	30.3396	5.75497e-32	1.25532e-51	3.62646e-08	1.94978e-30	1.29043e-49	2.71973e-06
SERPINB2	2.33424	541.083	-264.542	2.43337	-0.357419	-1.53893	0.307327	23267	406823	17319.1	0	0	0	0	0	0
SERPINB5	2.49595	756.737	-372.368	1.9683	0.720331	-0.779496	0.116721	7244.16	8722.22	195.691	0	0	1.82087e-44	0	0	1.86948e-42
SERPINB7	4.93193	493.18	-240.59	-0.350649	1.24015	0.708592	-0.846417	82479.9	26994.5	38487.4	0	0	0	0	0	0
SFN	2.05592	954.751	-471.375	2.88982	0.747459	0.65831	-0.677891	1567.3	1528.84	1369.39	0	0	9.41619e-300	0	0	1.88316e-297
SFRP5	3.44565	704.753	-346.377	2.662	0.046605	-2.52015	1.24609	14.5328	54006.6	13157.1	0.000137742	0	0	0.00148308	0	0
SH3BGR	0.461235	929.473	-458.736	3.9188	0.107834	0.500625	-0.537718	58.3865	1288.62	1580.84	2.15366e-14	3.36691e-282	0	6.06528e-13	5.28553e-280	0
SH3GL2	0.921883	710.047	-349.023	3.17519	-0.171204	-1.52442	0.779817	88.8015	7410.28	1956.24	4.36486e-21	0	0	1.34714e-19	0	0
SHISA3	1.47061	807.296	-397.648	3.12479	0.0207151	-0.982745	0.503002	1.33241	2328.63	613.113	0.248377	0	2.35284e-135	0.17692	0	3.47481e-133
SHISA6	1.46255	761.117	-374.559	2.96239	0.0691158	-1.41495	0.891024	13.2652	4500.11	1801.29	0.000270383	0	0	0.00237034	0	0
SHISAL2B	2.42861	348.174	-168.087	-0.00233017	0.171949	2.05494	-0.906698	3.44674	10053.9	2203.55	0.0633768	0	0	0.0678412	0	0
SKOR1	0.415044	793.666	-390.833	3.10555	0.265394	-0.589016	0.347823	140.723	478.418	184.051	1.84956e-32	4.72084e-106	6.32395e-42	6.28994e-31	5.49435e-104	6.39024e-40
SLC27A6	1.40746	551.892	-269.946	1.9123	-0.133497	-1.29593	0.716212	77.3593	7581.3	2328.6	1.42523e-18	0	0	4.21124e-17	0	0
SLCO6A1	1.27237	516.292	-252.146	1.4037	0.306334	-1.17532	0.449835	137.435	1714.1	259.207	9.68861e-32	0	2.55504e-58	3.24588e-30	0	2.7872e-56
SMCO3	1.67393	462.755	-225.378	0.923321	0.331729	-0.118425	-0.357284	498.903	63.8676	575.272	1.64712e-110	1.33069e-15	4.00489e-127	7.93793e-109	1.04449e-13	5.78125e-125
SMIM2	3.40034	251.326	-119.663	1.28693	-1.01887	-1.82273	1.35968	2036.79	6507.49	3645.69	0	0	0	0	0	0
SMN2	0.405122	1243.3	-615.65	6.23993	-0.161008	-0.39513	0.166154	22.5585	120.374	23.8487	2.03838e-06	5.2394e-28	1.04215e-06	4.38425e-05	4.57341e-26	7.52194e-05
SMR3B	3.8684	385.325	-186.663	0.390956	0.284378	-1.57615	0.160435	4989.16	153109	1586.71	0	0	0	0	0	0
SMYD1	1.98637	774.373	-381.186	1.26131	1.24901	0.363518	-0.622376	19430.4	1684.32	4666.53	0	0	0	0	0	0
SNIP1	0.0362568	1174.14	-581.072	6.54182	-0.0113199	-0.526399	0.359252	7.10449	0.0477109	16.6953	0.00768913	0.827095	4.38901e-05	0.0176413	0.999982	0.00295668
SP5	3.15498	485.493	-236.747	1.56511	-0.0885572	-0.742385	0.324273	590.098	41323.9	7896.4	2.38585e-130	0	0	1.25739e-128	0	0
SPDYC	3.01389	436.717	-212.359	0.469814	0.381237	-0.789889	0.555622	318.095	662.844	330.283	3.7658e-71	3.59604e-146	8.34135e-74	1.54262e-69	4.63844e-144	9.94702e-72
SPINK5	1.84662	926.99	-457.495	3.29065	0.419932	-0.742514	0.211257	1039.38	3089.74	268.607	4.95592e-228	0	2.28258e-60	3.51677e-226	0	2.5186e-58
SPRR2G	2.60929	433.827	-210.913	0.894884	0.215194	-1.69414	0.633626	3377.64	206365	28866.4	0	0	0	0	0	0
SSTR5	2.33911	458.638	-223.319	0.442259	0.592681	0.33262	-0.184064	356.579	107.183	33.7861	1.56468e-79	4.05805e-25	6.15179e-09	6.58925e-78	3.497e-23	4.68688e-07
ST20-MTHFS	0.647035	723.154	-355.577	3.14188	-0.232429	1.06355	-0.70826	666.464	13634.3	5673.76	5.86993e-147	0	0	3.34811e-145	0	0
STMN2	2.15908	944.027	-466.014	2.5107	1.00132	3.90148	-2.38315	53.9062	1219.2	587.754	2.10298e-13	4.0953e-267	7.71848e-130	5.70849e-12	6.28287e-265	1.12264e-127
STON1-GTF2A1L	1.57827	705.697	-346.848	2.24393	0.422444	-0.498075	0.332668	55.4837	45.5986	24.5354	9.42362e-14	1.45149e-11	7.29568e-07	2.57352e-12	1.09679e-09	5.30572e-05
SUSD4	0.403683	980.761	-484.38	4.20538	0.229424	-0.640909	0.415257	54.7911	194.558	99.7819	1.34047e-13	3.21762e-44	1.70136e-23	3.64966e-12	3.16311e-42	1.53356e-21
SYT4	3.06734	500.384	-244.192	1.20527	0.0745949	-0.565325	0.276568	98.6827	5667.36	1273.82	2.96382e-23	0	5.52944e-279	9.37196e-22	0	1.07233e-276
SYT8	4.38422	630.1	-309.05	0.965341	0.945108	2.60877	-2.05823	3765.05	28976.8	18139.5	0	0	0	0	0	0
TAC1	2.463	792.441	-390.22	2.91303	0.127694	-0.910229	0.344015	424.616	22689.2	3247.17	2.41416e-94	0	0	1.09329e-92	0	0
TCTN2	0.102091	1211.44	-599.718	6.17382	0.0633764	-0.863988	0.522294	11.5355	0.47649	12.3818	0.000682801	0.490016	0.00043353	0.00429781	0.999982	0.0271121
TERF1	0.0206816	1253.76	-620.879	6.76555	-0.0255074	-0.378237	0.236256	2.92235	0.11623	12.2905	0.0873608	0.73316	0.000455281	0.0845832	0.999982	0.0280161
TFIP11	0.0376757	1270.37	-629.185	7.00953	-0.0871515	-0.535354	0.325294	0.285933	0.690462	13.2145	0.592839	0.406007	0.000277793	0.322666	0.999982	0.0177189
TMEM185A	0.0530239	1221.78	-604.892	6.47848	0.0105124	-0.612911	0.379602	7.54617	0.23937	12.6504	0.00601379	0.624662	0.000375491	0.0153662	0.999982	0.0237924
TMEM215	7.00478	297.06	-142.53	-0.291342	0.0415308	-2.43306	1.60535	75.2531	250454	109013	4.1407e-18	0	0	1.21157e-16	0	0
TMEM238	0.82898	1015.12	-501.559	5.16798	-0.445165	1.02162	-0.527731	56.1229	99.6839	39.5552	6.80781e-14	1.78768e-23	3.1891e-10	1.89359e-12	1.52111e-21	2.49911e-08
TNNT2	0.867387	898.307	-443.153	3.23264	0.397097	-0.145315	-0.173797	482.231	64.995	92.3439	6.98757e-107	7.50875e-16	7.28494e-22	3.33187e-105	5.93983e-14	6.44539e-20
TP53AIP1	2.51514	630.066	-309.033	1.00271	0.878448	1.41378	-1.22369	661.676	1044.16	1235.26	6.4538e-146	4.52936e-229	1.32885e-270	3.65799e-144	6.50525e-227	2.50126e-268
TRAV12-3	0.934638	599.292	-293.646	2.90294	-0.503897	-0.290686	0.204417	1692.21	560.262	278.75	0	7.37125e-124	1.40573e-62	0	9.15798e-122	1.56912e-60
TRAV8-6	0.847764	560.112	-274.056	2.68048	-0.55697	-0.403577	0.298337	455.524	218.347	125.165	4.5293e-101	2.07474e-49	4.68352e-29	2.09324e-99	2.09033e-47	4.30238e-27
TRBV19	0.93951	753.435	-370.717	3.7639	-0.587732	0.00129925	0.10632	702.18	0.0128184	22.4968	1.00392e-154	0.909857	2.10495e-06	5.91331e-153	0.999982	0.000150235
TRIM55	1.01054	700.967	-344.483	2.04679	0.447441	0.635027	-0.389832	422.202	848.635	328.596	8.09487e-94	1.44019e-186	1.94363e-73	3.64757e-92	1.98403e-184	2.27537e-71
TSPAN19	3.32477	384.405	-186.203	0.587159	0.343328	0.620287	-0.63041	5.34964	6.25098	19.0019	0.0207265	0.0124124	1.30592e-05	0.0325189	0.706079	0.000898657
TSPAN8	2.53618	739.761	-363.88	2.37922	0.500329	0.946925	-0.696801	148.696	522.423	290.294	3.3424e-34	1.25707e-115	4.29092e-65	1.14969e-32	1.48871e-113	4.84601e-63
TTLL13P	0.834103	763.912	-375.956	2.88879	0.122437	-0.824169	0.802618	11.3133	41.0876	99.4209	0.000769555	1.45558e-10	2.04155e-23	0.00463278	1.07974e-08	1.83159e-21
UCP1	1.95393	393.392	-190.696	0.596145	0.0465576	-0.568429	0.53201	9.40293	1296.04	1140.41	0.00216639	8.21959e-284	5.45862e-250	0.008548	1.31067e-281	9.88689e-248
UPK3A	0.798528	703.174	-345.587	2.84457	0.0186769	0.166162	-0.234128	0.521817	68.5643	142.243	0.470068	1.22805e-16	8.60672e-33	0.275692	9.82975e-15	8.18029e-31
USP9Y	3.49404	822.298	-405.149	2.98232	0.000461654	-0.457589	-0.0366552	0.0419627	1.00192	86.2247	0.837691	0.316846	1.60607e-20	0.402759	0.999982	1.37046e-18
VGLL2	4.2469	664.66	-326.33	3.10467	-0.0287122	-2.30437	0.680158	0.51481	6017.11	530.562	0.473064	0	2.13171e-117	0.276884	0	2.94439e-115
VNN3	1.18084	846.939	-417.47	3.20501	0.150144	1.26921	-0.831746	65.0275	5359.9	2318.66	7.38612e-16	0	0	2.09982e-14	0	0
VSTM2A	1.76711	542.04	-265.02	0.764911	0.503193	-1.49612	0.896832	4172.92	37158.9	13322.9	0	0	0	0	0	0
WDR55	0.0273799	1369.31	-678.655	7.3168	-0.0399737	-0.448603	0.281742	2.25705	0.140417	13.4597	0.133007	0.707867	0.000243746	0.113478	0.999982	0.0156512
WEE2	0.775166	476.533	-232.267	1.51528	-0.0598523	-0.773778	0.573828	20.491	3777.6	2094.28	5.99112e-06	0	0	0.000115863	0	0
XIRP2	2.60227	706.841	-347.421	0.334401	1.43151	-0.852166	-0.116444	168120	59307.8	1105.64	0	0	1.96153e-242	0	0	3.48702e-240
ZBTB32	0.554589	838.116	-413.058	4.29257	-0.411058	-0.685726	0.509949	8.75965	6.34556	17.2923	0.00307969	0.0117676	3.20479e-05	0.0105289	0.673178	0.00218189
ZFP92	0.352091	931.127	-459.563	4.06171	0.121807	-0.925263	0.566311	27.8359	696.255	288.882	1.32056e-07	1.94999e-153	8.71112e-65	3.1736e-06	2.53137e-151	9.78048e-63
ZNF3	0.0221977	1266.29	-627.147	6.52874	0.014779	-0.426459	0.265476	9.83417	0.143012	14.2403	0.00171299	0.705305	0.000160887	0.00743263	0.999982	0.0105423
ZNF578	0.276163	923.955	-455.977	4.16695	0.146598	-0.456043	0.209496	21.2556	80.6663	22.2365	4.01943e-06	2.67245e-19	2.41044e-06	8.10366e-05	2.18225e-17	0.000171402

## Sheet: b. RTX response v Time
	Dispersion	AIC	logLik	(Intercept)	Visit2	CDAI.response.status.V7Responder	Visit2:CDAI.response.status.V7Responder	Chisq_Visit2	Chisq_CDAI.response.status.V7	Chisq_Visit2:CDAI.response.status.V7	P_Visit2	P_CDAI.response.status.V7	P_Visit2:CDAI.response.status.V7	q_Visit2	q_CDAI.response.status.V7	q_Visit2:CDAI.response.status.V7
ABRA	1.92035	404.402	-196.201	-0.628246	1.68166	2.24567	-1.69248	16264	29157.9	16631.1	0	0	0	0	0	0
AC239799.1	0.969712	414.274	-201.137	1.61479	0.437101	1.76449	-1.11393	307.369	5187.15	2108.4	8.17447e-69	0	0	3.74024e-67	0	0
ACAN	1.80558	903.748	-445.874	5.90222	0.372216	-2.25103	1.6509	71.3403	445.633	266.748	3.00635e-17	6.43546e-99	5.80351e-60	9.9751e-16	4.98562e-97	5.87547e-58
ACHE	0.627567	682.117	-335.059	3.76515	0.592685	1.29816	-0.924877	159.354	894.555	494.745	1.56572e-36	1.49807e-196	1.32259e-109	6.1526e-35	1.31883e-194	1.53906e-107
ACTA2	0.746044	1165.64	-576.819	7.60886	0.734412	1.49811	-0.840249	42.3918	201.315	88.8922	7.47035e-11	1.07889e-45	4.16931e-21	2.28917e-09	7.37497e-44	3.39037e-19
ACTC1	1.61614	666.657	-327.329	2.20706	1.21877	3.64838	-2.31877	3230.96	29237.7	12050.5	0	0	0	0	0	0
ADGRE1	0.505954	610.013	-299.006	3.60344	0.2851	1.45696	-0.706753	5.10673	284.481	94.7478	0.0238333	7.9259e-64	2.16251e-22	0.0742661	5.73263e-62	1.77994e-20
ADRA2C	0.687985	690.688	-339.344	3.99574	0.531362	1.84803	-1.32925	14.3717	320.394	239.135	0.000150039	1.18896e-71	6.0723e-54	0.00321938	8.67146e-70	5.96854e-52
AKR1E2	0.171593	579.268	-283.634	3.81292	0.263207	0.382156	-0.324079	55.3256	94.6933	72.7136	1.0213e-13	2.22294e-22	1.49896e-17	3.21818e-12	1.36437e-20	1.19024e-15
ALLC	6.74336	329.02	-158.51	-0.790053	1.80789	7.05581	-4.71895	0.0317381	0.000524269	11.1453	0.858604	0.981732	0.000842464	0.458831	0.857082	0.0487377
ALX1	1.22022	338.11	-163.055	0.562276	0.660839	0.758511	-0.547831	646.827	1242.15	654.35	1.09452e-142	4.21245e-272	2.53038e-144	6.72851e-141	3.99061e-270	3.08645e-142
ANKRD1	1.49995	557.726	-272.863	1.25744	1.25189	3.02967	-2.02682	8102.32	45181.9	20252	0	0	0	0	0	0
ANKRD23	0.185682	804.016	-396.008	4.4091	0.523964	0.952099	-0.795548	859.207	0.908938	1773.87	7.24244e-189	0.340396	0	4.83813e-187	0.699821	0
ANKRD34B	0.691309	339.471	-163.735	1.08283	0.343342	-0.078325	0.178572	797.37	40.4817	200.95	2.01339e-175	1.9847e-10	1.29607e-45	1.31006e-173	1.11239e-08	1.25564e-43
ANKRD55	0.360993	489.99	-238.995	2.67006	0.375923	1.07894	-0.706396	23.5234	185.755	127.343	1.23404e-06	2.68576e-42	1.56325e-29	3.45406e-05	1.76662e-40	1.36434e-27
ANO5	0.49624	663.678	-325.839	4.00583	0.412071	1.16873	-0.911045	86.4644	631.759	378.541	1.42275e-20	2.07145e-139	2.58552e-84	4.83271e-19	1.70319e-137	2.76993e-82
APOBEC2	0.425088	611.12	-299.56	2.46192	0.934436	0.909756	-0.966394	222.862	137.785	194.311	2.14872e-50	8.11966e-32	3.64222e-44	9.0848e-49	5.16547e-30	3.46233e-42
APOD	2.25204	1007.97	-497.986	5.60116	1.20831	6.06065	-3.78542	0.0335619	0.344906	15.3064	0.854642	0.557011	9.14079e-05	0.457852	0.779726	0.00569485
AQP5	3.79276	391.227	-189.613	0.024502	1.5179	3.02813	-2.35509	12478.8	33590.5	29460.8	0	0	0	0	0	0
ARG1	1.81033	498.139	-243.069	2.15834	0.683575	-0.275344	-0.418703	516.472	85.4588	194.547	2.47819e-114	2.36577e-20	3.23431e-44	1.32793e-112	1.42691e-18	3.08907e-42
ART3	0.73567	573.114	-280.557	1.96563	1.2086	2.28716	-1.75847	458.145	1.41635	22.181	1.21783e-101	0.234004	2.48122e-06	6.25799e-100	0.650441	0.000162064
ART4	0.525464	581.883	-284.941	3.11516	0.534425	0.798751	-0.430312	39.3636	47.8999	24.5029	3.51788e-10	4.48541e-12	7.41985e-07	1.06176e-08	2.56345e-10	4.92581e-05
ARX	0.860776	488.945	-238.472	2.3948	0.582084	0.825559	-0.879427	28.1214	42.3487	96.0893	1.13939e-07	7.63678e-11	1.09817e-22	3.28078e-06	4.30799e-09	9.11301e-21
ASAH2	1.5082	556.21	-272.105	3.95133	-0.291317	0.699861	-0.296566	55.8343	268.663	50.7797	7.88458e-14	2.22024e-60	1.03334e-12	2.50021e-12	1.57964e-58	7.74931e-11
ASB10	2.11982	436.697	-212.349	0.51052	1.38537	1.68381	-1.43524	1046.37	1490.65	1144.27	1.49988e-229	0	7.8964e-251	1.12159e-227	0	1.18434e-248
ASB12	0.524461	421.827	-204.913	1.2254	0.706012	1.44633	-1.1731	8625.03	35662.2	23656.2	0	0	0	0	0	0
ASB15	1.04807	514.216	-251.108	1.11692	1.53592	1.89854	-1.75139	4259.74	6571.22	5727.01	0	0	0	0	0	0
ASB2	0.577149	679.241	-333.621	2.89221	1.0568	2.85893	-1.81937	1.26373	0.27281	16.4435	0.260947	0.601453	5.01225e-05	0.234932	0.791547	0.00314204
ASB5	1.73226	441.387	-214.694	-0.0960912	1.55395	2.233	-1.48054	81200.2	169019	74078.6	0	0	0	0	0	0
B4GALNT1	0.432287	683.45	-335.725	3.48142	0.807658	1.20926	-0.712472	221.142	428.964	182.511	5.09551e-50	2.73163e-95	1.37129e-41	2.14533e-48	2.09758e-93	1.27366e-39
BBOX1	1.40764	470.858	-229.429	2.41476	0.349663	1.17687	-1.05555	53.8977	726.841	632.279	2.11204e-13	4.35565e-160	1.59669e-139	6.63431e-12	3.6678e-158	1.9244e-137
BEST3	1.26844	521.801	-254.9	1.52743	1.24217	2.13552	-1.69154	646.233	1907.36	1380.66	1.47383e-142	0	3.34893e-302	9.0051e-141	0	5.25652e-300
BIRC7	1.05312	600.368	-294.184	4.59193	-0.467657	-1.03193	0.754576	40.4443	179.623	111.606	2.02304e-10	5.85659e-41	4.35785e-26	6.14293e-09	3.82345e-39	3.70747e-24
BNC1	0.744098	488.701	-238.351	2.7456	0.287492	-1.62165	0.667942	371.402	11741	1987.39	9.26516e-83	0	0	4.59606e-81	0	0
BPIFB2	4.08073	334.804	-161.402	-2.5353	2.58544	8.86129	-4.88914	40872.9	498760	152118	0	0	0	0	0	0
C4orf54	0.846589	524.508	-256.254	1.44421	1.14526	0.919657	-0.838203	943.474	804.401	691.037	3.47891e-207	5.95929e-177	2.65899e-152	2.43776e-205	5.16798e-175	3.30302e-150
C6orf58	2.58245	406.92	-197.46	-1.34066	1.84332	5.69391	-3.0506	5192.96	49662.9	14337.9	0	0	0	0	0	0
CA3	1.63393	748.269	-368.134	2.54847	1.59504	3.33001	-2.46234	3421.01	14276.3	7815.55	0	0	0	0	0	0
CA8	0.391295	639.413	-313.706	3.7992	0.410969	0.0709576	-0.163589	229.952	6.00445	35.0335	6.10636e-52	0.0142698	3.24083e-09	2.60375e-50	0.262803	2.2706e-07
CA9	2.21909	450.743	-219.371	3.28234	-0.557831	-2.49148	1.92421	57.0904	1472.31	973.752	4.16237e-14	4.05133829589822e-322	9.11407e-214	1.3283e-12	4.01230710987676e-320	1.23853e-211
CACNG1	1.87416	480.87	-234.435	0.0226944	1.88899	2.44832	-1.98268	3278.4	5317.61	3573.94	0	0	0	0	0	0
CACNG6	0.974715	584.932	-286.466	3.28081	0.36086	1.0756	-0.94489	175.624	1664.37	1318.97	4.37474e-40	0	8.54438e-289	1.74648e-38	0	1.31066e-286
CASP14	3.98329	484.802	-236.401	1.42307	1.09017	-0.880906	-0.0715338	11051.4	7249.4	47.7658	0	0	4.80301e-12	0	0	3.57542e-10
CASQ1	0.518081	631.242	-309.621	2.2942	0.924203	1.99099	-1.60673	2167.7	9822.02	6442.98	0	0	0	0	0	0
CAV3	0.988817	525.035	-256.518	1.56629	1.22187	1.11318	-1.06785	2437.47	1956.96	1729.76	0	0	0	0	0	0
CCL19	1.3603	826.257	-407.129	6.49397	-0.649476	0.754288	-0.315482	130.82	147.888	27.6734	2.71172e-30	5.01997e-34	1.43622e-07	1.02538e-28	3.21702e-32	9.6935e-06
CCL3L1	1.4867	655.22	-321.61	4.77566	-0.637399	1.97669	-0.52213	78.6627	448.824	37.1036	7.36724e-19	1.30007e-99	1.12017e-09	2.47727e-17	1.02079e-97	8.01455e-08
CD207	2.50413	328.79	-158.395	-0.310738	1.02059	1.50811	-0.994522	44380.4	98035.7	42664.2	0	0	0	0	0	0
CDH19	1.45922	617.453	-302.726	1.69887	1.47699	2.69343	-2.05501	4873.27	16207.6	9439.36	0	0	0	0	0	0
CDSN	6.56224	443.608	-215.804	2.46405	0.542652	-2.60612	0.64789	8711.68	195601	12157.3	0	0	0	0	0	0
CERS3	1.54322	515.805	-251.903	2.97626	0.290116	-1.31419	0.437845	92.4435	1784.65	200.139	6.92743e-22	0	1.94806e-45	2.40192e-20	0	1.8783e-43
CHODL	1.18645	615.233	-301.617	2.47785	1.0154	0.956416	-0.961197	309.309	405.89	428.384	3.08866e-69	2.87577e-90	3.65285e-95	1.4197e-67	2.18898e-88	4.08635e-93
CHRM2	2.98058	220.225	-104.112	-1.941	1.5224	1.47695	-1.12862	9454.87	5861.07	4917.34	0	0	0	0	0	0
CHRNA4	3.60632	267.648	-127.824	-0.942701	1.58738	-1.732	0.751367	253.714	188.184	42.3046	4.0259e-57	7.91916e-43	7.81073e-11	1.76162e-55	5.24863e-41	5.68891e-09
CIDEA	3.39321	693.026	-340.513	4.81563	-0.143471	3.12183	-2.11106	61.6074	22627.6	10485	4.19239e-15	0	0	1.35953e-13	0	0
CIDEC	3.2149	860.025	-424.013	5.80861	0.27709	2.62299	-1.98445	729.158	10.3168	4363.13	1.36547e-160	0.00131828	0	8.71499e-159	0.0534395	0
CIPC	0.0448118	799.652	-393.826	6.21295	0.181153	0.677773	-0.450494	0.0188464	0.000826267	15.0873	0.890808	0.977068	0.000102653	0.467198	0.856895	0.00635632
CKMT2	0.528138	634.758	-311.379	2.55374	0.941064	1.95068	-1.41606	5161.61	23820.3	12622.3	0	0	0	0	0	0
CLDN19	1.13886	558.119	-273.06	2.39805	0.677903	0.742118	-0.674451	1301.55	935.31	1229.92	5.21448e-285	2.06973e-205	1.91629e-269	4.46591e-283	1.85013e-203	2.91737e-267
CLEC1B	0.551222	512.229	-250.115	3.74838	-0.357304	1.08153	-0.497775	58.68	194.869	56.4188	1.8552e-14	2.7518e-44	5.8567e-14	5.93925e-13	1.85199e-42	4.50899e-12
CLEC3A	1.64462	547.061	-267.531	3.2159	0.101939	-2.21329	1.32054	15.3695	6554.45	2335.94	8.84051e-05	0	0	0.00207947	0	0
CLVS2	2.66652	478.574	-233.287	2.71023	0.0691212	-1.28166	0.760904	7.10993	2597.11	912.962	0.00766581	0	1.49311e-200	0.0451849	0	1.97598e-198
CMTM2	0.955455	620.713	-304.356	3.12674	0.61373	1.35301	-0.849084	89.9045	426.221	188.767	2.4994e-21	1.08004e-94	5.9087e-43	8.63618e-20	8.25712e-93	5.56462e-41
CMYA5	0.45671	849.131	-418.565	4.19948	1.01236	1.47044	-1.1569	641.689	0.649565	1419.54	1.43398e-141	0.420268	1.18934884145959e-310	8.7085e-140	0.732886	0
CNTF	0.90181	492.327	-240.163	1.65105	0.690279	1.86321	-1.1644	936.262	7424.67	2953.22	1.28559e-205	0	0	8.88419e-204	0	0
CNTN3	1.60747	493.509	-240.755	1.37895	1.07846	1.78744	-1.29671	1956.15	5393.73	2855.6	0	0	0	0	0	0
CNTNAP4	0.625452	480.991	-234.495	2.404	0.232229	0.882408	-0.317412	217.983	3128.27	380.927	2.49081e-49	0	7.81948e-85	1.0443e-47	0	8.42174e-83
COL2A1	1.17391	575.363	-281.682	3.63852	0.0414444	-1.65008	0.650794	11.4779	21451	3310.56	0.000704295	0	0	0.0111139	0	0
COL7A1	0.634852	770.298	-379.149	4.71269	0.472116	0.40121	-0.333864	29.8188	19.4466	18.8264	4.74362e-08	1.03452e-05	1.4317e-05	1.37378e-06	0.000535096	0.000917376
CRCT1	4.3412	337.666	-162.833	1.78381	0.0641681	-2.26092	0.643232	63.5855	75599.1	6114.57	1.53557e-15	0	0	5.01204e-14	0	0
CRISP3	2.04588	440.357	-214.179	-0.314181	1.55347	4.3391	-2.40167	2076.06	15149	5402.67	0	0	0	0	0	0
CSN1S1	3.29251	763.538	-375.769	6.19688	-1.06599	-1.16412	1.38963	2090.99	2600.22	3463.12	0	0	0	0	0	0
CSRNP3	0.6669	612.718	-300.359	3.25306	0.580348	0.664496	-0.501916	74.7099	64.4077	43.968	5.45208e-18	1.0116e-15	3.33786e-11	1.82106e-16	5.97739e-14	2.45763e-09
CSRP3	3.29231	408.889	-198.444	-4.08567	3.5028	8.09848	-4.72294	1.45326e+06	7.77603e+06	2.64436e+06	0	0	0	0	0	0
CTAGE15	1.32212	367.945	-177.973	1.5732	0.323416	0.0123776	-0.389677	177.888	0.100519	264.548	1.40143e-40	0.751208	1.75068e-59	5.6397e-39	0.828088	1.76357e-57
CWH43	3.66814	337.197	-162.598	1.49357	0.179619	-1.42801	0.329308	347.643	20529.9	1088.83	1.38153e-77	0	8.82373e-239	6.59212e-76	0	1.30411e-236
CXCL11	1.48706	668.065	-328.033	4.86781	-0.413737	1.92734	-1.05071	84.1132	1595.02	486.452	4.67251e-20	0	8.42882e-108	1.57644e-18	0	9.75239e-106
CXCL13	2.40807	832.146	-410.073	6.36349	-0.72085	1.28412	-0.396469	294.394	1016.39	92.9356	5.48496e-66	4.91521e-223	5.40249e-22	2.48694e-64	4.48571e-221	4.42873e-20
CXorf65	0.577979	483.767	-235.884	3.28332	-0.202948	-1.09757	0.697828	60.5688	2005.81	841.271	7.1051e-15	0	5.74401e-185	2.29664e-13	0	7.36105e-183
CYP2C8	0.423387	452.367	-220.183	2.41888	0.26907	0.524378	-0.28517	108.734	399.352	125.035	1.85578e-25	7.62171e-89	5.00006e-29	6.73754e-24	5.75126e-87	4.32654e-27
DDN	1.55594	554.977	-271.488	1.1215	1.58273	1.44941	-1.36556	15813.1	13398	11878.2	0	0	0	0	0	0
DDX3Y	7.0021	568.544	-278.272	1.21467	0.581992	4.45534	-1.61151	697.321	403408	52757.5	1.1435e-153	0	0	7.16141e-152	0	0
2001-12-01	0.685674	451.695	-219.848	3.38686	-0.288031	-1.34591	0.676814	2.24134	54.4779	30.8424	0.134365	1.57208e-13	2.79849e-08	0.167502	9.16488e-12	1.92081e-06
DEFA3	3.08221	465.95	-226.975	1.45399	0.683651	1.95249	-1.30679	1220.49	10132.2	4568.95	2.15343e-267	0	0	1.78332e-265	0	0
DEFA4	4.34628	256.383	-122.191	-0.592078	1.14925	-0.245821	-0.252249	1308.01	60.316	63.1975	2.05754e-286	8.079e-15	1.86989e-15	1.77736e-284	4.72568e-13	1.47897e-13
DEFB132	5.51734	211.898	-99.9492	-0.655657	0.719744	5.27326	-3.91943	351.464	20600.6	11576.9	2.0341e-78	0	0	9.75235e-77	0	0
DLX1	1.31299	397.8	-192.9	1.119	0.609615	0.826314	-0.578323	557.77	1001.7	501.647	2.56812e-123	7.66006e-220	4.16398e-111	1.43763e-121	6.9543e-218	4.90188e-109
DNASE1L2	0.770025	483.765	-235.882	3.17351	-0.150509	-0.365544	0.145641	55.4992	332.813	53.6872	9.34982e-14	2.34436e-74	2.35092e-13	2.95548e-12	1.717e-72	1.79628e-11
DRP2	1.03187	539.766	-263.883	1.59603	1.0288	1.6672	-1.26938	6902.74	18151.3	10579.7	0	0	0	0	0	0
DSC3	0.743841	766.905	-377.453	4.74234	0.549247	-1.05504	0.307604	74.5093	176.779	17.5249	6.03547e-18	2.44709e-40	2.8357e-05	2.00923e-16	1.5857e-38	0.00179429
DSG1	5.94286	451.963	-219.981	1.53739	1.19865	-5.52277	2.02067	18783.8	399182	53422.9	0	0	0	0	0	0
DTNA	0.264861	732.769	-360.385	4.77499	0.468021	1.45215	-0.988537	0.147131	0.0147343	11.7531	0.701293	0.903386	0.000607415	0.412608	0.848791	0.0356491
DWORF	2.71576	428.695	-208.347	-1.40235	2.48474	4.38823	-3.42373	1.0039e+06	3.15131e+06	1.92637e+06	0	0	0	0	0	0
EEF1A2	0.491477	789.667	-388.833	3.36312	1.17845	1.48008	-1.26082	2318.95	3315.63	2597.02	0	0	0	0	0	0
EFNA3	0.226715	605.865	-296.932	4.41801	0.0238774	-0.491394	0.192374	1.91555	67.2213	13.9283	0.166348	2.42675e-16	0.000189916	0.185973	1.4388e-14	0.0115826
EIF1AY	2.22864	744.269	-366.135	4.02143	0.295591	1.70191	-0.589568	15.7498	617.661	78.639	7.22965e-05	2.41296e-136	7.45628e-19	0.00174144	1.95629e-134	6.01493e-17
EMILIN3	1.38657	724.65	-356.325	3.91588	0.593285	-1.08226	0.58922	331.35	481.321	161.812	4.88429e-74	1.10232e-106	4.54843e-37	2.30861e-72	8.73391e-105	4.14849e-35
ENPP6	0.279301	609.552	-298.776	4.01113	0.182144	0.336268	-0.287185	25.6671	89.0307	73.5236	4.05691e-07	3.88734e-21	9.94402e-18	1.14835e-05	2.36924e-19	7.95836e-16
ENTPD2	1.53847	517.244	-252.622	1.38403	1.17916	2.75965	-2.09463	479.859	7903.71	4656.96	2.29294e-106	0	0	1.20294e-104	0	0
ETV4	0.567787	627.864	-307.932	4.0951	0.153385	-1.0343	0.575597	19.3123	790.692	75.2409	1.10989e-05	5.69992e-174	4.16647e-18	0.000298165	4.89435e-172	3.34772e-16
FABP7	1.41405	437.739	-212.869	0.995063	1.32674	-0.633665	-0.424755	3085.96	674.489	302.884	0	1.05549e-148	7.75287e-68	0	8.84533e-147	7.88844e-66
FAM3D	1.58987	365.926	-176.963	1.42435	0.121435	2.46791	-1.42676	22.0653	11551.4	3918.77	2.63529e-06	0	0	7.27455e-05	0	0
FBP2	3.161	366.662	-177.331	-2.49732	3.02531	6.5261	-4.72097	154982	484611	354539	0	0	0	0	0	0
FBXL22	0.597632	606.101	-297.05	3.16779	0.623971	0.728387	-0.434569	27.775	14.9923	13.3497	1.36279e-07	0.000107949	0.00025846	3.89051e-06	0.00543832	0.0156218
FBXO40	0.687216	570.216	-279.108	1.68962	1.24672	1.16716	-1.04509	5618.54	4957.03	4070.33	0	0	0	0	0	0
FITM1	0.863453	607.346	-297.673	2.67953	1.0362	0.956114	-0.962934	184.91	128.525	187.739	4.10533e-42	8.61738e-30	9.90434e-43	1.67223e-40	5.42273e-28	9.2844e-41
FLG2	3.17265	655.893	-321.946	3.59255	0.494227	-2.24088	0.837769	570.402	12060.4	1673.07	4.59039e-126	0	0	2.62842e-124	0	0
FLRT3	1.24557	466.056	-227.028	1.27281	0.958927	2.00721	-1.34965	1778.31	7830.99	3578.14	0	0	0	0	0	0
FMO1	0.656158	641.669	-314.834	3.27229	0.774214	0.267282	-0.3788	121.702	8.13318	25.1688	2.6819e-28	0.00434625	5.25251e-07	9.95322e-27	0.129638	3.51e-05
FOXD3	2.24091	484.371	-236.186	1.16651	1.19491	1.8501	-1.69459	241.393	1235.06	1081.75	1.95374e-54	1.46435e-270	3.0549e-237	8.47497e-53	1.37973e-268	4.45004e-235
FOXS1	0.535878	672.898	-330.449	3.41742	0.725279	1.44196	-0.766439	87.4292	278.92	116.206	8.7353e-21	1.29138e-62	4.28384e-27	2.97724e-19	9.22545e-61	3.65989e-25
FSTL5	0.954587	443.191	-215.596	1.76814	0.567782	1.17986	-0.965548	1170.62	3290.32	3637.42	1.47799e-256	0	0	1.20406e-254	0	0
GALNT13	0.982479	583.559	-285.779	3.88786	0.0332604	-0.815069	0.282184	0.861422	250.235	31.506	0.353341	2.30771e-56	1.9882e-08	0.27772	1.61549e-54	1.36929e-06
GALR1	0.661364	515.859	-251.929	3.51946	-0.0648685	-1.57508	0.882957	1.2975	431.862	181.324	0.25467	6.39208e-96	2.49038e-41	0.231864	4.93011e-94	2.30252e-39
GDPD2	1.70392	366.358	-177.179	0.7407	0.755533	-0.979875	0.190772	3513.59	5955.15	211.23	0	0	7.40461e-48	0	0	7.24293e-46
GJB4	5.6634	293.633	-140.817	0.27557	0.792088	-1.13589	0.176708	28507	59196.9	1433.5	0	0	1.10548229628785e-313	0	0	1.77649250279672e-311
GJB5	3.83948	359.819	-173.909	0.941719	0.654923	-0.305964	-0.174709	9207.34	2051.68	669.237	0	0	1.46412e-147	0	0	1.7967e-145
GLP1R	1.83538	300.253	-144.127	0.279591	0.630431	2.53322	-1.80511	562.962	6224.67	4457.51	1.90662e-124	0	0	1.07331e-122	0	0
GPC5	0.914108	523.431	-255.716	2.42482	0.292794	0.99496	-0.37978	204.238	2401.81	354.423	2.48384e-46	0	4.61269e-79	1.02424e-44	0	4.83926e-77
GPD1L	0.159358	810.917	-399.458	5.63625	0.308418	1.02323	-0.740693	0.0088502	0.177747	11.2456	0.925049	0.673317	0.000798135	0.476005	0.810859	0.0463056
GPR12	0.91292	515.753	-251.876	3.75119	-0.142372	-1.26753	0.218611	3.49544	654.327	20.5388	0.061538	2.55902e-144	5.84342e-06	0.111628	2.12411e-142	0.000378012
GPR21	1.8947	337.59	-162.795	0.664535	0.644623	0.275349	-0.211262	583.508	104.112	62.3328	6.47301e-129	1.91217e-24	2.90061e-15	3.74925e-127	1.18195e-22	2.28527e-13
GPRIN2	2.81394	344.646	-166.323	0.374881	0.932407	0.998203	-1.0073	793.962	912.731	953.709	1.1087e-174	1.67608e-200	2.0721e-209	7.16747e-173	1.4906e-198	2.79705e-207
GRIN3A	0.279155	612.465	-300.233	4.01082	0.254032	0.606123	-0.469752	24.8867	140.471	106.491	6.08008e-07	2.09949e-32	5.7549e-25	1.71619e-05	1.34052e-30	4.85522e-23
GYG2	2.44919	755.952	-371.976	4.17752	0.608253	2.97194	-2.19298	634.294	15989.7	8347.05	5.81957e-140	0	0	3.49187e-138	0	0
HBG1	2.80686	537.952	-262.976	0.870617	1.10449	2.64664	-1.23497	211.111	5897.6	1066.7	7.86301e-48	0	5.70266e-234	3.28293e-46	0	8.18917e-232
HCN1	1.22051	431.202	-209.601	1.38827	0.75611	0.972635	-1.07588	565.258	2090.07	2590.82	6.03775e-125	0	0	3.41811e-123	0	0
HJV	6.35231	314.113	-151.057	-7.03468	6.18434	13.7632	-9.21426	8.84413	0.160387	42.7035	0.00294033	0.6888	6.36998e-11	0.0279007	0.815007	4.6563e-09
HMX1	1.26901	478.036	-233.018	3.134	-0.0972043	-1.45678	0.631168	22.5356	5327.05	1003.43	2.06287e-06	0	3.2252e-220	5.72596e-05	0	4.50371e-218
HOXD10	1.02248	799.979	-393.989	5.37298	0.224091	-1.22571	0.381457	40.9928	859.401	172.603	1.52791e-10	6.57367e-189	1.9984e-39	4.65357e-09	5.72929e-187	1.83093e-37
HP	1.96649	738.973	-363.486	3.4591	1.19209	3.81002	-2.6349	0.0771275	0.14265	12.3687	0.781229	0.705661	0.000436592	0.437721	0.817947	0.0260004
HPCAL4	0.53798	524.213	-256.107	3.23101	0.155301	-0.430801	0.282369	11.8895	28.5997	17.7043	0.000564511	8.89942e-08	2.58038e-05	0.00939638	4.75846e-06	0.00163785
HSPB3	4.87972	323.338	-155.669	-3.05477	3.31903	8.93256	-5.94088	1.90708	0.000708408	23.8236	0.167287	0.978766	1.05579e-06	0.186606	0.856895	6.98617e-05
IGFBP1	2.21482	463.558	-225.779	2.35542	-0.109173	-1.49101	1.1792	546.905	90947.1	56446.8	5.9328e-121	0	0	3.30272e-119	0	0
IGFL2	0.581598	570.128	-279.064	3.6778	0.0432573	-0.441858	0.411102	3.83505	26.3772	36.7743	0.0501915	2.80832e-07	1.32629e-09	0.101312	1.49244e-05	9.42271e-08
IGFN1	1.5777	608.06	-298.03	0.871963	2.06502	1.76031	-1.51632	6027.32	4465.19	3349.01	0	0	0	0	0	0
IGHA2	2.06417	1010.56	-499.28	9.13197	-1.20384	-1.27125	0.704718	1174.5	951.551	374.925	2.12389e-257	6.10511e-209	1.58418e-83	1.74444e-255	5.5139e-207	1.6794e-81
IGHV1-69-2	6.22711	403.697	-195.849	6.84233	-3.66634	-1.75157	2.31941	577850	132003	231438	0	0	0	0	0	0
IGHV2-26	3.40758	762.225	-375.113	6.76796	-1.12286	1.32936	-0.746107	1.30349	1809.4	374.543	0.253577	0	1.91905e-83	0.231383	0	2.0238e-81
IGHV3-53	2.55868	835.33	-411.665	8.44962	-1.96024	0.279507	0.185313	1926.25	44.9987	17.8044	0	1.97165e-11	2.44812e-05	0	1.11947e-09	0.00155879
IGHV3-64D	3.81907	650.086	-319.043	7.03711	-1.31074	1.96716	-1.77291	180.737	364.202	315.133	3.34582e-41	3.4246e-81	1.66358e-70	1.35734e-39	2.54018e-79	1.70985e-68
IGHV3-73	2.95863	751.724	-369.862	7.55223	-1.76617	0.44513	0.228837	8614.89	530.978	140.781	0	1.73038e-117	1.79655e-32	0	1.37727e-115	1.59546e-30
IGHV3OR16-8	4.19219	290.725	-139.362	4.69276	-2.39194	-2.12635	1.549	10381.3	8235.42	4397.46	0	0	0	0	0	0
IGHV5-10-1	3.84954	798.494	-393.247	7.97742	-1.46198	1.3872	-1.03519	2562.92	1112.6	634.197	0	6.03117e-244	6.11031e-140	0	5.62189e-242	7.40848e-138
IGHV7-4-1	4.27813	694.617	-341.308	7.10295	-2.00967	-0.0771714	0.780731	9251.19	34.1858	1351.53	0	5.00934e-09	7.14915e-296	0	2.74585e-07	1.10501e-293
IGKV1D-13	3.39274	780.361	-384.18	5.99059	-0.721103	-0.222681	0.486831	543.293	51.2717	245.064	3.6227e-120	8.0426e-13	3.09377e-55	2.00557e-118	4.67302e-11	3.05573e-53
IGKV1D-17	4.66435	630.286	-309.143	4.98648	-1.3523	2.2198	0.266466	22069.6	59836.1	861.043	0	0	2.88918e-189	0	0	3.7742e-187
IGKV1D-37	4.51144	391.337	-189.669	4.37689	-1.29035	-3.78156	1.93526	744.14	4902.28	1614.78	7.54458e-164	0	0	4.84613e-162	0	0
IGKV1D-43	4.41324	409.201	-198.6	3.97783	-1.43287	-2.14932	1.18293	173556	389743	118137	0	0	0	0	0	0
IGKV1OR1-1	1.6797	518.753	-253.377	4.18079	-0.525469	-1.63627	0.7384	19.4895	194.821	51.6727	1.01153e-05	2.81825e-44	6.55695e-13	0.000273206	1.88942e-42	4.97248e-11
IGKV2-29	3.9069	571.154	-279.577	5.41429	-1.36632	-1.41491	0.928026	17075.8	18164.8	7807.48	0	0	0	0	0	0
IGKV2D-28	3.94845	637.745	-312.873	5.82653	-1.05573	1.1226	-0.316866	531.346	631.288	51.2405	1.43892e-117	2.62201e-139	8.17133e-13	7.87897e-116	2.14574e-137	6.15067e-11
IGKV6D-21	2.80878	590.272	-289.136	5.52898	-1.85799	-0.104534	0.882522	1793.63	4.99715	400.082	0	0.0253891	5.28465e-89	0	0.342536	5.78398e-87
IGLV1-36	2.94201	747.676	-367.838	6.67579	-1.30481	1.46792	-0.714523	1377.77	1730.49	412.044	1.42414e-301	0	1.31608e-91	1.26287e-299	0	1.44826e-89
IGLV1-41	2.77253	449.195	-218.597	4.53815	-1.0354	-2.18931	1.03423	569.047	2508.75	575.953	9.04893e-126	0	2.84763e-127	5.15191e-124	0	3.37186e-125
IGLV3-22	6.73176	205.967	-96.9837	-0.652297	0.15286	3.75159	-2.53564	2360.97	1.42097e+06	649270	0	0	0	0	0	0
IGLV3-27	3.64855	667.151	-327.576	4.91155	-0.395136	1.94236	-1.05797	180.455	2502.16	725.977	3.85626e-41	0	6.71289e-160	1.55811e-39	0	8.39029e-158
IGLV9-49	3.41257	634.854	-311.427	6.78076	-1.6717	-0.828673	0.451421	5472.92	1391.81	420.248	0	1.26246e-304	2.15509e-93	0	1.21579e-302	2.38449e-91
IL20RB	0.424593	605.927	-296.964	3.76558	0.305162	0.532695	-0.520056	119.748	368.414	391.833	7.18408e-28	4.14554e-82	3.30292e-87	2.65635e-26	3.08807e-80	3.59557e-85
IL36B	3.84606	264.003	-126.002	1.31059	-0.647896	0.172402	-0.0550535	8611.27	610.116	62.2446	0	1.0555e-134	3.03338e-15	0	8.51776e-133	2.38061e-13
IL36RN	5.23477	314.369	-151.185	1.23725	0.445173	-1.20578	0.260349	2894.35	20971.4	976.663	0	0	2.12328e-214	0	0	2.90487e-212
IP6K3	0.993574	602.637	-295.318	3.298	0.322308	1.18744	-0.937714	293.255	4364.87	21.8123	9.71241e-66	0	3.00673e-06	4.36422e-64	0	0.000195756
IRGM	0.667993	309.146	-148.573	1.01352	0.278965	0.793355	-0.569631	272.363	2244.69	1177.27	3.46642e-61	0	5.32349e-258	1.53694e-59	0	8.04403e-256
IVL	3.36966	420.369	-204.184	1.98181	0.501838	-3.08269	1.07169	233.036	8593.04	1040.88	1.29766e-52	0	2.33881e-228	5.60476e-51	0	3.31163e-226
KCNAB1	0.585512	713.753	-350.877	3.87242	0.645211	1.51689	-0.914078	34.6036	199.026	105.019	4.04164e-09	3.40749e-45	1.20959e-24	1.20174e-07	2.32015e-43	1.01205e-22
KCNIP2	1.65583	823.398	-405.699	5.38287	0.167192	2.32869	-1.60551	0.0131959	602.776	345.206	0.908545	4.1693e-133	4.69059e-77	0.471462	3.34909e-131	4.89562e-75
KDM5D	6.75772	544.02	-266.01	2.09034	-0.142282	3.09051	-0.660952	686.196	318770	14585	3.00266e-151	0	0	1.86881e-149	0	0
KIR2DL1	1.31314	292.672	-140.336	0.135794	0.528772	1.05366	-0.413069	124.966	667.798	106.335	5.17719e-29	3.00908e-147	6.22631e-25	1.93573e-27	2.50963e-145	5.23114e-23
KLHL40	3.90983	435.598	-211.799	-2.56328	4.10372	8.41577	-6.01582	9.30721	1.33496	31.831	0.00228253	0.247926	1.68183e-08	0.0239747	0.656055	1.16224e-06
KLK11	1.54339	583.095	-285.548	2.70888	0.724972	-0.239781	-0.171836	656.482	71.8914	37.0667	8.69823e-145	2.27371e-17	1.14159e-09	5.38022e-143	1.35267e-15	8.13908e-08
KLK7	4.29091	442.531	-215.265	1.84426	0.589276	-1.49135	0.592512	1042.63	6740.5	1068.82	9.72216e-229	0	1.97548e-234	7.21628e-227	0	2.85711e-232
KRT14	4.92345	722.642	-355.321	3.73436	1.12058	-1.33816	-0.128516	2893	3960.16	35.3421	0	0	2.76595e-09	0	0	1.95139e-07
KRT23	1.29746	624.588	-306.294	2.94115	0.800476	1.62893	-1.2702	369.03	1020.13	944.154	3.04392e-82	7.54758e-224	2.47449e-207	1.49516e-80	6.92431e-222	3.31811e-205
KRT5	3.51533	727.332	-357.666	4.33815	0.660894	-2.05366	0.407269	530.262	5023.44	202.222	2.47729e-117	0	6.8369e-46	1.3491e-115	0	6.65546e-44
KRT75	2.09908	444.59	-216.295	1.58427	0.458266	-1.00829	0.711628	8272.31	41457	20448.1	0	0	0	0	0	0
KRT77	2.0989	446.746	-217.373	1.78298	0.661963	-2.14784	0.753498	625.513	6548.15	819.685	4.72841e-138	0	2.83319e-180	2.82026e-136	0	3.5854e-178
KRT80	2.3366	488.972	-238.486	1.58299	0.695229	-0.126951	0.0218881	19781.4	648.879	19.335	0	3.91681e-143	1.09676e-05	0	3.23573e-141	0.000704988
KRT9	2.09389	299.501	-143.751	0.980606	0.302228	-1.27753	0.35115	111.076	1808.15	139.173	5.69398e-26	0	4.03692e-32	2.08996e-24	0	3.56941e-30
KRTDAP	4.08676	505.162	-246.581	2.48856	0.635266	-3.43399	1.13459	3054.98	79586.4	8682.41	0	0	0	0	0	0
KY	1.21822	386.792	-187.396	0.388619	1.15716	1.76881	-1.3091	1890.86	4461.67	2515.27	0	0	0	0	0	0
LCE1C	3.30674	453.067	-220.534	2.60586	0.218643	-2.69209	0.908202	358.94	55725.4	6355.92	4.79104e-80	0	0	2.33049e-78	0	0
LCN6	0.419948	599.383	-293.692	3.86365	0.202277	0.489363	-0.342228	8.50287	50.9679	35.269	0.00354587	9.38882e-13	2.87161e-09	0.0310043	5.4371e-11	2.0189e-07
LEFTY1	0.6795	412.005	-200.002	1.94209	0.269246	-0.226798	0.0886046	324.039	225.025	34.625	1.91062e-72	7.24948e-51	3.99738e-09	8.94632e-71	5.03449e-49	2.791e-07
LGALS7	4.37501	495.316	-241.658	2.50595	0.728592	-3.70494	1.24429	2688.15	73344.5	8332.88	0	0	0	0	0	0
LGALS7B	8.2321	447.282	-217.641	3.30204	1.06534	-4.26342	1.11735	988.146	15941	1088.28	6.77432e-217	0	1.16234e-238	4.95483e-215	0	1.70544e-236
LGR5	1.60208	569.268	-278.634	2.1843	1.13812	-0.356134	-0.294387	885.576	90.1955	60.8771	1.34103e-194	2.15757e-21	6.07505e-15	9.14123e-193	1.3196e-19	4.74933e-13
LHX8	1.78565	383.337	-185.669	1.1564	0.59355	1.52817	-1.20735	230.818	1596.32	1055.05	3.95415e-52	0	1.93991e-231	1.69325e-50	0	2.76614e-229
LINGO4	1.90373	318.152	-153.076	-0.46827	1.14422	2.38701	-1.97352	7207.01	31680.2	21752.8	0	0	0	0	0	0
LIPM	2.46253	350.08	-169.04	0.562991	0.861487	1.3398	-1.26178	987.053	2411.34	2175.74	1.17092e-216	0	0	8.50224e-215	0	0
LMOD2	0.820613	593.475	-290.738	1.70623	1.30482	1.33088	-1.34979	9289.27	9797.69	10027.1	0	0	0	0	0	0
LMOD3	0.463223	725.032	-356.516	3.39465	0.980812	1.077	-0.946476	313.119	132.267	130.596	4.56867e-70	1.30815e-30	3.03524e-30	2.11944e-68	8.2918e-29	2.6605e-28
LNP1	0.177443	566.811	-277.406	4.3052	-0.0864469	-0.241315	0.18264	2.45666	21.9801	18.5428	0.117027	2.75495e-06	1.6613e-05	0.155216	0.000144643	0.00106113
LOXHD1	0.532732	562.106	-275.053	3.14919	0.39509	0.374509	-0.268358	36.3026	21.9079	16.7567	1.68937e-09	2.86056e-06	4.24923e-05	5.03813e-08	0.000149737	0.002672
LRRC14B	2.73028	323.605	-155.803	-0.450572	1.18911	3.3895	-2.47364	28985.5	240556	128215	0	0	0	0	0	0
LRRC38	0.982256	400.965	-194.483	0.959415	0.885274	1.64886	-1.64383	3164.45	11119.5	11166	0	0	0	0	0	0
LRRC39	0.395389	617.564	-302.782	3.30277	0.430929	0.749386	-0.554307	1438.61	4532.91	12.8586	8.5664631873808e-315	0	0.000335937	7.73326134997858e-313	0	0.0201244
LRRC6	0.141344	584.031	-286.016	4.09501	0.0370696	0.463965	-0.302966	0.0556142	185.897	95.5542	0.813567	2.50072e-42	1.43896e-22	0.447352	1.65114e-40	1.18922e-20
LRRC61	0.346098	629.093	-308.546	4.8318	-0.205797	0.37391	-0.286702	19.8656	22.8994	19.8239	8.30817e-06	1.70704e-06	8.49146e-06	0.000226225	9.04421e-05	0.000547564
LRRC9	1.79521	305.431	-146.716	0.729925	0.101491	0.979795	-0.273677	64.8941	6095.23	476.77	7.90342e-16	0	1.07804e-105	2.58808e-14	0	1.24024e-103
LTK	0.52198	638.129	-313.065	5.05504	-0.523049	-0.21235	0.299036	106.77	5.47457	29.7805	5.00048e-25	0.0192951	4.83826e-08	1.80891e-23	0.303484	3.28742e-06
LY6G6C	2.91897	438.456	-213.228	1.89326	0.541103	-2.08684	0.536412	1524.47	23756.6	1576.08	0	0	0	0	0	0
MAFA	1.4224	390.239	-189.12	0.777198	0.843277	2.99342	-2.26332	3441.2	43893.7	25299.9	0	0	0	0	0	0
MB	1.81127	681.836	-334.918	0.897481	2.13333	2.97168	-2.10564	998.759	1938.71	999.025	3.34153e-219	0	2.92546e-219	2.46201e-217	0	4.05718e-217
MMP10	2.41535	379.375	-183.687	2.72596	-0.900532	1.05075	-0.166304	1284.79	1708.13	43.1182	2.28739e-281	0	5.15314e-11	1.94241e-279	0	3.78046e-09
MS4A1	1.55571	807.716	-397.858	9.20259	-2.59684	-0.460729	0.786751	1487.7	39.7803	142.423	0	2.84196e-10	7.85871e-33	0	1.58776e-08	7.00983e-31
MS4A6E	0.448323	424.535	-206.267	2.70708	-0.230118	0.406789	-0.148291	472.637	1458.3	194.722	8.55156e-105	4.51333908132437e-319	2.96292e-44	4.46301e-103	4.41977836403706e-317	2.84328e-42
MTRNR2L1	1.73228	313.464	-150.732	0.942898	0.195182	-1.33767	0.789008	100.673	4405.44	1545.7	1.08521e-23	0	0	3.84249e-22	0	0
MUC15	8.62863	251.089	-119.545	0.160569	0.932613	-3.04864	1.17774	246.622	2488.98	376.515	1.4152e-55	0	7.1412e-84	6.1656e-54	0	7.61026e-82
MUC5B	2.30439	622.729	-305.364	3.45188	0.356483	1.8983	-0.813322	18.9872	748.015	150.734	1.316e-05	1.08372e-164	1.19832e-34	0.000351649	9.17007e-163	1.07838e-32
MUSTN1	1.93049	834.127	-411.064	3.83349	1.34475	3.49566	-2.21021	33.8833	182.642	144.975	5.85188e-09	1.28416e-41	2.17477e-33	1.73485e-07	8.4151e-40	1.94844e-31
MYADML2	1.8194	506.332	-247.166	1.32716	1.19993	-0.164324	-0.22191	1134.15	21.2915	37.9298	1.2478e-248	3.94485e-06	7.33376e-10	9.92332e-247	0.000205876	5.28448e-08
MYCL	0.496155	681.614	-334.807	4.73564	-0.136095	0.921013	-0.371928	18.0034	447.454	176.272	2.20506e-05	2.58396e-99	3.15767e-40	0.000575404	2.01076e-97	2.9062e-38
MYH1	2.97524	546.203	-267.101	0.528404	1.48073	2.38556	-1.35578	72701	187383	60458.5	0	0	0	0	0	0
MYH2	3.54613	607.181	-297.59	0.146091	2.46598	4.87592	-3.26972	72024.5	281219	118616	0	0	0	0	0	0
MYH8	2.3491	319.203	-153.601	-1.14119	2.00395	1.82363	-1.8189	8644.39	3144.82	4809.28	0	0	0	0	0	0
MYL1	7.21843	482.996	-235.498	-5.9988	7.01741	16.8914	-11.1324	11.5454	0.0331685	58.7695	0.000679173	0.855487	1.77269e-14	0.0107461	0.842701	1.36998e-12
MYLK2	1.26745	463.627	-225.814	0.59517	1.09062	0.506061	-0.329641	11283.2	2401.25	1016.46	0	0	4.75899e-223	0	0	6.69167e-221
MYLPF	1.61908	617.942	-302.971	2.1935	1.04367	2.55854	-1.83382	17197.1	105862	54394.6	0	0	0	0	0	0
MYOD1	15.8475	286.575	-137.288	-5.38364	4.7767	11.0472	-8.03047	1.90046	0.721832	13.3943	0.168027	0.395544	0.000252387	0.187036	0.721439	0.0153004
MYOM2	0.497822	716.795	-352.397	4.09113	0.503078	1.251	-0.956831	196.328	1478.51	919.749	1.32188e-44	1.97626258336499e-323	4.9973e-202	5.40644e-43	1.97132192690657e-321	6.65693e-200
MYOT	0.627233	630.01	-309.005	1.99961	1.22308	2.2418	-1.7457	5.52814	0.460949	15.9407	0.018713	0.497181	6.53591e-05	0.0675231	0.75705	0.00408454
MYOZ1	1.9376	698.075	-343.038	1.64636	1.89994	3.88753	-2.69011	2825.33	12077.4	5590.98	0	0	0	0	0	0
NCMAP	0.763958	647.795	-317.897	3.6338	0.437375	1.4725	-1.06976	151.609	1251.61	992.492	7.71354e-35	3.70466e-274	7.69425e-218	2.99584e-33	3.52874e-272	1.05982e-215
NECAB2	0.755397	490.81	-239.405	2.78798	0.142715	-0.134295	0.083991	37.4816	30.7151	12.3574	9.22794e-10	2.98829e-08	0.000439243	2.76022e-08	1.61266e-06	0.0260815
NKAIN4	0.758932	450.415	-219.208	2.35684	0.191805	-0.187554	0.172179	49.4322	39.5902	35.556	2.05344e-12	3.13254e-10	2.47817e-09	6.41003e-11	1.74452e-08	1.75448e-07
NMRK2	1.00249	517.092	-252.546	0.641077	1.52178	2.45812	-1.89792	28134.5	73594.8	43640.2	0	0	0	0	0	0
NNAT	1.05991	795.101	-391.551	5.26836	0.234426	0.415512	-0.414414	6.56577	11.6382	26.9198	0.0103959	0.000646103	2.12075e-07	0.0513408	0.0302748	1.42188e-05
NPY5R	1.62793	445.2	-216.6	2.20357	0.298368	0.614481	-0.637868	105.932	265.112	500.077	7.62953e-25	1.31937e-59	9.14406e-111	2.75003e-23	9.34879e-58	1.07022e-108
NR0B1	1.87176	308.888	-148.444	0.637375	0.42691	1.60162	-0.951976	12.2969	193.741	83.3858	0.000453704	4.85111e-44	6.7504e-20	0.00787415	3.23984e-42	5.46729e-18
NR2E3	0.854159	488.396	-238.198	2.68131	0.26066	-1.00073	0.620976	37.6037	203.956	100.213	8.66809e-10	2.86203e-46	1.36836e-23	2.60052e-08	1.9641e-44	1.14019e-21
NT5C1A	3.00255	291.633	-139.816	-1.8561	2.44697	4.4483	-3.56172	4.42766	3.18711	13.1316	0.035361	0.0742213	0.00029035	0.0882738	0.505919	0.0174451
NTS	3.21122	319.14	-153.57	0.626404	0.466375	3.6331	-2.00787	176.824	9001.65	3511.89	2.39284e-40	0	0	9.59086e-39	0	0
ODAM	3.79724	298.465	-143.232	-0.822828	1.15215	3.71313	-2.19069	385.93	13531	4728.52	6.36601e-86	0	0	3.20552e-84	0	0
OGFRL1	0.0514355	926.08	-457.04	7.42692	0.129808	0.784027	-0.43	0.638532	2.21835	12.3055	0.424243	0.136379	0.000451619	0.307536	0.585339	0.0267379
OPRPN	2.02423	298.309	-143.155	-0.3881	0.896502	2.69342	-1.48734	2110.57	19061.3	5863.58	0	0	0	0	0	0
PADI2	0.863763	787.982	-387.991	3.55545	1.18594	2.72533	-1.80344	231.891	1596.5	803.37	2.30682e-52	0	9.9874e-177	9.9207e-51	0	1.25605e-174
PAQR6	0.289126	628.602	-308.301	4.20831	0.157153	0.828309	-0.563266	1.53446	198.88	120.255	0.215444	3.66655e-45	5.56378e-28	0.212734	2.48683e-43	4.77353e-26
PCDH7	0.638086	641.377	-314.688	3.33379	0.725462	0.405922	-0.46304	104.411	22.1045	41.325	1.64426e-24	2.5821e-06	1.28907e-10	5.90541e-23	0.000135978	9.35526e-09
PCDHA1	1.3951	315.043	-151.522	1.94678	-0.174434	0.0456888	-0.476598	59.0369	10.5212	384.004	1.54745e-14	0.00118013	1.67218e-85	4.9699e-13	0.0490952	1.81061e-83
PCSK2	0.911513	649.356	-318.678	3.19589	0.852304	0.63104	-0.694907	56.1594	11.7384	37.1377	6.68271e-14	0.000612236	1.10075e-09	2.12582e-12	0.0289997	7.90353e-08
PEBP4	0.685733	563.597	-275.799	2.60827	0.589945	1.03319	-0.73591	827.903	2598.92	1354.69	4.62996e-182	0	1.47309e-296	3.05223e-180	0	2.2944e-294
PEG10	0.750727	649.65	-318.825	2.99651	0.972823	1.34078	-0.99599	423.935	749.082	468.188	3.39534e-94	6.35309e-165	7.94502e-104	1.72704e-92	5.40199e-163	9.08875e-102
PERM1	0.560334	614.969	-301.484	3.34894	0.447089	0.566111	-0.635667	1062.89	1811.92	2171.27	3.83632e-233	0	0	2.93445e-231	0	0
PIP	4.85151	433.213	-210.606	-0.56839	2.61154	9.59735	-5.61868	0.224691	3.90156	22.7522	0.635489	0.0482413	1.84297e-06	0.390449	0.441572	0.000121157
PKIA	0.470668	692.934	-340.467	3.04452	0.808061	2.30782	-1.52799	0.26265	0.00320678	11.6936	0.608305	0.954841	0.000627139	0.380514	0.85307	0.0365946
PKP3	1.09062	676.836	-332.418	4.2659	0.235686	-1.1873	0.552478	31.2736	546.689	126.697	2.24101e-08	6.61267e-121	2.16373e-29	6.52785e-07	5.2874e-119	1.88031e-27
PLEKHB1	0.31009	666.319	-327.159	3.93065	0.51463	1.04836	-0.721496	99.7789	402.374	253.116	1.70397e-23	1.67522e-89	5.43539e-57	6.01211e-22	1.2696e-87	5.42147e-55
PMP2	1.54388	555.934	-271.967	1.38133	1.33664	3.16492	-2.38503	12502.9	70120.1	39788.9	0	0	0	0	0	0
POF1B	1.97666	484.019	-236.009	2.19312	0.471466	-0.427489	-0.235719	469.258	385.245	124.421	4.64795e-104	8.97532e-86	6.81477e-29	2.41317e-102	6.74349e-84	5.87172e-27
POPDC3	0.917612	504.833	-246.416	1.06957	1.15905	1.83049	-1.02615	6379.46	15389.2	4905.44	0	0	0	0	0	0
PPDPFL	1.88696	403.227	-195.614	-0.0188211	1.33685	2.18307	-1.94784	7785.93	20932.3	16750.7	0	0	0	0	0	0
PPP1R27	0.975307	592.497	-290.249	1.28804	1.44354	2.29456	-1.72613	579.827	1425.49	854.789	4.08914e-128	6.07793352545926e-312	6.61244e-188	2.35487e-126	5.88580599475357e-310	8.52794e-186
PPP1R3A	2.79961	268.536	-128.268	-3.77923	3.10475	5.91752	-4.96008	765041	2.78229e+06	1.9549e+06	0	0	0	0	0	0
PRKAA2	0.569648	646.86	-317.43	3.03782	0.835576	2.03935	-1.50214	1828.11	11945.4	5973.72	0	0	0	0	0	0
PRORY	5.92635	276.041	-132.021	-0.20959	0.446478	0.0189275	0.60789	1062.4	2.04266	1976.27	4.92164e-233	0.152942	0	3.73612e-231	0.601874	0
PTPRQ	1.74937	439.432	-213.716	1.49991	0.671424	-0.295865	-0.188216	3218.17	625.054	253.251	0	5.95073e-138	5.0778e-57	0	4.84707e-136	5.08987e-55
PVALB	0.750301	494.617	-241.308	3.05417	-0.251488	0.808348	-0.245579	99.6184	947.514	89.2625	1.84779e-23	4.60449e-208	3.45753e-21	6.49667e-22	4.13716e-206	2.8229e-19
PYGM	0.391998	891.103	-439.552	4.7959	0.84613	1.68693	-1.19712	69.5822	0.0747438	17.2284	7.32935e-17	0.784551	3.31445e-05	2.41588e-15	0.833619	0.00209068
RAMP1	0.857737	626.766	-307.383	2.80802	0.829138	2.70216	-1.7314	6.15249	254.747	184.934	0.0131227	2.3969e-57	4.05608e-42	0.0568323	1.68469e-55	3.78468e-40
RASGEF1C	1.35591	432.481	-210.241	1.36108	0.736397	0.850565	-0.806744	396.041	907.905	829.524	4.00617e-88	1.87671e-199	2.05614e-182	2.02744e-86	1.66056e-197	2.61841e-180
RBM24	0.630162	649.248	-318.624	2.05305	1.38542	1.45765	-1.18126	2548.15	2422.23	1672.76	0	0	0	0	0	0
RDH12	0.707325	562.509	-275.254	3.79637	0.0381431	-1.25445	0.567205	3.3481	87.2024	30.4149	0.0672828	9.7964e-21	3.48846e-08	0.116101	5.92921e-19	2.38629e-06
RETN	0.96517	559.104	-273.552	3.6841	-0.0227601	-0.179312	-0.142269	0.764002	34.2621	21.3828	0.382079	4.81673e-09	3.76127e-06	0.289732	2.64859e-07	0.000244097
RIPPLY2	1.61635	467.628	-227.814	2.52982	0.259775	0.0290543	-0.309948	50.8192	0.503091	72.7191	1.01278e-12	0.478145	1.49484e-17	3.1714e-11	0.751866	1.19024e-15
RNASE7	1.95737	374.056	-181.028	1.91265	0.178398	-0.549185	-0.187701	28.567	280.533	32.8609	9.05098e-08	5.7484e-63	9.89925e-09	2.61367e-06	4.12347e-61	6.88797e-07
RNF175	0.20834	623.065	-305.533	3.95221	0.26584	0.454157	-0.253795	47.7526	131.235	46.0738	4.83542e-12	2.1998e-30	1.1388e-11	1.50474e-10	1.3893e-28	8.41551e-10
RORC	1.00191	615.384	-301.692	2.70042	0.955542	2.18356	-1.71486	640.951	2251.48	2120.11	2.07513e-141	0	0	1.25262e-139	0	0
RPS4Y1	6.26245	624.14	-306.07	2.33384	0.165682	2.93726	-0.603653	304.724	96493.9	4081.23	3.08031e-68	0	0	1.40299e-66	0	0
RPTN	2.33655	354.559	-171.279	1.27235	0.238853	-2.06748	1.29505	5807.07	412595	172561	0	0	0	0	0	0
RRAD	0.664391	834.297	-411.149	4.38607	0.948862	2.89777	-1.84196	1.90095	0.000357636	12.0591	0.167972	0.984912	0.000515397	0.187036	0.857457	0.030425
RSAD2	0.709159	876.963	-432.482	6.61994	-0.284922	1.20708	-0.697275	27.1006	128.238	59.5783	1.9314e-07	9.95765e-30	1.17524e-14	5.48253e-06	6.24359e-28	9.15239e-13
S100A1	1.5934	747.817	-367.909	3.32827	1.12438	2.42139	-1.89407	519.096	2588.5	1654.87	6.65501e-115	0	0	3.58525e-113	0	0
S100A14	2.79349	534.725	-261.363	2.93989	0.301963	-0.28282	-0.347755	486.828	447.917	677.106	6.982e-108	2.04869e-99	2.84641e-149	3.68222e-106	1.60138e-97	3.51428e-147
SAA1	3.62818	620.492	-304.246	4.59638	-0.494975	2.84968	-1.99184	504.297	16527.9	8087.89	1.10432e-111	0	0	5.88603e-110	0	0
SAA2	2.56898	450.711	-219.356	2.13872	-0.0183915	2.72969	-1.81944	18.4213	459227	203765	1.77066e-05	0	0	0.000465689	0	0
SBSN	3.81904	618.049	-303.025	3.34937	0.699526	-1.94355	0.514018	3228.02	24410.6	1688.69	0	0	0	0	0	0
SERPINA12	4.2367	452.337	-220.168	1.55384	0.79497	-2.81277	1.15063	2261.43	28484	4784.18	0	0	0	0	0	0
SERPINB12	2.73259	291.663	-139.832	0.468933	0.49474	-3.10585	1.35313	6608.9	263597	50022.1	0	0	0	0	0	0
SERPINB2	2.33424	390.795	-189.397	2.48851	-0.347541	-0.287108	-0.0444463	20384.8	13994.8	335.306	0	0	6.71578e-75	0	0	6.97339e-73
SERPINB7	4.93193	326.49	-157.245	0.578765	0.841697	-4.13235	1.54641	43227.8	1.03786e+06	145513	0	0	0	0	0	0
SH3BGR	0.461235	628.308	-308.154	3.06112	0.690439	1.93005	-1.37499	1139.73	10118.6	5182.73	7.6455e-250	0	0	6.12886e-248	0	0
SHISA3	1.47061	539.034	-263.517	2.03103	0.782695	2.81245	-1.99619	945.747	12581.7	6450.44	1.11483e-207	0	0	7.86694e-206	0	0
SLAMF1	0.732778	718.631	-353.315	5.53382	-0.544205	0.643132	-0.17791	144.288	175.601	14.1937	3.07387e-33	4.42632e-40	0.000164922	1.18924e-31	2.8576e-38	0.0101192
SLC16A12	0.574705	526.816	-257.408	2.16206	0.814588	1.22353	-0.930795	1370.59	3050.32	1819.05	5.16965e-300	0	0	4.54402e-298	0	0
SLC27A6	1.40746	369.819	-178.909	0.683701	0.665842	3.11292	-2.06339	590.979	13921.7	6221.09	1.53428e-130	0	0	9.09706e-129	0	0
SLC29A2	0.475224	634.74	-311.37	3.51871	0.66337	0.888877	-0.752676	110.036	197.37	191.913	9.62205e-26	7.82861e-45	1.21568e-43	3.51885e-24	5.28917e-43	1.15024e-41
SLC9C1	1.25886	347.371	-167.685	0.0943682	0.982262	1.25312	-0.749476	1949.79	3125.96	1125.44	0	0	9.77779e-247	0	0	1.45574e-244
SLCO6A1	1.27237	361.663	-174.831	1.7284	0.166266	-1.03308	0.455554	39.188	1254.3	250.964	3.849e-10	9.63487e-275	1.6002e-56	1.15821e-08	9.22778e-273	1.58827e-54
SMCO1	1.38153	415.153	-201.576	0.7626	1.2488	0.293136	-0.9409	1067.92	49.1719	585.301	3.10386e-234	2.34482e-12	2.63678e-129	2.39245e-232	1.34893e-10	3.14056e-127
SMCO3	1.67393	320.779	-154.389	-0.84008	1.51461	4.27048	-2.72069	0.8489	0.215241	11.5294	0.356864	0.64269	0.000685028	0.27904	0.801627	0.0398576
SMIM1	0.737625	497.712	-242.856	3.27441	-0.0883756	0.897495	-0.531284	4.72879	30.6707	22.3339	0.0296617	3.05749e-08	2.29124e-06	0.0822339	1.64491e-06	0.000150139
SMPX	4.6784	338.981	-163.491	-5.35035	4.27974	7.83216	-5.1206	2.58523e+06	8.66435e+06	3.70472e+06	0	0	0	0	0	0
SMTNL2	0.73784	619.526	-303.763	1.78367	1.39179	2.106	-1.31805	3348.39	7942.87	3157.15	0	0	0	0	0	0
SORCS1	0.782323	602.987	-295.494	2.73892	0.817935	0.539619	-0.361422	228.202	80.9881	40.4179	1.47069e-51	2.27078e-19	2.05053e-10	6.24442e-50	1.3649e-17	1.48283e-08
SOSTDC1	1.67909	399.511	-193.756	0.387015	1.16684	2.04151	-1.41956	957.678	2873.34	1463.13	2.84331e-210	0	4.01576556939765e-320	2.03507e-208	0	6.55735782736003e-318
SPINK5	1.84662	629.816	-308.908	3.68309	0.365405	-1.00731	0.119446	136.846	1041.4	14.5824	1.30319e-31	1.80212e-228	0.000134161	4.96521e-30	1.66205e-226	0.00825684
SRPK3	0.877548	715.81	-351.905	3.51179	0.973261	0.835936	-0.770772	87.7722	38.3363	55.112	7.34453e-21	5.95453e-10	1.13854e-13	2.51177e-19	3.30552e-08	8.73223e-12
ST6GALNAC5	1.04783	493.267	-240.634	2.66743	0.213535	-0.32591	0.170149	85.3939	191.43	52.664	2.44475e-20	1.54921e-43	3.95778e-13	8.27613e-19	1.0307e-41	3.01267e-11
SYPL2	0.38172	668.4	-328.2	3.25162	0.7617	0.85341	-0.707754	373.715	345.773	426.737	2.90642e-83	3.52977e-77	8.33874e-95	1.44893e-81	2.5961e-75	9.27708e-93
SYT4	3.06734	334.763	-161.381	2.32042	-0.564828	-3.38539	1.93513	679724	7.77091e+06	74362.8	0	0	0	0	0	0
SYT8	4.38422	422.362	-205.181	1.61708	0.799922	-1.90739	0.403174	1927.22	9939.09	465.059	0	0	3.80967e-103	0	0	4.33361e-101
TAC1	2.463	542.244	-265.122	3.34841	-0.175764	-1.23948	0.68545	324.947	14941.3	4495.99	1.21188e-72	0	0	5.70118e-71	0	0
TBX4	1.15494	481.176	-234.588	1.86368	0.697957	0.304879	-0.252857	354.391	62.301	46.1226	4.68652e-79	2.94774e-15	1.11081e-11	2.25773e-77	1.73003e-13	8.23872e-10
TCAP	0.736028	760.42	-374.21	2.8671	1.23451	1.9412	-1.4107	1229.71	2898.93	1546.8	2.12768e-269	0	0	1.77668e-267	0	0
TCTEX1D1	0.540151	596.587	-292.294	3.96189	0.140057	0.726947	-0.718161	0.00740091	29.9346	59.519	0.931444	4.46867e-08	1.21122e-14	0.477413	2.39672e-06	9.39645e-13
TECRL	1.86823	463.96	-225.98	0.668466	1.34097	3.30993	-2.2645	7084.37	43906.6	20670.2	0	0	0	0	0	0
TGFBR3L	1.16287	442.381	-215.191	2.92989	-0.249488	0.228161	-0.180257	62.7388	45.7697	30.1164	2.36021e-15	1.33008e-11	4.06873e-08	7.67864e-14	7.57667e-10	2.77386e-06
TM4SF20	1.24693	296.981	-142.491	0.163808	0.620683	1.24048	-0.764878	945.807	3766.94	1462.92	1.08196e-207	0	4.47722288261338e-320	7.68908e-206	0	7.2523846746472e-318
TMEM132B	0.640442	582.802	-285.401	2.76763	0.763766	1.10149	-0.798943	141.27	228.238	158.278	1.40423e-32	1.4441e-51	2.69074e-36	5.41188e-31	1.00689e-49	2.44314e-34
TMEM151A	0.683924	524.811	-256.406	3.82891	-0.218413	-2.59694	1.64688	4.18748	0.237659	13.2146	0.0407237	0.625902	0.000277784	0.0930173	0.797628	0.0167398
TMEM170B	0.151539	727.427	-357.713	5.44643	0.0589662	1.30292	-0.750733	5.69584	1.60279	12.4145	0.0170052	0.205509	0.000426024	0.0648642	0.631196	0.0254458
TMEM178B	0.773705	508.542	-248.271	0.956829	1.70696	3.22896	-2.53518	7.92307	5.57871	27.4247	0.00488085	0.0181801	1.63328e-07	0.0365257	0.295716	1.09869e-05
TMEM26	0.911016	490.892	-239.446	2.83233	0.0964582	-0.208821	0.274354	4.68482	4.72373	14.1497	0.0304303	0.0297491	0.000168823	0.0829947	0.36673	0.0103273
TMEM52	0.947407	512.704	-250.352	1.41218	1.14899	1.47453	-1.36579	1988.83	5012.94	2748.31	0	0	0	0	0	0
TMPRSS13	0.499724	601.131	-294.566	4.25282	-0.156493	0.576974	-0.273212	9.37373	34.7001	11.9445	0.00220117	3.84605e-09	0.000548101	0.0235899	2.12154e-07	0.0322615
TNFRSF17	1.63959	729.817	-358.908	6.32786	-1.10667	0.459723	-0.133785	936.539	162.45	13.8498	1.11898e-205	3.29889e-37	0.000198022	7.78652e-204	2.12188e-35	0.0120407
TNNC1	0.984384	715.465	-351.733	2.34722	1.41308	3.72506	-2.66586	0.449743	0.119419	14.8839	0.502457	0.729665	0.000114332	0.340364	0.823342	0.0070579
TNNC2	2.26732	726.346	-357.173	2.43136	1.45272	3.23763	-2.26272	2175.01	9917.85	5168.49	0	0	0	0	0	0
TNNT1	0.972863	784.838	-386.419	2.8892	1.34415	2.98492	-1.88856	876.569	2133.14	857.501	1.21767e-192	0	1.70146e-188	8.18892e-191	0	2.2084e-186
TNNT3	1.68343	820.125	-404.063	3.14284	1.45616	2.91973	-1.80298	1650.8	7821.72	3049.07	0	0	0	0	0	0
TP53AIP1	2.51514	429.089	-208.544	1.56394	0.828201	-1.52288	0.265061	499.164	1629.91	49.9443	1.44531e-110	0	1.5817e-12	7.66275e-109	0	1.18178e-10
TRAV19	1.15601	409.849	-198.924	2.64244	-0.385523	1.16414	-0.465956	294.1	2695.87	438.437	6.35558e-66	0	2.36949e-97	2.86871e-64	0	2.66541e-95
TRAV2	1.39988	391.502	-189.751	1.92955	-0.198693	1.11174	-0.253455	88.4099	2611	137.098	5.32038e-21	0	1.14776e-31	1.82576e-19	0	1.01043e-29
TRAV23DV6	0.926976	358.251	-173.126	1.7583	-0.0749163	0.854837	-0.473378	113.944	2017.33	622.52	1.34064e-26	0	2.11623e-137	4.93889e-25	0	2.53546e-135
TRAV25	1.01466	306.186	-147.093	0.929831	0.182549	1.79242	-0.996449	88.6499	9312.04	2911.08	4.7126e-21	0	0	1.62275e-19	0	0
TRAV6	1.39467	322.209	-155.105	1.48635	-0.477637	1.25523	-0.272921	986.91	6697.59	317.821	1.25741e-216	0	4.31953e-71	9.06455e-215	0	4.46234e-69
TRBV13	1.35402	289.058	-138.529	0.298907	0.33031	1.79548	-0.859414	538.118	16100.4	3706.61	4.83961e-119	0	0	2.66454e-117	0	0
TRBV14	1.18898	300.939	-144.47	1.5736	-0.418778	0.785201	-0.115509	435.275	1467.56	32.0915	1.15561e-96	4.38730293507027e-321	1.47077e-08	5.908e-95	4.3206040728817e-319	1.01987e-06
TRBV2	0.761354	402.705	-195.352	2.47217	-0.271091	0.325508	0.0949568	125.006	177.696	15.2405	5.07407e-29	1.54359e-40	9.46519e-05	1.90427e-27	1.00397e-38	0.00587887
TRBV25-1	1.72485	275.716	-131.858	1.02641	-0.24204	1.30117	-0.641128	203.655	5682.53	1387.79	3.32907e-46	0	9.4493e-304	1.36715e-44	0	1.49476e-301
TRBV7-2	1.30999	504.098	-246.049	3.43914	-0.427262	0.317626	0.146945	209.219	116.122	24.8624	2.03381e-47	4.46905e-27	6.15726e-07	8.42128e-46	2.79212e-25	4.10106e-05
TRIM54	1.09096	569.885	-278.942	1.03549	1.62699	2.31206	-1.85102	7415.94	14889.9	9606.4	0	0	0	0	0	0
TRIM55	1.01054	460.952	-224.476	1.66404	0.812903	1.10403	-1.06355	1115.64	1186.03	1848.24	1.31957e-244	6.61706e-260	0	1.04115e-242	6.20119e-258	0
TXLNB	0.484864	725.962	-356.981	4.10517	0.64075	1.97551	-1.37798	67.749	0.634345	456.832	1.85691e-16	0.425766	2.35097e-101	6.10062e-15	0.734476	2.65935e-99
UNC45B	0.576864	628.062	-308.031	2.4196	1.12426	1.31052	-1.15625	5560.2	7919.47	6134.91	0	0	0	0	0	0
UTS2	0.795418	538.667	-263.334	2.8502	0.307747	1.12356	-0.694607	166.764	2329.78	911.661	3.767e-38	0	2.8629e-200	1.48609e-36	0	3.76415e-198
VNN3	1.18084	557.121	-272.56	2.27306	0.629473	2.00214	-0.991551	889.778	9168.13	2261.88	1.63688e-195	0	0	1.12343e-193	0	0
VSIG8	1.41336	333.217	-160.608	1.46133	0.10233	-2.05569	1.04426	28.0218	7130.64	2287.11	1.19958e-07	0	0	3.4442e-06	0	0
VSTM2A	1.76711	366.116	-177.058	0.18152	0.902109	1.5704	-1.07986	47952.6	145042	68796.5	0	0	0	0	0	0
WFDC2	0.732846	527.024	-257.512	2.80834	0.273373	1.67885	-1.00627	0.127871	750.366	307.076	0.72065	3.34058e-165	9.46493e-69	0.418231	2.8544e-163	9.67908e-67
WFDC5	3.38257	439.058	-213.529	1.97094	0.650862	-3.67065	1.31526	2742.48	90186.2	11615.8	0	0	0	0	0	0
WNT16	1.20915	480.575	-234.287	2.50991	0.266308	-0.630983	0.222088	158.621	875.51	108.907	2.2645e-36	2.06842e-192	1.70095e-25	8.86372e-35	1.81179e-190	1.44104e-23
XIRP1	1.43852	422.585	-205.292	-1.01909	1.78832	4.03954	-2.61588	843.049	4330.32	1891.22	2.35897e-185	0	0	1.56542e-183	0	0
XIRP2	2.60227	498.395	-243.197	-1.60186	2.6089	4.29108	-2.73086	14275.1	38856.6	15743.8	0	0	0	0	0	0
ZFP92	0.352091	618.849	-303.424	4.05808	0.176637	0.0345377	-0.14741	32.2859	0.902047	23.7909	1.33078e-08	0.342234	1.07388e-06	3.89909e-07	0.699989	7.08272e-05
ZG16B	1.31882	692.979	-340.489	2.55089	0.926161	3.18931	-1.52125	1061.2	11627.9	2806.68	8.96149e-233	0	0	6.75169e-231	0	0
ZNF106	0.0946835	1020.78	-504.389	7.61275	0.214742	0.822235	-0.582421	0.13843	0.0873626	11.7389	0.709847	0.767557	0.000612082	0.415233	0.830992	0.0358192
ZNF311	0.0870419	509.777	-248.889	3.74964	0.0910097	0.354422	-0.281941	2.13987	49.1129	51.4462	0.143514	2.41642e-12	7.35863e-13	0.172594	1.38555e-10	5.55961e-11
ZNF750	1.12403	611.08	-299.54	3.55589	0.421815	-1.47225	0.623164	92.699	798.224	155.509	6.08835e-22	1.31282e-175	1.08396e-35	2.11832e-20	1.13286e-173	9.79822e-34
ZPBP	1.19136	273.569	-130.784	0.306498	0.597131	-1.03919	0.462757	76.7826	107.975	27.959	1.9085e-18	2.72231e-25	1.23914e-07	6.39597e-17	1.6887e-23	8.39131e-06

## Sheet: c. TOC response v Time
	Dispersion	AIC	logLik	(Intercept)	Visit2	CDAI.response.status.V7Responder	Visit2:CDAI.response.status.V7Responder	Chisq_Visit2	Chisq_CDAI.response.status.V7	Chisq_Visit2:CDAI.response.status.V7	P_Visit2	P_CDAI.response.status.V7	P_Visit2:CDAI.response.status.V7	q_Visit2	q_CDAI.response.status.V7	q_Visit2:CDAI.response.status.V7
AC009879.3	0.785422	318.326	-153.163	2.89734	0.705809	0.971379	-0.575051	73.1133	119.198	50.2219	1.2242e-17	9.47627e-28	1.37307e-12	1.25727e-15	1.91601e-25	3.14933e-10
AC073896.1	2.64832	267.955	-127.977	3.1231	0.0211856	-0.989299	0.70484	0.546153	57.2073	33.9126	0.459894	3.92221e-14	5.76432e-09	0.318417	6.839e-12	1.18722e-06
AC112128.1	0.28139	346.287	-167.143	3.34505	0.677114	0.934974	-0.377028	63.8358	95.7884	19.5112	1.35233e-15	1.27846e-22	1.00011e-05	1.27094e-13	2.53106e-20	0.00183511
AC135068.8	1.26311	389.936	-188.968	5.35586	-0.592852	2.82074	-1.17434	169.21	3539.46	625.654	1.10067e-38	0	4.40628e-138	1.71327e-36	0	2.69504e-135
ACKR2	0.577213	370.502	-179.251	3.79681	0.488322	0.267533	0.300835	50.8691	12.2353	14.0672	9.87333e-13	0.000468947	0.000176393	8.19656e-11	0.056055	0.0296693
ADH1C	1.37237	400.355	-194.177	3.97381	0.526825	1.87473	-0.834432	98.9373	1440.66	291.747	2.6063e-23	3.0636940541294e-315	2.06997e-65	3.2866e-21	1.45570521975685e-312	8.19222e-63
ANKRD18A	1.57006	258.775	-123.387	2.10754	0.655519	1.70369	-1.22134	29.1178	221.566	138.42	6.81075e-08	4.11877e-50	5.89764e-32	4.49332e-06	1.01663e-47	1.85997e-29
ARC	0.536852	362.487	-175.244	4.56911	0.148971	-0.880092	0.494619	18.9895	396.783	133.395	1.3144e-05	2.76262e-88	7.4087e-31	0.000609027	7.83673e-86	2.30057e-28
ARHGAP11B	0.231471	254.11	-121.055	3.1326	0.0639158	0.640244	-0.328447	0.0479568	39.6543	18.5494	0.826658	3.03136e-10	1.65557e-05	0.448017	4.9667e-08	0.00295718
ASIC1	0.347222	341.971	-164.985	3.57393	0.365254	0.351796	0.158417	167.705	163.179	30.9286	2.34619e-38	2.28614e-37	2.67703e-08	3.54135e-36	5.05233e-35	5.40331e-06
B3GAT1	0.701882	296.702	-142.351	3.85571	-0.274708	-0.820402	0.581335	204.798	1586.53	812.804	1.87421e-46	0	8.87543e-179	3.33411e-44	0	6.39792e-176
B4GALNT4	1.12016	330.283	-159.142	3.63159	0.0631829	-0.171216	0.474934	3.13194	19.1656	144.085	0.0767722	1.19855e-05	3.40388e-33	0.123696	0.00159297	1.09054e-30
BEST4	0.24444	284.331	-136.166	2.48911	0.711288	0.130086	0.152478	551.122	17.5016	22.897	7.17742e-122	2.87063e-05	1.70919e-06	2.30651e-119	0.0037369	0.000325456
C6	1.43286	438.842	-213.421	5.07338	0.206589	1.62996	-0.479437	5.42684	162.096	14.158	0.0198295	3.94253e-37	0.000168083	0.0690708	8.61279e-35	0.0287507
CADM4	0.37424	375.052	-181.526	5.01549	-0.191983	-0.241523	0.435688	9.45344	12.1674	45.6878	0.00210754	0.00048633	1.38681e-11	0.0237774	0.0572281	3.14509e-09
CAMK1G	1.40458	160.336	-74.1681	0.964176	-0.201731	-0.622244	0.550404	8.52715	749.047	586.535	0.00349887	6.46685e-165	1.42104e-129	0.0308187	2.40996e-162	7.96731e-127
CD177	1.61058	319.591	-153.795	4.81976	-0.671825	-2.8178	2.12451	31.3114	661.248	424.854	2.19785e-08	7.99554e-146	2.14264e-94	1.48947e-06	2.86721e-143	1.02969e-91
CFAP45	0.303881	307.516	-147.758	3.82784	0.166088	-0.701033	0.441946	24.7148	223.065	101.488	6.64718e-07	1.9398e-50	7.18833e-24	3.8725e-05	4.85101e-48	2.0727e-21
CHIT1	1.31193	367.046	-177.523	3.07808	1.01485	2.11066	-1.44942	425.986	1665.32	660.916	1.21504e-94	0	9.44206e-146	2.95227e-92	0	5.95558e-143
CLEC17A	0.602802	316.522	-152.261	3.94964	-0.0220459	0.977739	-0.517488	1.02249	373.38	111.218	0.311928	3.43735e-83	5.30185e-26	0.253773	9.60734e-81	1.57372e-23
CLEC3A	1.64462	299.942	-143.971	0.854031	1.6834	1.07728	-0.710416	1044.92	416.509	184.034	3.09547e-229	1.40378e-92	6.37833e-42	1.28489e-226	4.10463e-90	2.14567e-39
CLUL1	1.22638	296.569	-142.284	3.97224	-0.291272	-3.97445	2.35549	82.743	17141.1	6066.18	9.34478e-20	0	0	1.03437e-17	0	0
CNR1	0.502724	337.273	-162.636	3.8736	0.164753	1.25688	-0.569249	20.7814	1058.29	268.211	5.14817e-06	3.83444e-232	2.7845e-60	0.000268515	1.61949e-229	1.06042e-57
CNTF	0.90181	246.26	-117.13	1.60185	0.364987	-0.869783	1.33256	568.412	3286.18	7677.36	1.24367e-125	0	0	4.27226e-123	0	0
CNTN3	1.60747	237.8	-112.9	1.80237	0.161923	1.60323	-0.132038	29.9038	2961.59	20.2006	4.54028e-08	0	6.97306e-06	3.03561e-06	0	0.00129123
COL24A1	0.303033	332.865	-160.433	3.80637	0.253142	1.01172	-0.377311	15.1877	248.649	38.1023	9.73377e-05	5.11762e-56	6.713e-10	0.00335531	1.31439e-53	1.45694e-07
CPNE4	0.883607	328.043	-158.021	3.30038	0.45232	-1.0289	0.942428	38.5814	87.9965	95.5799	5.25171e-10	6.55694e-21	1.4204e-22	3.76388e-08	1.2462e-18	4.03794e-20
CR2	1.08416	284.206	-136.103	3.20218	-0.205498	1.55619	-0.442466	74.2284	4197.16	340.387	6.95832e-18	0	5.25573e-76	7.29676e-16	0	2.30612e-73
CRHBP	0.577538	353.121	-170.56	4.87852	-0.264088	-1.13643	0.702894	56.4682	1236.82	454.322	5.71137e-14	6.07081e-271	8.27032e-101	4.90492e-12	2.68328e-268	4.07142e-98
CYP1A1	1.47477	289.603	-138.801	1.92842	1.05581	-0.49971	-0.386824	3726.01	845.848	505.593	0	5.8103e-186	5.76836e-112	0	2.2086e-183	2.91071e-109
DCSTAMP	0.85506	247.397	-117.698	1.52571	0.987938	-0.0779577	-0.411875	1877.56	11.9036	326.074	0	0.000560259	6.88451e-73	0	0.0649281	2.77914e-70
DMRTA1	1.59531	238.543	-113.271	1.99819	0.397457	1.52647	-1.08667	63.7296	990.954	517.536	1.42722e-15	1.66164e-217	1.45414e-114	1.31649e-13	6.57935e-215	7.52571e-112
DNM3	0.36644	355.713	-171.857	4.11366	0.427494	-0.56083	0.461907	33.9346	15.9883	20.7601	5.69968e-09	6.37346e-05	5.2057e-06	3.97067e-07	0.00812974	0.000972888
DRP2	1.03187	265.739	-126.87	1.86023	0.440086	-1.84243	1.88244	498.491	9191.99	9492.19	2.02423e-110	0	0	5.76159e-108	0	0
ENOX1	0.206391	318.167	-153.084	3.80465	0.341609	-0.610314	0.552973	71.2682	95.388	102.692	3.11819e-17	1.56498e-22	3.9153e-24	3.0756e-15	3.06638e-20	1.14531e-21
ENTPD2	1.53847	276.078	-132.039	2.20362	0.311841	-1.01652	1.03298	139.492	1466.77	1514.75	3.43835e-32	6.52166652510445e-321	0	4.96421e-30	3.26184115646974e-318	0
EXOC1L	1.17765	137.983	-62.9917	0.277077	0.359134	0.502575	-0.323436	439.071	603.946	334.172	1.72478e-97	2.3204e-133	1.18598e-74	4.40573e-95	7.73705e-131	4.98704e-72
FAM135B	0.604352	351.632	-169.816	3.46007	0.614362	-0.976865	0.777336	197.415	362.636	251.311	7.65331e-45	7.50915e-81	1.34484e-56	1.33759e-42	2.06838e-78	4.84719e-54
FAM166B	0.673862	313.703	-150.851	2.74152	0.682871	2.03723	-0.995059	10.8379	72.3215	35.9992	0.00099445	1.82844e-17	1.97395e-09	0.0152647	3.34146e-15	4.15024e-07
FAM189A1	1.6202	235.719	-111.86	1.7614	0.423162	1.03778	-0.362313	71.9743	359.188	50.5832	2.18015e-17	4.23074e-80	1.14221e-12	2.17188e-15	1.1487e-77	2.68073e-10
FTCDNL1	0.455174	303.382	-145.691	4.28263	-0.149319	0.593009	-0.568374	13.216	69.9739	81.7373	0.00027757	6.00936e-17	1.5543e-19	0.00710841	1.08774e-14	4.29754e-17
GDF10	1.03891	411.052	-199.526	3.5518	1.00301	1.23336	-0.424157	113.121	166.314	20.854	2.02987e-26	4.72272e-38	4.95645e-06	2.73266e-24	1.05599e-35	0.000934962
GLYAT	3.14719	293.106	-140.553	1.32488	1.53417	8.66543	-4.97644	0.500328	3.28764	14.0424	0.479356	0.0698031	0.000178739	0.325976	0.92831	0.0298155
GPR135	0.302969	303.471	-145.735	3.22338	0.388749	1.05677	-0.427747	9.67975	42.7761	13.4569	0.0018631	6.1377e-11	0.000244107	0.0222279	1.01437e-08	0.0397344
GPR15	3.11776	271.016	-129.508	3.02673	-0.114477	1.82095	-1.1001	59.7881	17181.9	6333.48	1.05642e-14	0	0	9.3134e-13	0	0
GPR150	0.390117	255.113	-121.557	1.76369	0.824047	1.58993	-0.964447	56.3454	86.848	59.9473	6.07958e-14	1.17188e-20	9.74291e-15	5.17651e-12	2.20521e-18	2.42779e-12
GPR18	0.794983	315.023	-151.512	4.63388	-0.482026	0.191247	-0.254799	169.101	24.6191	45.4473	1.16309e-38	6.98564e-07	1.56799e-11	1.78258e-36	9.90807e-05	3.51648e-09
GPR20	0.837557	245.568	-116.784	2.19373	0.303966	-1.29893	0.747593	40.9865	402.03	180.268	1.53287e-10	1.99071e-89	4.23495e-41	1.13115e-08	5.73261e-87	1.40128e-38
GPR33	0.611087	131.122	-59.5609	1.01148	-0.139664	-1.35676	0.795625	97.6223	9414.65	3245.91	5.06294e-23	0	0	6.22683e-21	0	0
HBQ1	1.20494	260.455	-124.227	2.93109	0.106111	0.510718	-0.420128	0.281695	10.2526	13.7832	0.595593	0.00136493	0.00020516	0.372496	0.14909	0.0336663
HIGD2B	0.913711	231.164	-109.582	1.97794	0.4311	-0.839893	0.454483	62.4388	156.34	51.6141	2.7485e-15	7.13503e-36	6.75546e-13	2.4447e-13	1.52368e-33	1.60414e-10
HORMAD1	0.664072	191.959	-89.9795	2.21478	-0.345632	-0.702991	0.417383	190.11	1499.12	529.839	3.00783e-43	0	3.06173e-117	5.07867e-41	0	1.62626e-114
HOXA4	0.32766	329.268	-158.634	3.70183	0.2483	0.367525	-0.168699	67.3484	209.139	86.6062	2.27527e-16	2.11734e-47	1.32432e-20	2.1587e-14	5.03024e-45	3.7125e-18
IGFBP1	2.21482	271.941	-129.97	0.86112	1.2031	2.52	-1.3787	12664	55222.4	16584.4	0	0	0	0	0	0
IGHEP1	3.83406	130.373	-59.1865	-1.14803	0.583112	4.18386	-2.65111	38144	1.96373e+06	788594	0	0	0	0	0	0
IGKV1D-8	3.18205	284.506	-136.253	4.75641	-0.987396	1.89492	-1.29068	978.898	3598.89	1673.02	6.93693e-215	0	0	2.76424e-212	0	0
IGKV1OR2-108	3.10131	185.983	-86.9913	2.64944	-1.00122	-1.30395	1.22079	3359.35	5700.69	5013.15	0	0	0	0	0	0
IGKV2OR22-4	3.13749	165.141	-76.5703	1.16546	-0.27496	-4.65924	3.82177	87.6501	27966	18947.3	7.81215e-21	0	0	8.84377e-19	0	0
IGKV3D-11	2.11424	409.619	-198.809	7.86571	-1.68439	-2.45579	1.05701	1805.81	3966.86	706.191	0	0	1.3475e-155	0	0	8.77351e-153
IGLV1-41	2.77253	254.079	-121.039	4.33551	-1.07496	0.527263	-0.872183	18629.5	4503.84	12363.1	0	0	0	0	0	0
IGLV2-18	3.49181	364.451	-176.225	5.05771	-0.299012	2.13649	-1.41341	26.7484	1427.55	624.398	2.31739e-07	2.1714401497729e-312	8.26454e-138	1.40768e-05	0	4.90622e-135
IGLV4-60	3.60747	363.899	-175.949	5.89209	-0.914457	0.28148	-0.754387	500.284	46.9884	339.168	8.24562e-111	7.14074e-12	9.68218e-76	2.41598e-108	1.22267e-09	4.15798e-73
IGLV6-57	2.43497	522.555	-255.278	7.74458	-0.591007	1.77507	-0.692369	43.362	312.923	50.3676	4.5493e-11	5.04016e-70	1.27479e-12	3.45957e-09	1.34919e-67	2.95751e-10
IGLVI-70	3.89876	248.924	-118.462	1.38425	0.209564	2.65724	-0.734811	93.2005	14797.4	1130.96	4.72556e-22	0	6.17033e-248	5.60432e-20	0	4.79007e-245
IL17RB	0.171846	288.897	-138.448	3.42705	0.166378	0.506132	-0.216728	19.5889	181.554	37.4454	9.6025e-06	2.21835e-41	9.40068e-10	0.000464372	5.14167e-39	2.01855e-07
INSM1	1.92947	210.216	-99.1079	-0.851741	1.63432	3.43534	-1.47954	3621.38	16307.9	3040.86	0	0	0	0	0	0
KCNA5	0.736301	326.408	-157.204	4.59312	-0.393716	-1.59846	1.23128	36.083	632.18	401.114	1.89092e-09	1.6775e-139	3.15062e-89	1.33599e-07	5.7968e-137	1.44528e-86
KCNQ5	1.21576	310.448	-149.224	2.66772	0.508021	1.40712	-0.451334	80.5601	605.986	64.8893	2.81994e-19	8.35395e-134	7.92257e-16	3.05353e-17	2.83525e-131	2.07674e-13
KDM5D	6.75772	267.826	-127.913	3.59857	-0.122613	1.33965	-1.75043	11.0236	1289.86	2232.21	0.000899584	1.80876e-282	0	0.0143595	8.18503e-280	0
KIAA0825	0.179272	311.623	-149.812	4.10952	-0.0582664	-0.572971	0.314079	0.141288	56.1032	27.4477	0.707004	6.87665e-14	1.61397e-07	0.410659	1.18815e-11	3.22539e-05
KIF26B	0.800101	330.274	-159.137	5.05443	-0.655759	-1.14628	0.825715	183.743	595.774	327.895	7.38246e-42	1.38983e-131	2.76246e-73	1.22574e-39	4.55429e-129	1.13791e-70
KRTAP29-1	1.56624	108.35	-48.1752	-1.80686	1.20006	2.2412	-1.46195	1843.06	4533.03	2613.27	0	0	0	0	0	0
LIPE	2.27514	500.048	-244.024	4.97533	1.30415	7.13727	-4.24586	0.454222	2.03276	15.0081	0.500337	0.153941	0.000107053	0.334568	0.92831	0.0186272
LPA	1.37725	198.819	-93.4097	0.253362	1.07269	0.855195	-0.619246	795.428	487.861	263.389	5.32203e-175	4.16228e-108	3.13192e-59	1.89351e-172	1.29685e-105	1.17064e-56
LTA	0.883386	285.968	-136.984	3.59866	-0.0642633	1.44895	-1.03444	4.70716	177.869	116.663	0.0300372	1.41473e-40	3.40235e-27	0.081137	3.23954e-38	1.0355e-24
LYG1	0.158002	273.016	-130.508	3.26375	0.031727	-0.136381	0.211709	1.98288	2.78623	14.5559	0.159087	0.0950778	0.00013606	0.175878	0.92831	0.023472
MANSC4	0.691154	145.248	-66.624	-0.209816	0.905623	-0.633214	0.132946	3742.42	1633.29	75.3863	0	0	3.87075e-18	0	0	1.02799e-15
MEPE	4.04884	105.521	-46.7606	0.283283	-0.821242	2.08296	-0.252197	566.59	2917.07	42.8105	3.09805e-125	0	6.0309e-11	1.02877e-122	0	1.32313e-08
MPZ	0.706522	390.979	-189.49	4.73633	-0.0235558	-1.39875	1.37405	0.568232	257.07	279.131	0.450962	7.46941e-58	1.1615e-62	0.314955	1.94469e-55	4.50841e-60
MS4A3	1.19507	191.977	-89.9884	1.48052	0.322862	-0.255552	-0.105308	192.9	147.272	19.2809	7.40368e-44	6.84261e-34	1.12829e-05	1.27165e-41	1.445e-31	0.00205166
MYBPH	1.18325	235.608	-111.804	1.28609	1.13266	4.44147	-3.40859	0.15176	1.84935	15.9782	0.696859	0.17386	6.40757e-05	0.407353	0.92831	0.0113448
MYO16	0.929128	282.517	-135.258	1.20934	1.35818	1.78341	-1.02381	1060.66	1784.85	612.376	1.17216e-232	0	3.40445e-135	5.07699e-230	0	1.9633e-132
NAT8L	2.25189	361.487	-174.743	2.90538	1.02066	6.25347	-3.65465	48.2708	2191.99	798.903	3.71234e-12	0	9.34254e-176	3.05641e-10	0	6.50241e-173
NIM1K	0.303747	310.521	-149.26	3.53768	0.363409	-0.731618	0.522031	55.8178	89.6468	61.1111	7.95081e-14	2.84704e-21	5.39435e-15	6.71241e-12	5.4657e-19	1.36099e-12
NLGN4Y	6.13134	193.673	-90.8364	1.00317	0.533045	1.65578	-2.10041	2885.66	27863.9	44822.9	0	0	0	0	0	0
NOS2	1.13322	350.231	-169.116	4.42472	-0.35085	2.43656	-0.799585	46.5396	1817.27	185.305	8.97866e-12	0	3.36692e-42	7.15567e-10	0	1.15183e-39
NT5C1B	0.32805	198.716	-93.358	0.216903	1.10126	2.44264	-1.285	5919.52	29482.7	8250.5	0	0	0	0	0	0
NUPR2	1.34068	166.022	-77.0109	0.763027	0.400509	-0.700582	0.556036	23.8781	30.9812	26.2192	1.02635e-06	2.60539e-08	3.04776e-07	5.87618e-05	3.96142e-06	6.03097e-05
NXF3	0.503968	330.225	-159.113	3.34955	0.584832	-0.584984	0.278087	252.122	230.721	54.2152	8.95111e-57	4.1505e-52	1.79693e-13	1.81983e-54	1.05178e-49	4.31778e-11
OLFM3	2.98163	232.318	-110.159	2.38784	-0.171335	-2.2392	1.88384	8.02317	1735.07	1250.83	0.00461827	0	5.46796e-274	0.0352278	0	4.59856e-271
PCDHGB2	0.476201	324.03	-156.015	3.63524	0.274877	-0.441416	0.357086	74.3576	159.741	116.643	6.5173e-18	1.28874e-36	3.4373e-27	6.907e-16	2.78336e-34	1.0355e-24
PKD2L1	0.998211	301.699	-144.85	4.9553	-0.516847	-3.39743	1.50081	16.2792	1025.08	232.347	5.46613e-05	6.34598e-225	1.8349e-52	0.00211409	2.56619e-222	6.49749e-50
PLCXD3	1.07433	321.794	-154.897	3.15766	0.383446	1.04141	-0.413094	73.0614	529.132	78.8911	1.25678e-17	4.36386e-117	6.56289e-19	1.27757e-15	1.40575e-114	1.79007e-16
PLEKHS1	1.29717	335.582	-161.791	2.78562	0.497233	0.715983	0.158774	427.864	892.568	43.8934	4.73959e-95	4.04901e-196	3.46758e-11	1.1804e-92	1.57051e-193	7.69117e-09
PLP1	1.1809	397.467	-192.733	3.66889	0.696192	-0.815183	1.02862	170.714	217.913	355.066	5.1674e-39	2.57988e-49	3.34141e-79	8.17111e-37	6.28626e-47	1.49873e-76
PPP1R14C	0.796513	379.797	-183.899	3.61541	0.755428	-0.226381	0.3318	109.792	7.54102	19.2173	1.08847e-25	0.006031	1.16653e-05	1.42676e-23	0.540681	0.00210225
PRND	0.759436	365.66	-176.83	3.97107	0.493457	-1.1151	0.749021	114.839	480.826	227.456	8.53705e-27	1.41256e-106	2.13928e-51	1.1812e-24	4.26143e-104	7.44469e-49
RAB27B	0.454408	347.491	-167.745	3.52519	0.862125	0.427483	-0.706556	221.122	45.3227	154.804	5.14755e-50	1.67098e-11	1.54531e-35	9.86159e-48	2.81048e-09	5.03075e-33
RAB44	0.414649	324.064	-156.032	3.31169	0.535626	0.0293884	-0.0664418	454.19	1.31184	13.9405	8.83405e-101	0.252063	0.000188688	2.31593e-98	0.92831	0.031217
RAMACL	1.67407	233.916	-110.958	2.73724	-0.317511	-2.07723	1.2191	3838.95	165462	56985.3	0	0	0	0	0	0
RNF112	0.606	362.061	-175.031	4.2542	0.294026	-1.81487	1.1227	44.9569	1035.99	419.899	2.01416e-11	2.70318e-227	2.56671e-93	1.56759e-09	1.11688e-224	1.2048e-90
RNF128	1.45464	190.967	-89.4833	-0.597096	1.36035	1.43715	-0.832797	3630.45	3963.32	1343.73	0	0	3.55117e-294	0	0	3.25803e-291
RSPO3	0.483322	441.758	-214.879	6.29237	-0.169111	0.144089	-0.284823	22.4415	13.4066	61.4049	2.16644e-06	0.000250744	4.64659e-15	0.000118583	0.0307458	1.18717e-12
SH3BGR	0.461235	294.478	-141.239	4.83424	-0.688862	-0.819906	0.613057	28.8682	20.7999	25.1972	7.74749e-08	5.09844e-06	5.17577e-07	5.07769e-06	0.000687237	0.000101425
SHISA3	1.47061	270.84	-129.42	2.64039	0.152824	-1.67067	1.53039	16.1614	649.638	556.984	5.81681e-05	2.67828e-143	3.809e-123	0.00222875	9.42651e-141	2.07786e-120
SLC6A16	0.292507	315.298	-151.649	3.71666	0.203391	-0.555846	0.560861	26.0938	36.8005	58.6532	3.2522e-07	1.30853e-09	1.88061e-14	1.95172e-05	2.12563e-07	4.57328e-12
SORCS3	1.20651	165.868	-76.934	-0.896166	1.46604	-2.92015	1.58585	14850.8	59264.1	17451.7	0	0	0	0	0	0
SPX	1.24005	269.936	-128.968	1.94625	0.642892	3.14086	-1.92981	550.665	13770.3	5278.89	9.02389e-122	0	0	2.80927e-119	0	0
ST8SIA6	0.540458	259.405	-123.703	2.58809	0.424175	-0.799794	0.321813	82.1621	199.183	36.2978	1.25373e-19	3.14825e-45	1.69357e-09	1.3725e-17	7.38707e-43	3.59822e-07
SULT4A1	0.434519	234.61	-111.305	2.12409	0.485967	0.406445	-0.348134	46.8066	21.4171	23.1054	7.83474e-12	3.69464e-06	1.5336e-06	6.34555e-10	0.00050884	0.000294802
SYNGR4	1.23796	254.646	-121.323	2.07834	0.414168	-0.795201	0.783073	209.998	730.154	718.644	1.3748e-47	8.29285e-161	2.63983e-158	2.49016e-45	3.03102e-158	1.77608e-155
SYT10	1.78281	158.069	-73.0344	0.326265	0.513938	-0.237462	0.341981	178.343	35.1362	76.0807	1.11474e-40	3.07431e-09	2.7231e-18	1.79115e-38	4.78934e-07	7.32842e-16
TBATA	3.26052	93.3394	-40.6697	-0.984604	0.118441	-0.836001	1.30949	11.7587	524.982	1299.98	0.000605598	3.48902e-116	1.14031e-284	0.0111623	1.1052e-113	1.0007e-281
TCAP	0.736028	316.441	-152.22	2.84982	0.863571	0.592651	-0.595481	57.4889	18.6781	31.2151	3.39899e-14	1.54746e-05	2.30968e-08	2.94443e-12	0.00204242	4.70894e-06
THAP10	0.175813	310.278	-149.139	3.53843	0.276385	-0.609686	0.429689	73.4455	92.9477	58.903	1.03453e-17	5.36936e-22	1.6564e-14	1.07355e-15	1.04132e-19	4.07717e-12
TMEM178B	0.773705	259.97	-123.985	2.70981	0.137641	1.47269	-0.725555	0.00288073	101.748	35.9083	0.957196	6.30601e-24	2.06831e-09	0.482346	1.26159e-21	4.30379e-07
TMEM255A	0.754502	284.776	-136.388	2.92189	0.110216	-0.53491	0.543859	46.2369	1107.22	1140.97	1.04786e-11	8.9069e-243	4.10874e-250	8.28477e-10	3.84735e-240	3.31724e-247
TNNC1	0.984384	308.783	-148.392	2.30426	0.749699	0.953876	-0.380731	977.084	1598.19	253.406	1.71985e-214	0	4.69819e-57	6.58971e-212	0	1.72415e-54
TRBV10-3	0.969012	223.377	-105.689	2.2597	0.0693398	1.03633	-0.574418	0.072826	57.6021	24.7113	0.787266	3.20884e-14	6.65937e-07	0.436424	5.64693e-12	0.000129243
TTC25	0.157752	305.849	-146.925	3.59346	0.342707	-0.269827	0.350308	97.36	24.909	63.1559	5.78008e-23	6.00997e-07	1.90975e-15	7.02214e-21	8.58832e-05	4.94185e-13
TTPA	1.67222	265.834	-126.917	1.07319	0.935747	1.11726	-0.207639	346.524	431.923	15.5851	2.421e-77	6.19957e-96	7.88727e-05	5.24308e-75	1.84107e-93	0.0138432
UCP1	1.95393	144.245	-66.1223	-1.2757	1.18969	2.42355	-1.5434	6171.97	25724.8	10452.5	0	0	0	0	0	0
UGT3A2	1.33836	210.761	-99.3805	1.81588	0.230715	1.24334	-0.90009	70.0768	2132.08	1129.53	5.70385e-17	0	1.26012e-247	5.51671e-15	0	9.42008e-245
XCR1	0.710479	328.518	-158.259	4.27926	-0.0278643	1.31057	-0.996782	8.51118	13.0884	14.1144	0.00352971	0.000297134	0.000172025	0.0310328	0.0362006	0.0291778
