# Supplementary material for: Rituximab versus tocilizumab in rheumatoid arthritis: synovial biopsy-based biomarker analysis of the phase 4 R4RA randomized trial
Source: Nat Med. 2022 May 19;28(6):1256–68. doi: 10.1038/s41591-022-01789-0 (PMC9205785; doi:10.1038/s41591-022-01789-0)
Supplement: Supplementary file 7 — R objects for optimal prediction models for rituximab (glmnet), tocilizumab (glmnet) and refractory state (GBM), including feature space data for ten dummy samples and R script outlining model interrogation and use for future predictions. [file 41591_2022_1789_MOESM7_ESM.zip]

Archive with 3 entries (2 files):
- prediction_models/
- prediction_models/final_models.rdata
- prediction_models/example_prediction.R
