# Supplementary material for: Rituximab versus tocilizumab in rheumatoid arthritis: synovial biopsy-based biomarker analysis of the phase 4 R4RA randomized trial
Source: Nat Med. 2022 May 19;28(6):1256–68. doi: 10.1038/s41591-022-01789-0 (PMC9205785; doi:10.1038/s41591-022-01789-0)
Supplement: Supplementary file 7 — R objects for optimal prediction models for rituximab (glmnet), tocilizumab (glmnet) and refractory state (GBM), including feature space data for ten dummy samples and R script outlining model interrogation and use for future predictions. [file 41591_2022_1789_MOESM7_ESM.zip › prediction_models/example_prediction.R]

# Example script to perform prediction on new data
library(glmnet)
library(gbm)


# Load in the models and a dummy data set
load("final_models.rdata")

# To view the coefficients in each glmnet model
coef(rtx_final_fit, s = rtx_final_fit$lambdaOpt)
coef(toc_final_fit, s = toc_final_fit$lambdaOpt)

# Predict RTX response from glmnet model
newdata <- t(dummy_expression[rtx_final_fit$xNames, ])
predicted_rtx <- predict(rtx_final_fit, newx=newdata, type="response",
                         s = rtx_final_fit$tuneValue$lambda, 
                         alpha = rtx_final_fit$tuneValue$alpha)

# Predict TOC response from glmnet model
newdata <- t(dummy_expression[toc_final_fit$xNames, ])
predicted_toc <- predict(toc_final_fit, newx=newdata, type="response",
                         s = toc_final_fit$tuneValue$lambda, 
                         alpha = toc_final_fit$tuneValue$alpha)

# Predict Refractory response from gbm model
newdata <- t(dummy_expression[any_final_fit$xNames, ])
predicted_any <- gbm::predict.gbm(any_final_fit, newdata=newdata, 
                                  type="response", 
                                  n.trees = any_final_fit$n.trees)

# View the predictions for each sample
data.frame("sample"=colnames(dummy_expression), 
           "rtx prediction"=as.numeric(predicted_rtx), 
           "toc prediction"=as.numeric(predicted_toc), 
           "refractory prediction"=predicted_any)
